# Supplementary material for: Deciphering the evolving niche interactome of human hematopoietic stem cells from ontogeny to aging
Source: Front Mol Biosci. 2024 Dec 4;11:1479605. doi: 10.3389/fmolb.2024.1479605 (PMC11652281; doi:10.3389/fmolb.2024.1479605)
Supplement: Supplementary file 1 [file Table2.xlsx]

## Sheet: Sheet1
Table S2. List of marker genes used for cell type annotation.
Cell type	Markers
Endothelial cell	CDH5, PECAM1, VWF, KDR, CD34, LMO2
VEC	NRP2, APLNR, LYVE1, NR2F2
AEC	GJA4, GJA5, HEY1, HEY2, DLL4, SOX17, CXCR4
Dendritic cell	HLA-DQA1, HLA-DQB1, JCHAIN, PLAC8, IRF8, MZB1
B cell	CD79A, CD79B, PAX5
T cell	CD4, CD8A, CD8B, IL2RB, CD3D
NK cell	CD3D, NKG7
T/NK cell	PTPRC, CD3D, FCER1G
Macrophage	MFAP4, CSF1R, IRF8, MPEG1, C1QA, C1AB
Epithelial cell	EPCAM, CDH1, KRT5, KRT9
Muscle cell	MYL3, MYF5, MYF6, MYL1
Stromal cell	PDGFRA, PDGFRB, COL1A1, COL1A2, CXCL12
Firbroblast	DCN, LUM
pre-HEC	GJA5, GATA6, SULF1, CYP26B1, EDN1, TMEM100
HEC	GATA2, GFI1
HSPC	SPINK2, HLF, GATA2, GFI1, RUNX1, MYB, TAL1, LMO2, SPI1, CORO1A
Erythrocyte	GATA1, ALAS2, KLF1
Erythroid progenitor	GATA1
Megakaryocyte	ITGA2B, PF4, GP9, PPBP
Myeloid progenitor	SPI1, LCP1
Lymphoid progenitor	CCR7, IL7R, CD7, CD3E
Neural cell	TUBA1C, NOVA2, NEUROG1, NEUROG2
Neutrophil	CEACAM8, CD177, MPO, FCGR3A, S100A8, CXCR2, FCGR3B
Basophil	HDC, IL3RA
Mast cell	TPSB2, TPSAB1, KIT, HPGD, HPGDS, HDC
MPP	SPINK2, STMN1, IGLL1
MEP	PLEK, HBD, FCER1A
GMP	PRTN3, AZU1, MPO
Granulocyte	TPSB2, S100A8, CPA3
Monocyte	CD14, S100A8, S100A9, CD14, LYZ, FCRG3A
Glial cell	PLP1, S100B
References:	Zeng Y, He J, Bai Z, Li Z, Gong Y, Liu C, Ni Y, Du J, Ma C, Bian L, Lan Y, Liu B. Tracing the first hematopoietic stem cell generation in human embryo by single-cell RNA sequencing. Cell Res. 2019 Nov;29(11):881-894. doi: 10.1038/s41422-019-0228-6. Epub 2019 Sep 9. PMID: 31501518; PMCID: PMC6888893.
	Popescu DM, Botting RA, Stephenson E, Green K, Webb S, Jardine L, Calderbank EF, Polanski K, Goh I, Efremova M, Acres M, Maunder D, Vegh P, Gitton Y, Park JE, Vento-Tormo R, Miao Z, Dixon D, Rowell R, McDonald D, Fletcher J, Poyner E, Reynolds G, Mather M, Moldovan C, Mamanova L, Greig F, Young MD, Meyer KB, Lisgo S, Bacardit J, Fuller A, Millar B, Innes B, Lindsay S, Stubbington MJT, Kowalczyk M…
	Wang X, Yang L, Wang YC, Xu ZR, Feng Y, Zhang J, Wang Y, Xu CR. Comparative analysis of cell lineage differentiation during hepatogenesis in humans and mice at the single-cell transcriptome level. Cell Res. 2020 Dec;30(12):1109-1126. doi: 10.1038/s41422-020-0378-6. Epub 2020 Jul 20. PMID: 32690901; PMCID: PMC7784864.
	Roy A, Wang G, Iskander D, O'Byrne S, Elliott N, O'Sullivan J, Buck G, Heuston EF, Wen WX, Meira AR, Hua P, Karadimitris A, Mead AJ, Bodine DM, Roberts I, Psaila B, Thongjuea S. Transitions in lineage specification and gene regulatory networks in hematopoietic stem/progenitor cells over human development. Cell Rep. 2021 Sep 14;36(11):109698. doi: 10.1016/j.celrep.2021.109698. PMID: 34525349; PMCI…
	Jardine L, Webb S, Goh I, Quiroga Londoño M, Reynolds G, Mather M, Olabi B, Stephenson E, Botting RA, Horsfall D, Engelbert J, Maunder D, Mende N, Murnane C, Dann E, McGrath J, King H, Kucinski I, Queen R, Carey CD, Shrubsole C, Poyner E, Acres M, Jones C, Ness T, Coulthard R, Elliott N, O'Byrne S, Haltalli MLR, Lawrence JE, Lisgo S, Balogh P, Meyer KB, Prigmore E, Ambridge K, Jain MS, Efremova M…
	Calvanese V, Capellera-Garcia S, Ma F, Fares I, Liebscher S, Ng ES, Ekstrand S, Aguadé-Gorgorió J, Vavilina A, Lefaudeux D, Nadel B, Li JY, Wang Y, Lee LK, Ardehali R, Iruela-Arispe ML, Pellegrini M, Stanley EG, Elefanty AG, Schenke-Layland K, Mikkola HKA. Mapping human haematopoietic stem cells from haemogenic endothelium to birth. Nature. 2022 Apr;604(7906):534-540. doi: 10.1038/s41586-022-0457…
	Zheng Z, He H, Tang XT, Zhang H, Gou F, Yang H, Cao J, Shi S, Yang Z, Sun G, Xie X, Zeng Y, Wen A, Lan Y, Zhou J, Liu B, Zhou BO, Cheng T, Cheng H. Uncovering the emergence of HSCs in the human fetal bone marrow by single-cell RNA-seq analysis. Cell Stem Cell. 2022 Nov 3;29(11):1562-1579.e7. doi: 10.1016/j.stem.2022.10.005. PMID: 36332570.
	Zhang X, Song B, Carlino MJ, Li G, Ferchen K, Chen M, Thompson EN, Kain BN, Schnell D, Thakkar K, Kouril M, Jin K, Hay SB, Sen S, Bernardicius D, Ma S, Bennett SN, Croteau J, Salvatori O, Lye MH, Gillen AE, Jordan CT, Singh H, Krause DS, Salomonis N, Grimes HL. An immunophenotype-coupled transcriptomic atlas of human hematopoietic progenitors. Nat Immunol. 2024 Apr;25(4):703-715. doi: 10.1038/s41…
	Bandyopadhyay S, Duffy MP, Ahn KJ, Sussman JH, Pang M, Smith D, Duncan G, Zhang I, Huang J, Lin Y, Xiong B, Imtiaz T, Chen CH, Thadi A, Chen C, Xu J, Reichart M, Martinez Z, Diorio C, Chen C, Pillai V, Snaith O, Oldridge D, Bhattacharyya S, Maillard I, Carroll M, Nelson C, Qin L, Tan K. Mapping the cellular biogeography of human bone marrow niches using single-cell transcriptomics and proteomic i…
	Li M, Zhang X, Ang KS, Ling J, Sethi R, Lee NYS, Ginhoux F, Chen J. DISCO: a database of Deeply Integrated human Single-Cell Omics data. Nucleic Acids Res. 2022 Jan 7;50(D1):D596-D602. doi: 10.1093/nar/gkab1020. PMID: 34791375; PMCID: PMC8728243.
