# Supplementary material for: Deciphering the evolving niche interactome of human hematopoietic stem cells from ontogeny to aging
Source: Front Mol Biosci. 2024 Dec 4;11:1479605. doi: 10.3389/fmolb.2024.1479605 (PMC11652281; doi:10.3389/fmolb.2024.1479605)
Supplement: Supplementary file 2 [file Table3.xlsx]

## Sheet: Sheet1
Table S3. Differentially expressed genes along the pseudotime.
	status	family	pval	qval	gene_short_name	num_cells_expressed	use_for_ordering	Cluster
IGFBP2	OK	negbinomial.size	0	0	IGFBP2	120	TRUE	Down-regulated
ANKRD28	OK	negbinomial.size	0	0	ANKRD28	1292	TRUE	Up-regulated
GPX1	OK	negbinomial.size	0	0	GPX1	260	TRUE	Down-regulated
CXCL8	OK	negbinomial.size	0	0	CXCL8	698	TRUE	Up-regulated
HMGB2	OK	negbinomial.size	0	0	HMGB2	1318	TRUE	Down-regulated
H4C3	OK	negbinomial.size	0	0	H4C3	1195	TRUE	Down-regulated
TUBB	OK	negbinomial.size	0	0	TUBB	1533	TRUE	Down-regulated
HLA-DRA	OK	negbinomial.size	0	0	HLA-DRA	1429	TRUE	Up-regulated
CD24	OK	negbinomial.size	0	0	CD24	157	TRUE	Down-regulated
SHFM1	OK	negbinomial.size	0	0	SHFM1	232	TRUE	Down-regulated
AC090498.1	OK	negbinomial.size	0	0	AC090498.1	223	TRUE	Down-regulated
HBG2	OK	negbinomial.size	0	0	HBG2	192	TRUE	Down-regulated
MALAT1	OK	negbinomial.size	0	0	MALAT1	1575	TRUE	Up-regulated
KLF6	OK	negbinomial.size	0	0	KLF6	1441	TRUE	Up-regulated
VIM	OK	negbinomial.size	0	0	VIM	1550	TRUE	Up-regulated
TUBA1B	OK	negbinomial.size	0	0	TUBA1B	1530	TRUE	Down-regulated
TUBA1A	OK	negbinomial.size	0	0	TUBA1A	1532	TRUE	Up-regulated
RGCC	OK	negbinomial.size	0	0	RGCC	922	TRUE	Up-regulated
FOS	OK	negbinomial.size	0	0	FOS	1484	TRUE	Up-regulated
RPS17	OK	negbinomial.size	0	0	RPS17	1560	TRUE	Down-regulated
HBA2	OK	negbinomial.size	0	0	HBA2	176	TRUE	Down-regulated
HBA1	OK	negbinomial.size	0	0	HBA1	171	TRUE	Down-regulated
ALDOA	OK	negbinomial.size	0	0	ALDOA	404	TRUE	Down-regulated
H3-3B	OK	negbinomial.size	0	0	H3-3B	1575	TRUE	Up-regulated
UBE2C	OK	negbinomial.size	0	0	UBE2C	350	TRUE	Down-regulated
MYADM	OK	negbinomial.size	0	0	MYADM	1335	TRUE	Up-regulated
MEG3	OK	negbinomial.size	4.10032e-306	8.79358e-303	MEG3	1335	TRUE	Up-regulated
TOP2A	OK	negbinomial.size	2.76992e-296	5.73554e-293	TOP2A	261	TRUE	Down-regulated
FOSB	OK	negbinomial.size	2.14637e-295	4.29624e-292	FOSB	1320	TRUE	Up-regulated
PCLAF	OK	negbinomial.size	8.12919e-283	1.57468e-279	PCLAF	924	TRUE	Down-regulated
HSPA5	OK	negbinomial.size	1.72891e-281	3.24435e-278	HSPA5	1553	TRUE	Up-regulated
STMN1	OK	negbinomial.size	1.72069e-272	3.13108e-269	STMN1	1516	TRUE	Down-regulated
YPEL5	OK	negbinomial.size	1.23571e-271	2.18245e-268	YPEL5	1231	TRUE	Up-regulated
H2AC6	OK	negbinomial.size	2.1966e-254	3.76868e-251	H2AC6	782	TRUE	Up-regulated
KLF4	OK	negbinomial.size	4.66548e-252	7.78215e-249	KLF4	951	TRUE	Up-regulated
DUSP1	OK	negbinomial.size	1.7757e-249	2.88186e-246	DUSP1	1453	TRUE	Up-regulated
H2AZ1	OK	negbinomial.size	3.91803e-241	6.19142e-238	H2AZ1	1498	TRUE	Down-regulated
EIF1	OK	negbinomial.size	2.18547e-234	3.36501e-231	EIF1	1575	TRUE	Up-regulated
HN1	OK	negbinomial.size	3.53626e-226	5.30872e-223	HN1	206	TRUE	Down-regulated
SRSF5	OK	negbinomial.size	1.80345e-220	2.64135e-217	SRSF5	1557	TRUE	Up-regulated
RPS2	OK	negbinomial.size	2.54502e-219	3.63872e-216	RPS2	1575	TRUE	Down-regulated
EIF5A	OK	negbinomial.size	1.26223e-217	1.76269e-214	EIF5A	1038	TRUE	Down-regulated
ECSCR.1	OK	negbinomial.size	2.68687e-213	3.66691e-210	ECSCR.1	108	TRUE	Down-regulated
IDS	OK	negbinomial.size	1.62463e-209	2.16794e-206	IDS	1134	TRUE	Up-regulated
TSC22D3	OK	negbinomial.size	3.27889e-204	4.28031e-201	TSC22D3	1142	TRUE	Up-regulated
CENPF	OK	negbinomial.size	9.20976e-194	1.17667e-190	CENPF	403	TRUE	Down-regulated
HMGN2	OK	negbinomial.size	3.01872e-193	3.77648e-190	HMGN2	1511	FALSE	None
ZFP36	OK	negbinomial.size	1.31881e-188	1.61618e-185	ZFP36	1421	TRUE	Up-regulated
HMGA1	OK	negbinomial.size	3.72455e-188	4.47311e-185	HMGA1	1537	TRUE	Down-regulated
PCNA	OK	negbinomial.size	8.22503e-186	9.68441e-183	PCNA	688	TRUE	Down-regulated
TYMS	OK	negbinomial.size	5.65082e-184	6.5255e-181	TYMS	821	FALSE	None
HMGB1	OK	negbinomial.size	4.57057e-183	5.17846e-180	HMGB1	1569	TRUE	Down-regulated
JUND	OK	negbinomial.size	1.50952e-182	1.67862e-179	JUND	1299	TRUE	Up-regulated
CDK1	OK	negbinomial.size	1.90474e-179	2.07959e-176	CDK1	245	TRUE	Down-regulated
CKS1B	OK	negbinomial.size	4.99717e-166	5.35849e-163	CKS1B	781	TRUE	Down-regulated
HOPX	OK	negbinomial.size	1.07481e-165	1.13231e-162	HOPX	1510	TRUE	Up-regulated
RP11-620J15.3	OK	negbinomial.size	2.69169e-163	2.78678e-160	RP11-620J15.3	180	TRUE	Down-regulated
KLF2	OK	negbinomial.size	4.39898e-160	4.47719e-157	KLF2	864	TRUE	Up-regulated
NUCKS1	OK	negbinomial.size	9.85622e-157	9.86427e-154	NUCKS1	1280	TRUE	Down-regulated
ALB	OK	negbinomial.size	2.85346e-156	2.80898e-153	ALB	107	TRUE	Down-regulated
ACTB	OK	negbinomial.size	5.01116e-155	4.85347e-152	ACTB	1573	TRUE	Down-regulated
ARL4A	OK	negbinomial.size	4.14351e-152	3.94942e-149	ARL4A	1072	TRUE	Up-regulated
MKI67	OK	negbinomial.size	4.7295e-151	4.43752e-148	MKI67	262	TRUE	Down-regulated
ID1	OK	negbinomial.size	5.80043e-151	5.35862e-148	ID1	789	TRUE	Up-regulated
PLVAP	OK	negbinomial.size	6.97672e-151	6.34765e-148	PLVAP	182	TRUE	Down-regulated
PPP1R15A	OK	negbinomial.size	3.44733e-150	3.08968e-147	PPP1R15A	1448	TRUE	Up-regulated
RPS26	OK	negbinomial.size	5.99832e-147	5.29696e-144	RPS26	1573	TRUE	Up-regulated
MCL1	OK	negbinomial.size	1.84265e-141	1.60361e-138	MCL1	1275	TRUE	Up-regulated
NUSAP1	OK	negbinomial.size	8.60075e-140	7.37809e-137	NUSAP1	311	TRUE	Down-regulated
POLR2J3	OK	negbinomial.size	9.45244e-140	7.9945e-137	POLR2J3	236	TRUE	Down-regulated
B2M	OK	negbinomial.size	1.30409e-138	1.08763e-135	B2M	1575	TRUE	Up-regulated
JUN	OK	negbinomial.size	2.10151e-138	1.72868e-135	JUN	1456	TRUE	Up-regulated
HLA-DPA1	OK	negbinomial.size	2.16173e-137	1.75418e-134	HLA-DPA1	1309	TRUE	Up-regulated
GAPDH	OK	negbinomial.size	2.2063e-137	1.76649e-134	GAPDH	1575	TRUE	Down-regulated
RAN	OK	negbinomial.size	7.22349e-132	5.70741e-129	RAN	1501	TRUE	Down-regulated
CALM2	OK	negbinomial.size	1.40696e-131	1.09723e-128	CALM2	1375	TRUE	Down-regulated
HBZ	OK	negbinomial.size	4.96327e-131	3.82102e-128	HBZ	131	TRUE	Down-regulated
CD37	OK	negbinomial.size	1.40654e-130	1.06913e-127	CD37	1477	TRUE	Up-regulated
PTTG1	OK	negbinomial.size	8.82459e-126	6.62385e-123	PTTG1	669	FALSE	None
CDC20	OK	negbinomial.size	1.65628e-125	1.22788e-122	CDC20	228	TRUE	Down-regulated
AURKB	OK	negbinomial.size	3.70815e-125	2.7155e-122	AURKB	267	TRUE	Down-regulated
C1QTNF4	OK	negbinomial.size	8.88957e-123	6.43144e-120	C1QTNF4	1478	TRUE	Up-regulated
APOA2	OK	negbinomial.size	3.94671e-121	2.82138e-118	APOA2	91	TRUE	Down-regulated
DUT	OK	negbinomial.size	1.90901e-120	1.34864e-117	DUT	1358	FALSE	None
HLA-B	OK	negbinomial.size	2.10826e-120	1.47208e-117	HLA-B	1442	TRUE	Up-regulated
ATP2B1-AS1	OK	negbinomial.size	3.60773e-120	2.49012e-117	ATP2B1-AS1	797	TRUE	Up-regulated
BIRC5	OK	negbinomial.size	5.79242e-119	3.9526e-116	BIRC5	331	TRUE	Down-regulated
XIST	OK	negbinomial.size	1.40702e-115	9.49325e-113	XIST	99	TRUE	Down-regulated
HLA-DPB1	OK	negbinomial.size	2.37338e-114	1.58354e-111	HLA-DPB1	1316	TRUE	Up-regulated
AHSP	OK	negbinomial.size	3.07388e-113	2.02839e-110	AHSP	91	TRUE	Down-regulated
H2BC21	OK	negbinomial.size	4.24617e-112	2.77151e-109	H2BC21	694	TRUE	Up-regulated
PFN1	OK	negbinomial.size	1.31377e-111	8.48283e-109	PFN1	1557	TRUE	Down-regulated
UBC	OK	negbinomial.size	3.42974e-111	2.19098e-108	UBC	1569	TRUE	Up-regulated
HBG1	OK	negbinomial.size	7.61906e-111	4.81597e-108	HBG1	115	TRUE	Down-regulated
MCM7	OK	negbinomial.size	2.18348e-110	1.36579e-107	MCM7	863	TRUE	Down-regulated
CD74	OK	negbinomial.size	2.36501e-109	1.46409e-106	CD74	1550	TRUE	Up-regulated
STRA13	OK	negbinomial.size	6.88183e-109	4.2168e-106	STRA13	190	TRUE	Down-regulated
TK1	OK	negbinomial.size	8.45082e-108	5.12589e-105	TK1	398	FALSE	None
RPL37A	OK	negbinomial.size	2.9297e-107	1.75925e-104	RPL37A	1575	TRUE	Down-regulated
CCNB1	OK	negbinomial.size	1.89254e-106	1.1252e-103	CCNB1	328	TRUE	Down-regulated
MLLT3	OK	negbinomial.size	2.32222e-104	1.36713e-101	MLLT3	1356	TRUE	Up-regulated
AC020916.1	OK	negbinomial.size	3.31693e-103	1.93377e-100	AC020916.1	666	TRUE	Up-regulated
H2AC8	OK	negbinomial.size	3.398e-101	1.96199e-98	H2AC8	707	TRUE	Up-regulated
CCNB2	OK	negbinomial.size	2.29344e-100	1.3116e-97	CCNB2	357	TRUE	Down-regulated
MAFF	OK	negbinomial.size	2.63566e-98	1.4931e-95	MAFF	612	TRUE	Up-regulated
CFL1	OK	negbinomial.size	8.21026e-98	4.60765e-95	CFL1	1558	TRUE	Down-regulated
RNASEH2A	OK	negbinomial.size	6.72281e-97	3.73794e-94	RNASEH2A	287	TRUE	Down-regulated
RANBP1	OK	negbinomial.size	5.0817e-96	2.79955e-93	RANBP1	1328	TRUE	Down-regulated
SEM1	OK	negbinomial.size	1.27106e-94	6.93873e-92	SEM1	1169	TRUE	Up-regulated
PLK1	OK	negbinomial.size	2.42611e-94	1.31248e-91	PLK1	171	TRUE	Down-regulated
MIF	OK	negbinomial.size	4.24432e-94	2.2756e-91	MIF	958	TRUE	Down-regulated
MDFI	OK	negbinomial.size	6.10688e-94	3.23604e-91	MDFI	220	TRUE	Down-regulated
JUNB	OK	negbinomial.size	6.14346e-94	3.23604e-91	JUNB	1303	TRUE	Up-regulated
ID2	OK	negbinomial.size	1.68621e-93	8.80481e-91	ID2	910	TRUE	Up-regulated
CCNA2	OK	negbinomial.size	2.44584e-93	1.26612e-90	CCNA2	257	TRUE	Down-regulated
HSPA6	OK	negbinomial.size	6.4054e-93	3.2875e-90	HSPA6	48	FALSE	None
SMC4	OK	negbinomial.size	1.94345e-92	9.89004e-90	SMC4	599	FALSE	None
TIPARP	OK	negbinomial.size	7.96844e-92	4.02098e-89	TIPARP	612	TRUE	Up-regulated
ENO1	OK	negbinomial.size	8.33148e-92	4.16914e-89	ENO1	1557	TRUE	Down-regulated
TPX2	OK	negbinomial.size	1.13949e-90	5.65496e-88	TPX2	322	TRUE	Down-regulated
CKS2	OK	negbinomial.size	1.85625e-90	9.13656e-88	CKS2	969	FALSE	None
CD52	OK	negbinomial.size	6.61425e-90	3.2291e-87	CD52	1518	TRUE	Up-regulated
PRDX2	OK	negbinomial.size	6.5995e-89	3.19592e-86	PRDX2	924	TRUE	Down-regulated
CCNL1	OK	negbinomial.size	1.94581e-88	9.34754e-86	CCNL1	1386	TRUE	Up-regulated
NEAT1	OK	negbinomial.size	7.6019e-87	3.62291e-84	NEAT1	1129	TRUE	Up-regulated
HIST1H2BD	OK	negbinomial.size	1.74323e-86	8.24247e-84	HIST1H2BD	563	TRUE	Up-regulated
HNRNPA1L2	OK	negbinomial.size	7.6446e-86	3.58633e-83	HNRNPA1L2	219	TRUE	Down-regulated
CD83	OK	negbinomial.size	8.69265e-86	4.0464e-83	CD83	553	TRUE	Up-regulated
PRXL2C	OK	negbinomial.size	5.48941e-84	2.53564e-81	PRXL2C	663	TRUE	Up-regulated
KLF10	OK	negbinomial.size	1.46355e-83	6.70874e-81	KLF10	792	TRUE	Up-regulated
MAP9	OK	negbinomial.size	5.35228e-82	2.43484e-79	MAP9	538	TRUE	Up-regulated
DHFR	OK	negbinomial.size	1.60215e-81	7.23363e-79	DHFR	520	FALSE	None
HERPUD1	OK	negbinomial.size	3.49625e-81	1.56677e-78	HERPUD1	1027	TRUE	Up-regulated
DDX5	OK	negbinomial.size	1.29171e-78	5.74563e-76	DDX5	1562	TRUE	Up-regulated
IGFBP4	OK	negbinomial.size	1.76532e-77	7.79455e-75	IGFBP4	131	TRUE	Down-regulated
CENPM	OK	negbinomial.size	5.38782e-77	2.36156e-74	CENPM	375	FALSE	None
SF1	OK	negbinomial.size	1.53662e-76	6.68641e-74	SF1	1437	TRUE	Up-regulated
CENPE	OK	negbinomial.size	1.91449e-76	8.27075e-74	CENPE	177	TRUE	Down-regulated
ZWINT	OK	negbinomial.size	5.7866e-76	2.482e-73	ZWINT	499	TRUE	Down-regulated
MLF1	OK	negbinomial.size	7.98486e-76	3.40059e-73	MLF1	497	TRUE	Up-regulated
CHMP1B	OK	negbinomial.size	8.67012e-76	3.66642e-73	CHMP1B	1095	TRUE	Up-regulated
PPIA	OK	negbinomial.size	2.68782e-75	1.12868e-72	PPIA	1563	TRUE	Down-regulated
PTMS	OK	negbinomial.size	3.46743e-75	1.44594e-72	PTMS	237	TRUE	Down-regulated
EMP3	OK	negbinomial.size	3.94505e-75	1.63377e-72	EMP3	1184	TRUE	Up-regulated
LAPTM4B	OK	negbinomial.size	3.99467e-75	1.64298e-72	LAPTM4B	1031	TRUE	Down-regulated
HIST1H2BG	OK	negbinomial.size	1.0247e-74	4.18586e-72	HIST1H2BG	670	TRUE	Up-regulated
HNRNPA2B1	OK	negbinomial.size	1.0383e-74	4.21275e-72	HNRNPA2B1	1538	TRUE	Down-regulated
TPI1	OK	negbinomial.size	1.64733e-74	6.63896e-72	TPI1	1472	TRUE	Down-regulated
CLEC2B	OK	negbinomial.size	2.03641e-74	8.15228e-72	CLEC2B	763	TRUE	Up-regulated
ERH	OK	negbinomial.size	3.68182e-73	1.46417e-70	ERH	1361	TRUE	Down-regulated
HMMR	OK	negbinomial.size	1.31595e-72	5.19879e-70	HMMR	187	TRUE	Down-regulated
CCL3L1	OK	negbinomial.size	1.93124e-72	7.57967e-70	CCL3L1	198	TRUE	Up-regulated
CDKN3	OK	negbinomial.size	7.72502e-71	3.01221e-68	CDKN3	223	FALSE	None
HLA-DRB1	OK	negbinomial.size	1.01571e-70	3.93498e-68	HLA-DRB1	1245	TRUE	Up-regulated
AC084033.3	OK	negbinomial.size	1.0382e-70	3.99632e-68	AC084033.3	1038	TRUE	Up-regulated
CSF1R	OK	negbinomial.size	1.26549e-70	4.84023e-68	CSF1R	139	TRUE	Down-regulated
H1-2	OK	negbinomial.size	1.39378e-70	5.29715e-68	H1-2	1084	TRUE	Up-regulated
PKM	OK	negbinomial.size	1.60978e-70	6.07961e-68	PKM	1369	TRUE	Down-regulated
NFKBIA	OK	negbinomial.size	2.53123e-70	9.49987e-68	NFKBIA	1419	TRUE	Up-regulated
RPL41	OK	negbinomial.size	3.53507e-70	1.31849e-67	RPL41	1575	TRUE	Up-regulated
ELF1	OK	negbinomial.size	4.39873e-70	1.63049e-67	ELF1	1358	TRUE	Up-regulated
CTB-50L17.10	OK	negbinomial.size	7.25525e-70	2.67282e-67	CTB-50L17.10	130	TRUE	Down-regulated
MT1G	OK	negbinomial.size	4.22395e-69	1.54661e-66	MT1G	79	TRUE	Down-regulated
ASPM	OK	negbinomial.size	9.12399e-69	3.32052e-66	ASPM	189	FALSE	None
HBE1	OK	negbinomial.size	1.55034e-68	5.60823e-66	HBE1	100	TRUE	Down-regulated
MT-CO2	OK	negbinomial.size	2.35557e-68	8.47005e-66	MT-CO2	1573	TRUE	Down-regulated
TUBB4B	OK	negbinomial.size	6.29521e-68	2.25013e-65	TUBB4B	1098	TRUE	Down-regulated
SARAF	OK	negbinomial.size	3.45643e-67	1.22814e-64	SARAF	1426	TRUE	Up-regulated
EVI2B	OK	negbinomial.size	3.82321e-67	1.35047e-64	EVI2B	955	TRUE	Up-regulated
H1-3	OK	negbinomial.size	7.98413e-67	2.80374e-64	H1-3	610	FALSE	None
HNRNPA1L3	OK	negbinomial.size	3.37867e-66	1.17957e-63	HNRNPA1L3	906	TRUE	Up-regulated
RPL4	OK	negbinomial.size	1.02737e-65	3.56603e-63	RPL4	1572	TRUE	Down-regulated
HSPA1B	OK	negbinomial.size	1.99947e-65	6.90035e-63	HSPA1B	599	TRUE	Down-regulated
RRM2	OK	negbinomial.size	5.48712e-65	1.88284e-62	RRM2	269	FALSE	None
CENPA	OK	negbinomial.size	7.98059e-65	2.72288e-62	CENPA	116	TRUE	Down-regulated
RPL6	OK	negbinomial.size	1.11415e-64	3.77986e-62	RPL6	1574	TRUE	Down-regulated
MZT2B	OK	negbinomial.size	1.48645e-64	5.0146e-62	MZT2B	1175	TRUE	Down-regulated
RIPK2	OK	negbinomial.size	2.96571e-64	9.94906e-62	RIPK2	816	TRUE	Up-regulated
AVP	OK	negbinomial.size	3.16665e-64	1.05641e-61	AVP	692	TRUE	Up-regulated
RAD51	OK	negbinomial.size	6.61556e-64	2.19479e-61	RAD51	146	TRUE	Down-regulated
RGS1	OK	negbinomial.size	1.2842e-63	4.23709e-61	RGS1	543	TRUE	Up-regulated
AURKA	OK	negbinomial.size	2.05507e-63	6.74345e-61	AURKA	180	TRUE	Down-regulated
CTD-3252C9.4	OK	negbinomial.size	6.36966e-63	2.07876e-60	CTD-3252C9.4	86	TRUE	Down-regulated
DLGAP5	OK	negbinomial.size	6.42197e-62	2.0845e-59	DLGAP5	159	FALSE	None
HLA-DMA	OK	negbinomial.size	1.52765e-61	4.93193e-59	HLA-DMA	1202	TRUE	Up-regulated
MCM3	OK	negbinomial.size	6.93249e-61	2.22614e-58	MCM3	811	TRUE	Down-regulated
TPM2	OK	negbinomial.size	1.22604e-60	3.91609e-58	TPM2	468	TRUE	Down-regulated
LSM4	OK	negbinomial.size	1.76178e-60	5.59753e-58	LSM4	1158	TRUE	Down-regulated
SRSF3	OK	negbinomial.size	2.12474e-60	6.71518e-58	SRSF3	1470	TRUE	Down-regulated
FXYD5	OK	negbinomial.size	6.13359e-59	1.92836e-56	FXYD5	1554	TRUE	Up-regulated
SPC25	OK	negbinomial.size	2.78647e-58	8.71482e-56	SPC25	216	FALSE	None
UBE2T	OK	negbinomial.size	4.29789e-58	1.33722e-55	UBE2T	437	FALSE	None
DLEU1	OK	negbinomial.size	1.28457e-57	3.97615e-55	DLEU1	137	TRUE	Down-regulated
CH17-373J23.1	OK	negbinomial.size	4.41243e-57	1.35878e-54	CH17-373J23.1	82	TRUE	Down-regulated
CDK4	OK	negbinomial.size	6.49602e-57	1.9902e-54	CDK4	1114	TRUE	Down-regulated
FKBP10	OK	negbinomial.size	9.00534e-57	2.74498e-54	FKBP10	203	TRUE	Down-regulated
PNRC1	OK	negbinomial.size	9.31758e-57	2.82582e-54	PNRC1	1268	TRUE	Up-regulated
PIM3	OK	negbinomial.size	2.51525e-56	7.58987e-54	PIM3	627	TRUE	Up-regulated
AC103591.3	OK	negbinomial.size	3.19847e-56	9.60326e-54	AC103591.3	508	TRUE	Up-regulated
HSPD1	OK	negbinomial.size	5.06126e-56	1.51206e-53	HSPD1	1538	TRUE	Down-regulated
PLAC8	OK	negbinomial.size	5.70664e-56	1.69643e-53	PLAC8	1448	TRUE	Up-regulated
EIF3E	OK	negbinomial.size	1.15832e-55	3.42639e-53	EIF3E	1575	TRUE	Up-regulated
PA2G4	OK	negbinomial.size	1.16801e-55	3.43812e-53	PA2G4	1318	TRUE	Down-regulated
SLC25A6	OK	negbinomial.size	1.31316e-55	3.84655e-53	SLC25A6	1566	TRUE	Down-regulated
RAD51AP1	OK	negbinomial.size	1.32331e-55	3.85744e-53	RAD51AP1	264	FALSE	None
GMNN	OK	negbinomial.size	3.37988e-55	9.80476e-53	GMNN	557	FALSE	None
HBB	OK	negbinomial.size	6.42747e-55	1.85559e-52	HBB	87	TRUE	Down-regulated
MCM5	OK	negbinomial.size	9.31851e-55	2.67736e-52	MCM5	770	FALSE	None
DUSP6	OK	negbinomial.size	2.38818e-54	6.82893e-52	DUSP6	938	TRUE	Up-regulated
HBM	OK	negbinomial.size	6.35733e-54	1.80925e-51	HBM	75	TRUE	Down-regulated
PTX3	OK	negbinomial.size	6.79013e-54	1.9233e-51	PTX3	528	TRUE	Up-regulated
AFP	OK	negbinomial.size	2.8685e-53	8.08689e-51	AFP	61	TRUE	Down-regulated
RP11-11N9.4	OK	negbinomial.size	3.27371e-53	9.18613e-51	RP11-11N9.4	129	TRUE	Down-regulated
CDCA8	OK	negbinomial.size	3.96933e-53	1.10862e-50	CDCA8	212	FALSE	None
GTSE1	OK	negbinomial.size	4.25805e-53	1.18376e-50	GTSE1	178	FALSE	None
NUF2	OK	negbinomial.size	6.3729e-53	1.76353e-50	NUF2	199	FALSE	None
HSD17B11	OK	negbinomial.size	6.62728e-53	1.82551e-50	HSD17B11	1381	TRUE	Up-regulated
TUG1	OK	negbinomial.size	1.35117e-52	3.70485e-50	TUG1	137	TRUE	Down-regulated
GADD45B	OK	negbinomial.size	1.37026e-52	3.74013e-50	GADD45B	663	TRUE	Up-regulated
MT2A	OK	negbinomial.size	1.85213e-52	5.03251e-50	MT2A	636	TRUE	Down-regulated
PRC1	OK	negbinomial.size	7.11279e-52	1.92395e-49	PRC1	207	FALSE	None
NAA38	OK	negbinomial.size	1.65864e-51	4.46635e-49	NAA38	1275	TRUE	Down-regulated
PRR7	OK	negbinomial.size	1.70559e-51	4.57227e-49	PRR7	381	TRUE	Up-regulated
KIF22	OK	negbinomial.size	3.88336e-51	1.03641e-48	KIF22	465	FALSE	None
TNFRSF12A	OK	negbinomial.size	7.50235e-51	1.9934e-48	TNFRSF12A	311	TRUE	Up-regulated
RP11-126K1.6	OK	negbinomial.size	7.74735e-51	2.04943e-48	RP11-126K1.6	113	TRUE	Down-regulated
IDH2	OK	negbinomial.size	9.15237e-51	2.41049e-48	IDH2	1188	TRUE	Down-regulated
ZC3H11A	OK	negbinomial.size	1.03255e-50	2.70758e-48	ZC3H11A	138	TRUE	Down-regulated
ITM2C	OK	negbinomial.size	1.52098e-50	3.971e-48	ITM2C	1272	TRUE	Up-regulated
DNMT1	OK	negbinomial.size	1.63416e-50	4.24803e-48	DNMT1	799	FALSE	None
SELL	OK	negbinomial.size	1.69471e-50	4.38645e-48	SELL	1359	TRUE	Up-regulated
SAT1	OK	negbinomial.size	2.02917e-50	5.2296e-48	SAT1	1349	TRUE	Up-regulated
ORC6	OK	negbinomial.size	3.49062e-50	8.95763e-48	ORC6	305	FALSE	None
CCL3	OK	negbinomial.size	8.95647e-50	2.28863e-47	CCL3	216	TRUE	Up-regulated
ATP2C1	OK	negbinomial.size	1.4465e-49	3.68055e-47	ATP2C1	788	TRUE	Up-regulated
PNISR	OK	negbinomial.size	1.7379e-49	4.40333e-47	PNISR	1511	TRUE	Up-regulated
KPNA2	OK	negbinomial.size	2.17356e-49	5.48403e-47	KPNA2	841	TRUE	Down-regulated
RAD50	OK	negbinomial.size	2.8687e-49	7.20764e-47	RAD50	232	TRUE	Down-regulated
PGAM1	OK	negbinomial.size	2.93473e-49	7.34282e-47	PGAM1	1011	TRUE	Down-regulated
AC013461.1	OK	negbinomial.size	4.50658e-49	1.12289e-46	AC013461.1	120	TRUE	Down-regulated
CDKN2D	OK	negbinomial.size	4.70202e-49	1.16674e-46	CDKN2D	425	TRUE	Up-regulated
CCT5	OK	negbinomial.size	2.18793e-48	5.40671e-46	CCT5	1133	TRUE	Down-regulated
FEN1	OK	negbinomial.size	2.52045e-48	6.20288e-46	FEN1	363	FALSE	None
VAMP2	OK	negbinomial.size	3.23767e-48	7.93546e-46	VAMP2	1227	TRUE	Up-regulated
JMJD1C	OK	negbinomial.size	5.36089e-48	1.3086e-45	JMJD1C	970	TRUE	Up-regulated
EGLN2	OK	negbinomial.size	6.41059e-48	1.5585e-45	EGLN2	193	TRUE	Down-regulated
HLA-A	OK	negbinomial.size	8.36282e-48	2.02492e-45	HLA-A	1461	TRUE	Up-regulated
CCL3L3	OK	negbinomial.size	1.26178e-47	3.04291e-45	CCL3L3	60	TRUE	Down-regulated
CENPW	OK	negbinomial.size	1.30471e-47	3.13386e-45	CENPW	514	FALSE	None
IER2	OK	negbinomial.size	1.59342e-47	3.81209e-45	IER2	1388	TRUE	Up-regulated
RPS6	OK	negbinomial.size	4.18384e-47	9.96966e-45	RPS6	1575	TRUE	Down-regulated
EAF2	OK	negbinomial.size	4.90179e-47	1.16343e-44	EAF2	1150	TRUE	Up-regulated
ZFP36L2	OK	negbinomial.size	7.8131e-47	1.84712e-44	ZFP36L2	1505	TRUE	Up-regulated
KIF2C	OK	negbinomial.size	8.4807e-47	1.99709e-44	KIF2C	205	FALSE	None
AC245297.3	OK	negbinomial.size	3.56143e-46	8.35393e-44	AC245297.3	485	TRUE	Up-regulated
HNRNPD	OK	negbinomial.size	4.03496e-46	9.42782e-44	HNRNPD	1017	TRUE	Down-regulated
GNG11	OK	negbinomial.size	4.93397e-46	1.14837e-43	GNG11	1437	TRUE	Up-regulated
NDUFS5	OK	negbinomial.size	4.98753e-46	1.15635e-43	NDUFS5	1354	TRUE	Down-regulated
PTGS2	OK	negbinomial.size	8.88342e-46	2.05169e-43	PTGS2	486	TRUE	Up-regulated
S100A16	OK	negbinomial.size	9.01035e-46	2.07304e-43	S100A16	97	TRUE	Down-regulated
RP11-160E2.6	OK	negbinomial.size	1.7218e-45	3.94628e-43	RP11-160E2.6	98	TRUE	Down-regulated
C16orf54	OK	negbinomial.size	2.13092e-45	4.86538e-43	C16orf54	486	TRUE	Up-regulated
CDCA3	OK	negbinomial.size	2.56752e-45	5.84004e-43	CDCA3	151	FALSE	None
RPS27	OK	negbinomial.size	3.09222e-45	7.00698e-43	RPS27	1575	TRUE	Up-regulated
SELENOK	OK	negbinomial.size	3.19199e-45	7.20585e-43	SELENOK	1188	TRUE	Up-regulated
AL031777.3	OK	negbinomial.size	5.53468e-45	1.24476e-42	AL031777.3	239	TRUE	Up-regulated
H3C10	OK	negbinomial.size	7.5769e-45	1.69771e-42	H3C10	412	TRUE	Up-regulated
TMEM97	OK	negbinomial.size	1.41387e-44	3.15618e-42	TMEM97	526	TRUE	Down-regulated
MARCKSL1	OK	negbinomial.size	1.52715e-44	3.39644e-42	MARCKSL1	1203	TRUE	Down-regulated
MKKS	OK	negbinomial.size	2.07716e-44	4.60264e-42	MKKS	337	TRUE	Down-regulated
LRBA	OK	negbinomial.size	2.20231e-44	4.862e-42	LRBA	765	TRUE	Up-regulated
CSRNP1	OK	negbinomial.size	2.82028e-44	6.20347e-42	CSRNP1	529	TRUE	Up-regulated
SET	OK	negbinomial.size	2.84785e-44	6.24125e-42	SET	1442	TRUE	Down-regulated
CLSPN	OK	negbinomial.size	4.63019e-44	1.01105e-41	CLSPN	302	FALSE	None
AHNAK	OK	negbinomial.size	4.73346e-44	1.02985e-41	AHNAK	358	TRUE	Up-regulated
DEK	OK	negbinomial.size	5.02529e-44	1.0894e-41	DEK	1277	FALSE	None
KIFC1	OK	negbinomial.size	5.2623e-44	1.13668e-41	KIFC1	164	FALSE	None
EMP1	OK	negbinomial.size	9.86901e-44	2.1241e-41	EMP1	168	TRUE	Up-regulated
CAVIN2	OK	negbinomial.size	1.29818e-43	2.7841e-41	CAVIN2	781	TRUE	Up-regulated
LLNLR-245B6.1	OK	negbinomial.size	1.78349e-43	3.81127e-41	LLNLR-245B6.1	106	TRUE	Down-regulated
SLC3A2	OK	negbinomial.size	2.65651e-43	5.65676e-41	SLC3A2	1072	TRUE	Up-regulated
GINS2	OK	negbinomial.size	2.69883e-43	5.72657e-41	GINS2	497	FALSE	None
SERPINA1	OK	negbinomial.size	2.90857e-43	6.14988e-41	SERPINA1	67	FALSE	None
MAP1LC3B	OK	negbinomial.size	3.0026e-43	6.32643e-41	MAP1LC3B	1019	TRUE	Up-regulated
SLIRP	OK	negbinomial.size	3.26184e-43	6.8486e-41	SLIRP	1080	TRUE	Down-regulated
SERTAD1	OK	negbinomial.size	3.50385e-43	7.33111e-41	SERTAD1	616	TRUE	Up-regulated
RPL34	OK	negbinomial.size	5.17833e-43	1.0797e-40	RPL34	1575	TRUE	Up-regulated
CUTALP	OK	negbinomial.size	8.82399e-43	1.83347e-40	CUTALP	117	TRUE	Down-regulated
BEX1	OK	negbinomial.size	1.8208e-42	3.77025e-40	BEX1	578	FALSE	None
COMMD6	OK	negbinomial.size	2.59786e-42	5.36078e-40	COMMD6	1542	TRUE	Up-regulated
ASF1B	OK	negbinomial.size	3.43904e-42	7.07229e-40	ASF1B	223	FALSE	None
PTMA	OK	negbinomial.size	4.4244e-42	9.0676e-40	PTMA	1575	FALSE	None
HLA-E	OK	negbinomial.size	6.40937e-42	1.3091e-39	HLA-E	1463	TRUE	Up-regulated
MND1	OK	negbinomial.size	9.83362e-42	2.00169e-39	MND1	273	FALSE	None
CENPU	OK	negbinomial.size	1.15385e-41	2.34079e-39	CENPU	523	FALSE	None
AC090152.1	OK	negbinomial.size	1.23831e-41	2.50368e-39	AC090152.1	570	TRUE	Up-regulated
IGF2	OK	negbinomial.size	1.93028e-41	3.88965e-39	IGF2	78	TRUE	Down-regulated
TAF7	OK	negbinomial.size	2.11075e-41	4.23907e-39	TAF7	1303	TRUE	Up-regulated
SERBP1	OK	negbinomial.size	2.54328e-41	5.09071e-39	SERBP1	1477	TRUE	Down-regulated
NDC80	OK	negbinomial.size	2.67006e-41	5.32673e-39	NDC80	204	FALSE	None
CHAF1A	OK	negbinomial.size	2.97177e-41	5.909e-39	CHAF1A	292	FALSE	None
RRM1	OK	negbinomial.size	3.02162e-41	5.98828e-39	RRM1	522	FALSE	None
RPL10	OK	negbinomial.size	4.84316e-41	9.56668e-39	RPL10	1575	TRUE	Up-regulated
PIM1	OK	negbinomial.size	7.04973e-41	1.38797e-38	PIM1	875	TRUE	Up-regulated
CDCA5	OK	negbinomial.size	7.1287e-41	1.39893e-38	CDCA5	260	FALSE	None
ABCF2	OK	negbinomial.size	8.44265e-41	1.65138e-38	ABCF2	113	TRUE	Down-regulated
EBPL	OK	negbinomial.size	1.14285e-40	2.22815e-38	EBPL	1388	FALSE	None
RPA3	OK	negbinomial.size	1.58602e-40	3.08216e-38	RPA3	818	FALSE	None
HAPLN1	OK	negbinomial.size	1.71057e-40	3.31349e-38	HAPLN1	52	TRUE	Down-regulated
SNRNP25	OK	negbinomial.size	2.37718e-40	4.58994e-38	SNRNP25	669	TRUE	Down-regulated
ID3	OK	negbinomial.size	3.53514e-40	6.80389e-38	ID3	449	TRUE	Up-regulated
DEPDC1	OK	negbinomial.size	5.06268e-40	9.71274e-38	DEPDC1	131	FALSE	None
HELLS	OK	negbinomial.size	5.77148e-40	1.10373e-37	HELLS	557	FALSE	None
CSE1L	OK	negbinomial.size	8.40178e-40	1.60165e-37	CSE1L	348	TRUE	Down-regulated
CDH5	OK	negbinomial.size	1.25101e-39	2.37727e-37	CDH5	80	TRUE	Down-regulated
PLK3	OK	negbinomial.size	1.80141e-39	3.41239e-37	PLK3	367	TRUE	Up-regulated
RAB11FIP1	OK	negbinomial.size	2.80877e-39	5.3039e-37	RAB11FIP1	512	TRUE	Up-regulated
SNHG32	OK	negbinomial.size	3.1817e-39	5.98927e-37	SNHG32	1536	TRUE	Up-regulated
CTC-524C5.2	OK	negbinomial.size	3.86341e-39	7.24981e-37	CTC-524C5.2	114	TRUE	Down-regulated
CDCA4	OK	negbinomial.size	4.20493e-39	7.8661e-37	CDCA4	380	FALSE	None
NACA	OK	negbinomial.size	4.25054e-39	7.92673e-37	NACA	1574	TRUE	Up-regulated
AC008124.1	OK	negbinomial.size	5.13164e-39	9.54025e-37	AC008124.1	547	TRUE	Up-regulated
TRIR	OK	negbinomial.size	6.18522e-39	1.14635e-36	TRIR	1233	TRUE	Down-regulated
CKAP2L	OK	negbinomial.size	6.53609e-39	1.20765e-36	CKAP2L	159	FALSE	None
SMC2	OK	negbinomial.size	7.95586e-39	1.46547e-36	SMC2	618	FALSE	None
RUNX1T1	OK	negbinomial.size	8.9962e-39	1.65203e-36	RUNX1T1	93	TRUE	Down-regulated
RP11-386I14.4	OK	negbinomial.size	2.15043e-38	3.93692e-36	RP11-386I14.4	72	FALSE	None
RPS4Y1	OK	negbinomial.size	2.22455e-38	4.06024e-36	RPS4Y1	1446	FALSE	None
PMAIP1	OK	negbinomial.size	2.96469e-38	5.39476e-36	PMAIP1	968	TRUE	Up-regulated
HOXB9	OK	negbinomial.size	3.2227e-38	5.84652e-36	HOXB9	95	TRUE	Down-regulated
PSRC1	OK	negbinomial.size	5.10007e-38	9.22452e-36	PSRC1	125	FALSE	None
MAD2L1	OK	negbinomial.size	5.57569e-38	1.00545e-35	MAD2L1	663	FALSE	None
SNRPD1	OK	negbinomial.size	8.89581e-38	1.59935e-35	SNRPD1	1450	FALSE	None
SGO2	OK	negbinomial.size	1.01489e-37	1.8192e-35	SGO2	305	FALSE	None
DDX3Y	OK	negbinomial.size	1.47499e-37	2.63606e-35	DDX3Y	710	TRUE	Up-regulated
BUB1	OK	negbinomial.size	1.8251e-37	3.25209e-35	BUB1	164	FALSE	None
EIF4B	OK	negbinomial.size	1.90767e-37	3.38916e-35	EIF4B	933	TRUE	Down-regulated
AHCY	OK	negbinomial.size	2.73329e-37	4.84162e-35	AHCY	920	TRUE	Down-regulated
SNRPB	OK	negbinomial.size	3.14052e-37	5.54661e-35	SNRPB	1394	TRUE	Down-regulated
SRP9	OK	negbinomial.size	3.22684e-37	5.68237e-35	SRP9	1281	TRUE	Down-regulated
BUB3	OK	negbinomial.size	3.3731e-37	5.92255e-35	BUB3	780	FALSE	None
H2AZ2	OK	negbinomial.size	5.32775e-37	9.3273e-35	H2AZ2	1167	FALSE	None
DNAJB6	OK	negbinomial.size	5.67506e-37	9.90644e-35	DNAJB6	1253	TRUE	Up-regulated
KNSTRN	OK	negbinomial.size	7.679e-37	1.33657e-34	KNSTRN	167	FALSE	None
AC090204.1	OK	negbinomial.size	1.10001e-36	1.90909e-34	AC090204.1	552	TRUE	Up-regulated
AC104389.1	OK	negbinomial.size	1.13594e-36	1.96577e-34	AC104389.1	65	FALSE	None
CLN6	OK	negbinomial.size	1.27263e-36	2.19598e-34	CLN6	216	TRUE	Down-regulated
AC093673.1	OK	negbinomial.size	1.92232e-36	3.30755e-34	AC093673.1	348	TRUE	Up-regulated
COX8A	OK	negbinomial.size	2.43821e-36	4.18321e-34	COX8A	1269	FALSE	None
MRPS26	OK	negbinomial.size	3.42764e-36	5.864e-34	MRPS26	693	TRUE	Down-regulated
APOA1	OK	negbinomial.size	3.71707e-36	6.34108e-34	APOA1	146	FALSE	None
ARPC1B	OK	negbinomial.size	4.53568e-36	7.71566e-34	ARPC1B	1122	TRUE	Down-regulated
HES1	OK	negbinomial.size	5.01613e-36	8.50886e-34	HES1	358	TRUE	Up-regulated
KIF11	OK	negbinomial.size	6.10045e-36	1.0319e-33	KIF11	158	FALSE	None
SMC3	OK	negbinomial.size	6.78946e-36	1.14522e-33	SMC3	911	TRUE	Down-regulated
PSMB5	OK	negbinomial.size	7.0899e-36	1.19255e-33	PSMB5	1224	TRUE	Down-regulated
SOCS3	OK	negbinomial.size	7.22035e-36	1.2111e-33	SOCS3	355	TRUE	Up-regulated
PINX1	OK	negbinomial.size	7.58025e-36	1.26793e-33	PINX1	94	TRUE	Down-regulated
RNASET2	OK	negbinomial.size	9.4118e-36	1.56991e-33	RNASET2	1112	TRUE	Up-regulated
HINT1	OK	negbinomial.size	9.98846e-36	1.66149e-33	HINT1	1571	TRUE	Up-regulated
ZDHHC1	OK	negbinomial.size	1.20658e-35	2.0015e-33	ZDHHC1	230	TRUE	Up-regulated
DKC1	OK	negbinomial.size	1.56785e-35	2.5936e-33	DKC1	786	TRUE	Down-regulated
RFC4	OK	negbinomial.size	1.58715e-35	2.61832e-33	RFC4	427	FALSE	None
LINC02573	OK	negbinomial.size	2.06258e-35	3.3933e-33	LINC02573	408	TRUE	Up-regulated
ARPC1A	OK	negbinomial.size	2.12839e-35	3.49202e-33	ARPC1A	543	TRUE	Down-regulated
H1-4	OK	negbinomial.size	2.30386e-35	3.76961e-33	H1-4	462	FALSE	None
C2orf47	OK	negbinomial.size	2.52417e-35	4.11886e-33	C2orf47	103	TRUE	Down-regulated
SNRPG	OK	negbinomial.size	2.73336e-35	4.44811e-33	SNRPG	1313	TRUE	Down-regulated
POLR2L	OK	negbinomial.size	3.01687e-35	4.89621e-33	POLR2L	1264	TRUE	Down-regulated
CFAP20	OK	negbinomial.size	4.30054e-35	6.96073e-33	CFAP20	1013	FALSE	None
DDIT3	OK	negbinomial.size	4.3316e-35	6.99215e-33	DDIT3	705	TRUE	Up-regulated
AC004687.1	OK	negbinomial.size	5.12246e-35	8.2466e-33	AC004687.1	429	TRUE	Up-regulated
FDPS	OK	negbinomial.size	7.60735e-35	1.22143e-32	FDPS	921	TRUE	Down-regulated
MT1H	OK	negbinomial.size	8.13417e-35	1.30253e-32	MT1H	52	FALSE	None
RP11-352M15.2	OK	negbinomial.size	8.67287e-35	1.3851e-32	RP11-352M15.2	105	TRUE	Down-regulated
RPS16	OK	negbinomial.size	1.44918e-34	2.30827e-32	RPS16	1575	TRUE	Down-regulated
CALD1	OK	negbinomial.size	1.63899e-34	2.60369e-32	CALD1	78	TRUE	Down-regulated
STK17B	OK	negbinomial.size	2.39151e-34	3.78913e-32	STK17B	545	TRUE	Up-regulated
RIPOR2	OK	negbinomial.size	2.6079e-34	4.1135e-32	RIPOR2	516	TRUE	Up-regulated
C19orf48	OK	negbinomial.size	2.60994e-34	4.1135e-32	C19orf48	972	FALSE	None
DNTTIP2	OK	negbinomial.size	2.86829e-34	4.50885e-32	DNTTIP2	1069	TRUE	Up-regulated
SLC25A3	OK	negbinomial.size	3.33469e-34	5.22832e-32	SLC25A3	1509	TRUE	Down-regulated
DTYMK	OK	negbinomial.size	3.44177e-34	5.38216e-32	DTYMK	575	FALSE	None
DSCC1	OK	negbinomial.size	3.97514e-34	6.20008e-32	DSCC1	247	FALSE	None
GIHCG	OK	negbinomial.size	6.57946e-34	1.02355e-31	GIHCG	25	FALSE	None
NCAPH	OK	negbinomial.size	7.6114e-34	1.18103e-31	NCAPH	140	FALSE	None
NDUFB1	OK	negbinomial.size	8.72007e-34	1.34957e-31	NDUFB1	1116	TRUE	Down-regulated
ARL6IP1	OK	negbinomial.size	9.17726e-34	1.41667e-31	ARL6IP1	887	FALSE	None
EEF1B2	OK	negbinomial.size	1.7813e-33	2.7427e-31	EEF1B2	1574	FALSE	None
EGFL7	OK	negbinomial.size	1.79405e-33	2.75527e-31	EGFL7	1359	TRUE	Down-regulated
MIDN	OK	negbinomial.size	2.81398e-33	4.31063e-31	MIDN	670	TRUE	Up-regulated
KIF15	OK	negbinomial.size	3.21327e-33	4.90976e-31	KIF15	168	FALSE	None
TMX4	OK	negbinomial.size	3.30539e-33	5.03771e-31	TMX4	587	TRUE	Up-regulated
MIR570HG	OK	negbinomial.size	3.86283e-33	5.87239e-31	MIR570HG	101	TRUE	Down-regulated
HLF	OK	negbinomial.size	3.89952e-33	5.9132e-31	HLF	1575	TRUE	Up-regulated
MGST1	OK	negbinomial.size	5.54665e-33	8.3897e-31	MGST1	572	TRUE	Down-regulated
H2BC5	OK	negbinomial.size	6.79243e-33	1.02482e-30	H2BC5	286	TRUE	Up-regulated
DNAJC9	OK	negbinomial.size	6.88748e-33	1.03656e-30	DNAJC9	729	FALSE	None
DONSON	OK	negbinomial.size	7.54737e-33	1.13303e-30	DONSON	177	FALSE	None
ADAM28	OK	negbinomial.size	1.05019e-32	1.57264e-30	ADAM28	624	TRUE	Up-regulated
ACTG1	OK	negbinomial.size	1.95347e-32	2.918e-30	ACTG1	1573	TRUE	Down-regulated
NCAPG	OK	negbinomial.size	2.16125e-32	3.22036e-30	NCAPG	180	FALSE	None
MRPL17	OK	negbinomial.size	2.41344e-32	3.58724e-30	MRPL17	401	TRUE	Down-regulated
ZFAS1	OK	negbinomial.size	3.66628e-32	5.43596e-30	ZFAS1	1567	FALSE	None
S100A10	OK	negbinomial.size	4.28585e-32	6.33893e-30	S100A10	359	TRUE	Up-regulated
CST3	OK	negbinomial.size	4.41841e-32	6.51894e-30	CST3	1088	TRUE	Down-regulated
ETS2	OK	negbinomial.size	4.46973e-32	6.57851e-30	ETS2	858	TRUE	Up-regulated
CALCRL	OK	negbinomial.size	4.84407e-32	7.11202e-30	CALCRL	420	TRUE	Down-regulated
BRAF	OK	negbinomial.size	5.50246e-32	8.05896e-30	BRAF	459	TRUE	Up-regulated
CLEC9A	OK	negbinomial.size	7.03119e-32	1.02729e-29	CLEC9A	334	TRUE	Up-regulated
SRGN	OK	negbinomial.size	8.44873e-32	1.2314e-29	SRGN	1238	TRUE	Up-regulated
KIF4A	OK	negbinomial.size	9.06237e-32	1.31764e-29	KIF4A	137	FALSE	None
RP5-1171I10.5	OK	negbinomial.size	1.0416e-31	1.5108e-29	RP5-1171I10.5	83	FALSE	None
PAICS	OK	negbinomial.size	1.11149e-31	1.60829e-29	PAICS	1013	FALSE	None
EPC1	OK	negbinomial.size	1.22697e-31	1.77112e-29	EPC1	1069	TRUE	Up-regulated
HLA-DRB5	OK	negbinomial.size	1.30008e-31	1.87215e-29	HLA-DRB5	810	TRUE	Up-regulated
HMGB3	OK	negbinomial.size	1.75564e-31	2.52212e-29	HMGB3	702	FALSE	None
ATP5MC1	OK	negbinomial.size	2.16371e-31	3.10092e-29	ATP5MC1	1138	TRUE	Down-regulated
CYTL1	OK	negbinomial.size	2.26522e-31	3.23867e-29	CYTL1	1504	TRUE	Up-regulated
ECE2	OK	negbinomial.size	2.32126e-31	3.31092e-29	ECE2	101	TRUE	Down-regulated
RBM39	OK	negbinomial.size	2.38366e-31	3.39185e-29	RBM39	1516	TRUE	Up-regulated
SPINT2	OK	negbinomial.size	3.08122e-31	4.37409e-29	SPINT2	1428	TRUE	Up-regulated
BSG	OK	negbinomial.size	3.39308e-31	4.80544e-29	BSG	1111	TRUE	Down-regulated
NDUFS6	OK	negbinomial.size	3.84766e-31	5.43642e-29	NDUFS6	1069	TRUE	Down-regulated
CDC42EP3	OK	negbinomial.size	3.93183e-31	5.54231e-29	CDC42EP3	381	TRUE	Up-regulated
ICAM3	OK	negbinomial.size	4.0367e-31	5.67681e-29	ICAM3	1512	TRUE	Up-regulated
HNRNPF	OK	negbinomial.size	4.1468e-31	5.81802e-29	HNRNPF	1177	TRUE	Down-regulated
KIF20A	OK	negbinomial.size	4.41211e-31	6.17582e-29	KIF20A	105	FALSE	None
NME4	OK	negbinomial.size	5.20468e-31	7.26827e-29	NME4	1149	TRUE	Down-regulated
SOX4	OK	negbinomial.size	5.27811e-31	7.35371e-29	SOX4	1456	TRUE	Up-regulated
AMD1	OK	negbinomial.size	5.44547e-31	7.56932e-29	AMD1	1208	TRUE	Up-regulated
HOXB8	OK	negbinomial.size	5.98826e-31	8.3046e-29	HOXB8	67	TRUE	Down-regulated
PDLIM7	OK	negbinomial.size	7.65903e-31	1.05972e-28	PDLIM7	462	TRUE	Down-regulated
NASP	OK	negbinomial.size	7.90035e-31	1.09059e-28	NASP	1336	FALSE	None
PTPRC	OK	negbinomial.size	9.56036e-31	1.31672e-28	PTPRC	952	FALSE	None
RP11-111M22.3	OK	negbinomial.size	1.13709e-30	1.5625e-28	RP11-111M22.3	95	TRUE	Down-regulated
RGS2	OK	negbinomial.size	1.58795e-30	2.17704e-28	RGS2	783	TRUE	Up-regulated
FOSL1	OK	negbinomial.size	1.60704e-30	2.1982e-28	FOSL1	213	TRUE	Up-regulated
SMDT1	OK	negbinomial.size	1.65117e-30	2.25343e-28	SMDT1	1380	TRUE	Up-regulated
WHRN	OK	negbinomial.size	1.71789e-30	2.33918e-28	WHRN	247	TRUE	Up-regulated
HLA-DQB1	OK	negbinomial.size	1.72773e-30	2.34725e-28	HLA-DQB1	555	TRUE	Up-regulated
AC026369.3	OK	negbinomial.size	1.86557e-30	2.5288e-28	AC026369.3	338	TRUE	Up-regulated
CENPK	OK	negbinomial.size	1.92927e-30	2.60925e-28	CENPK	425	FALSE	None
PRDX4	OK	negbinomial.size	2.24835e-30	3.03396e-28	PRDX4	975	TRUE	Down-regulated
DUSP2	OK	negbinomial.size	2.2963e-30	3.09172e-28	DUSP2	705	TRUE	Up-regulated
TROAP	OK	negbinomial.size	2.68587e-30	3.60814e-28	TROAP	149	FALSE	None
AHSG	OK	negbinomial.size	2.77567e-30	3.72045e-28	AHSG	55	FALSE	None
SAE1	OK	negbinomial.size	2.78462e-30	3.72413e-28	SAE1	580	TRUE	Down-regulated
WDR1	OK	negbinomial.size	2.80337e-30	3.74089e-28	WDR1	791	TRUE	Down-regulated
NME1	OK	negbinomial.size	2.97249e-30	3.95776e-28	NME1	1239	TRUE	Down-regulated
CASP4	OK	negbinomial.size	3.10459e-30	4.1245e-28	CASP4	928	TRUE	Up-regulated
QARS1	OK	negbinomial.size	3.548e-30	4.70317e-28	QARS1	27	FALSE	None
UHRF1	OK	negbinomial.size	4.26326e-30	5.63886e-28	UHRF1	407	FALSE	None
RPL35A	OK	negbinomial.size	4.65038e-30	6.13737e-28	RPL35A	1575	FALSE	None
RPL31	OK	negbinomial.size	5.07638e-30	6.6849e-28	RPL31	1575	TRUE	Up-regulated
CENPH	OK	negbinomial.size	6.29226e-30	8.26792e-28	CENPH	578	FALSE	None
ANKRD12	OK	negbinomial.size	6.44562e-30	8.45095e-28	ANKRD12	777	TRUE	Up-regulated
RP11-25K19.1	OK	negbinomial.size	7.44649e-30	9.74193e-28	RP11-25K19.1	94	FALSE	None
MYC	OK	negbinomial.size	8.43997e-30	1.10177e-27	MYC	624	TRUE	Down-regulated
RASGEF1B	OK	negbinomial.size	8.79913e-30	1.14616e-27	RASGEF1B	405	TRUE	Up-regulated
QPRT	OK	negbinomial.size	9.79783e-30	1.27348e-27	QPRT	493	TRUE	Down-regulated
STX11	OK	negbinomial.size	1.59022e-29	2.06245e-27	STX11	206	TRUE	Up-regulated
CBX5	OK	negbinomial.size	1.81493e-29	2.34881e-27	CBX5	891	FALSE	None
HJURP	OK	negbinomial.size	1.852e-29	2.39163e-27	HJURP	144	FALSE	None
RPL37	OK	negbinomial.size	2.17804e-29	2.80663e-27	RPL37	1574	TRUE	Down-regulated
ISYNA1	OK	negbinomial.size	2.70488e-29	3.47806e-27	ISYNA1	962	TRUE	Down-regulated
MYB	OK	negbinomial.size	3.62426e-29	4.65028e-27	MYB	611	TRUE	Down-regulated
TLE4	OK	negbinomial.size	5.09675e-29	6.52569e-27	TLE4	819	TRUE	Up-regulated
ACOT7	OK	negbinomial.size	5.48424e-29	7.00688e-27	ACOT7	283	TRUE	Down-regulated
GGH	OK	negbinomial.size	5.67183e-29	7.23116e-27	GGH	602	FALSE	None
MCM4	OK	negbinomial.size	5.76014e-29	7.32819e-27	MCM4	443	FALSE	None
BTG1	OK	negbinomial.size	5.83772e-29	7.41119e-27	BTG1	1352	FALSE	None
RPS14	OK	negbinomial.size	5.92207e-29	7.50241e-27	RPS14	1575	TRUE	Up-regulated
ADSL	OK	negbinomial.size	6.11104e-29	7.72551e-27	ADSL	528	TRUE	Down-regulated
RAMP2	OK	negbinomial.size	6.12413e-29	7.72579e-27	RAMP2	396	TRUE	Down-regulated
PHLDA2	OK	negbinomial.size	7.28485e-29	9.17082e-27	PHLDA2	147	TRUE	Up-regulated
BEX2	OK	negbinomial.size	8.03009e-29	1.00878e-26	BEX2	1024	FALSE	None
SEC22B2P	OK	negbinomial.size	9.17321e-29	1.14998e-26	SEC22B2P	88	FALSE	None
HNRNPAB	OK	negbinomial.size	9.64683e-29	1.20684e-26	HNRNPAB	884	TRUE	Down-regulated
ZZZ3	OK	negbinomial.size	9.96825e-29	1.24446e-26	ZZZ3	93	TRUE	Down-regulated
ANAPC11	OK	negbinomial.size	1.15798e-28	1.44265e-26	ANAPC11	1044	FALSE	None
MEIS2	OK	negbinomial.size	1.27466e-28	1.58472e-26	MEIS2	76	TRUE	Down-regulated
PNMA1	OK	negbinomial.size	1.324e-28	1.64266e-26	PNMA1	507	TRUE	Up-regulated
RPL39	OK	negbinomial.size	1.46521e-28	1.81412e-26	RPL39	1575	TRUE	Up-regulated
SNRNP40	OK	negbinomial.size	1.52086e-28	1.87914e-26	SNRNP40	636	TRUE	Down-regulated
SMARCE1	OK	negbinomial.size	1.55133e-28	1.91285e-26	SMARCE1	497	TRUE	Down-regulated
LMNB1	OK	negbinomial.size	1.68671e-28	2.07551e-26	LMNB1	513	TRUE	Down-regulated
XRCC5	OK	negbinomial.size	1.7178e-28	2.10821e-26	XRCC5	1277	TRUE	Down-regulated
SPC24	OK	negbinomial.size	1.7203e-28	2.10821e-26	SPC24	145	FALSE	None
PLP2	OK	negbinomial.size	1.87885e-28	2.29782e-26	PLP2	887	TRUE	Up-regulated
AL121944.1	OK	negbinomial.size	1.89101e-28	2.30799e-26	AL121944.1	373	TRUE	Up-regulated
Z93241.1	OK	negbinomial.size	1.92158e-28	2.34055e-26	Z93241.1	162	TRUE	Up-regulated
MCM10	OK	negbinomial.size	2.40684e-28	2.92567e-26	MCM10	188	FALSE	None
UNG	OK	negbinomial.size	2.7558e-28	3.3431e-26	UNG	546	FALSE	None
TOP1	OK	negbinomial.size	4.61893e-28	5.59198e-26	TOP1	754	TRUE	Down-regulated
CDKN1A	OK	negbinomial.size	4.64572e-28	5.6131e-26	CDKN1A	153	TRUE	Up-regulated
YEATS4	OK	negbinomial.size	5.91916e-28	7.13734e-26	YEATS4	714	FALSE	None
TMPO	OK	negbinomial.size	5.97425e-28	7.18933e-26	TMPO	698	FALSE	None
ZNF667	OK	negbinomial.size	6.33775e-28	7.61151e-26	ZNF667	444	TRUE	Up-regulated
BRCA1	OK	negbinomial.size	6.92177e-28	8.29632e-26	BRCA1	243	FALSE	None
ANXA1	OK	negbinomial.size	7.77551e-28	9.30103e-26	ANXA1	236	TRUE	Up-regulated
POLR3K	OK	negbinomial.size	8.33972e-28	9.95611e-26	POLR3K	400	FALSE	None
OCIAD2	OK	negbinomial.size	1.01309e-27	1.20704e-25	OCIAD2	1137	TRUE	Up-regulated
POP7	OK	negbinomial.size	1.1712e-27	1.39266e-25	POP7	463	TRUE	Down-regulated
RCN1	OK	negbinomial.size	1.21207e-27	1.43841e-25	RCN1	657	TRUE	Down-regulated
SELENOW	OK	negbinomial.size	1.3221e-27	1.56589e-25	SELENOW	887	TRUE	Down-regulated
AC091271.1	OK	negbinomial.size	1.33157e-27	1.57401e-25	AC091271.1	317	TRUE	Up-regulated
MPC2	OK	negbinomial.size	1.3701e-27	1.61637e-25	MPC2	1192	TRUE	Up-regulated
RP11-382A20.3	OK	negbinomial.size	1.64896e-27	1.94154e-25	RP11-382A20.3	87	TRUE	Down-regulated
FANCD2	OK	negbinomial.size	1.763e-27	2.07174e-25	FANCD2	189	FALSE	None
GJA4	OK	negbinomial.size	2.43015e-27	2.85015e-25	GJA4	43	TRUE	Down-regulated
TPTEP1	OK	negbinomial.size	2.49715e-27	2.92302e-25	TPTEP1	92	FALSE	None
CENPN	OK	negbinomial.size	2.61168e-27	3.05114e-25	CENPN	356	FALSE	None
FBL	OK	negbinomial.size	3.37363e-27	3.93365e-25	FBL	1277	TRUE	Down-regulated
PER1	OK	negbinomial.size	3.48547e-27	4.05619e-25	PER1	363	TRUE	Up-regulated
AMT	OK	negbinomial.size	4.19393e-27	4.8712e-25	AMT	132	TRUE	Down-regulated
RP1-34B20.21	OK	negbinomial.size	5.48844e-27	6.36246e-25	RP1-34B20.21	69	TRUE	Down-regulated
ARHGEF40	OK	negbinomial.size	6.5767e-27	7.60933e-25	ARHGEF40	273	TRUE	Up-regulated
ATP5ME	OK	negbinomial.size	6.65206e-27	7.68173e-25	ATP5ME	1176	TRUE	Down-regulated
NFATC1	OK	negbinomial.size	6.99468e-27	8.06187e-25	NFATC1	298	TRUE	Up-regulated
NEK2	OK	negbinomial.size	7.05344e-27	8.11402e-25	NEK2	122	FALSE	None
FABP5	OK	negbinomial.size	7.1044e-27	8.15702e-25	FABP5	1335	FALSE	None
SPRY1	OK	negbinomial.size	8.06453e-27	9.24173e-25	SPRY1	446	TRUE	Up-regulated
ATP5MF	OK	negbinomial.size	9.11993e-27	1.04313e-24	ATP5MF	1302	FALSE	None
AP2S1	OK	negbinomial.size	1.09098e-26	1.24548e-24	AP2S1	1021	TRUE	Down-regulated
HDAC2	OK	negbinomial.size	1.13465e-26	1.29288e-24	HDAC2	1059	TRUE	Down-regulated
UQCRB	OK	negbinomial.size	1.2086e-26	1.37453e-24	UQCRB	1565	TRUE	Up-regulated
AC025159.1	OK	negbinomial.size	1.44192e-26	1.63678e-24	AC025159.1	384	TRUE	Up-regulated
CCDC167	OK	negbinomial.size	1.46766e-26	1.66286e-24	CCDC167	595	FALSE	None
HSPA8	OK	negbinomial.size	1.60543e-26	1.81552e-24	HSPA8	1537	FALSE	None
DCTPP1	OK	negbinomial.size	1.6283e-26	1.83793e-24	DCTPP1	888	TRUE	Down-regulated
EIF3H	OK	negbinomial.size	1.71326e-26	1.93019e-24	EIF3H	1550	TRUE	Up-regulated
SRM	OK	negbinomial.size	2.02939e-26	2.28207e-24	SRM	629	TRUE	Down-regulated
CITED2	OK	negbinomial.size	2.29311e-26	2.57381e-24	CITED2	793	TRUE	Up-regulated
KIF23	OK	negbinomial.size	2.41315e-26	2.7035e-24	KIF23	152	FALSE	None
LIG1	OK	negbinomial.size	2.95089e-26	3.29977e-24	LIG1	386	FALSE	None
CHEK1	OK	negbinomial.size	3.21115e-26	3.58413e-24	CHEK1	390	FALSE	None
EGR1	OK	negbinomial.size	3.82233e-26	4.25838e-24	EGR1	817	TRUE	Up-regulated
RPL36AL	OK	negbinomial.size	3.84603e-26	4.27686e-24	RPL36AL	1554	FALSE	None
C1QA	OK	negbinomial.size	4.0392e-26	4.48336e-24	C1QA	36	FALSE	None
NR4A2	OK	negbinomial.size	4.32078e-26	4.78706e-24	NR4A2	293	FALSE	None
CCT6A	OK	negbinomial.size	5.01514e-26	5.54611e-24	CCT6A	1224	TRUE	Down-regulated
PRSS57	OK	negbinomial.size	5.62414e-26	6.20816e-24	PRSS57	1316	TRUE	Up-regulated
MCM6	OK	negbinomial.size	7.53288e-26	8.29985e-24	MCM6	464	FALSE	None
CRHBP	OK	negbinomial.size	8.40773e-26	9.24681e-24	CRHBP	385	TRUE	Up-regulated
BUB1B	OK	negbinomial.size	1.17372e-25	1.2885e-23	BUB1B	112	FALSE	None
FBXO5	OK	negbinomial.size	1.35464e-25	1.48439e-23	FBXO5	167	FALSE	None
MMRN2	OK	negbinomial.size	1.37177e-25	1.50042e-23	MMRN2	50	TRUE	Down-regulated
ACTL6A	OK	negbinomial.size	1.45178e-25	1.58506e-23	ACTL6A	513	FALSE	None
MELK	OK	negbinomial.size	1.84872e-25	2.01477e-23	MELK	139	FALSE	None
S100A11	OK	negbinomial.size	2.32772e-25	2.53219e-23	S100A11	467	TRUE	Down-regulated
CALM3	OK	negbinomial.size	2.95123e-25	3.20468e-23	CALM3	1224	TRUE	Down-regulated
CLN3	OK	negbinomial.size	3.04765e-25	3.3034e-23	CLN3	165	TRUE	Down-regulated
FO538757.2	OK	negbinomial.size	3.12562e-25	3.38181e-23	FO538757.2	82	FALSE	None
AP006222.2	OK	negbinomial.size	3.22307e-25	3.48098e-23	AP006222.2	86	TRUE	Down-regulated
NUP62	OK	negbinomial.size	3.23371e-25	3.4862e-23	NUP62	459	FALSE	None
C1QB	OK	negbinomial.size	3.63864e-25	3.91571e-23	C1QB	26	FALSE	None
MT-ATP6	OK	negbinomial.size	3.78218e-25	4.0629e-23	MT-ATP6	1571	TRUE	Down-regulated
BZW1	OK	negbinomial.size	3.92205e-25	4.20563e-23	BZW1	1267	TRUE	Up-regulated
SPINK2	OK	negbinomial.size	3.96897e-25	4.24836e-23	SPINK2	1545	TRUE	Up-regulated
CDC6	OK	negbinomial.size	4.01862e-25	4.29385e-23	CDC6	192	FALSE	None
ATP5F1B	OK	negbinomial.size	4.28141e-25	4.56651e-23	ATP5F1B	1479	TRUE	Down-regulated
SLC25A5	OK	negbinomial.size	4.67803e-25	4.9807e-23	SLC25A5	1527	FALSE	None
PPP1CA	OK	negbinomial.size	4.92525e-25	5.23463e-23	PPP1CA	1176	TRUE	Down-regulated
SNRNP70	OK	negbinomial.size	5.09936e-25	5.41009e-23	SNRNP70	938	FALSE	None
CDT1	OK	negbinomial.size	5.29483e-25	5.60757e-23	CDT1	541	FALSE	None
BHLHE40	OK	negbinomial.size	5.32416e-25	5.61881e-23	BHLHE40	152	TRUE	Up-regulated
SKIL	OK	negbinomial.size	5.31995e-25	5.61881e-23	SKIL	364	TRUE	Up-regulated
FTH1	OK	negbinomial.size	6.08994e-25	6.4157e-23	FTH1	1571	TRUE	Up-regulated
TUFM	OK	negbinomial.size	6.53259e-25	6.86998e-23	TUFM	1333	TRUE	Down-regulated
IRF2BPL	OK	negbinomial.size	6.72478e-25	7.05973e-23	IRF2BPL	273	TRUE	Up-regulated
AC012360.3	OK	negbinomial.size	6.81392e-25	7.14083e-23	AC012360.3	325	TRUE	Up-regulated
CREBRF	OK	negbinomial.size	9.20884e-25	9.63383e-23	CREBRF	494	TRUE	Up-regulated
CDCA2	OK	negbinomial.size	9.63617e-25	1.00633e-22	CDCA2	112	FALSE	None
PHGDH	OK	negbinomial.size	1.00181e-24	1.0444e-22	PHGDH	810	FALSE	None
COTL1	OK	negbinomial.size	1.07263e-24	1.1163e-22	COTL1	728	TRUE	Down-regulated
ANP32A	OK	negbinomial.size	1.10263e-24	1.14553e-22	ANP32A	1099	TRUE	Down-regulated
PTGER2	OK	negbinomial.size	1.13539e-24	1.17753e-22	PTGER2	251	FALSE	None
SPDL1	OK	negbinomial.size	1.14254e-24	1.1829e-22	SPDL1	239	FALSE	None
RPL13	OK	negbinomial.size	1.27663e-24	1.31946e-22	RPL13	1575	TRUE	Up-regulated
NUDT3	OK	negbinomial.size	1.32825e-24	1.37045e-22	NUDT3	458	TRUE	Down-regulated
IQGAP1	OK	negbinomial.size	1.45839e-24	1.50214e-22	IQGAP1	639	TRUE	Up-regulated
PIMREG	OK	negbinomial.size	1.69348e-24	1.7413e-22	PIMREG	100	FALSE	None
ZNF778-DT	OK	negbinomial.size	1.80708e-24	1.85493e-22	ZNF778-DT	67	FALSE	None
TAGAP	OK	negbinomial.size	1.99462e-24	2.04394e-22	TAGAP	521	TRUE	Up-regulated
RFC2	OK	negbinomial.size	2.11879e-24	2.16748e-22	RFC2	539	FALSE	None
HEY2	OK	negbinomial.size	2.15484e-24	2.20061e-22	HEY2	64	TRUE	Down-regulated
IFITM3	OK	negbinomial.size	2.39292e-24	2.4396e-22	IFITM3	955	TRUE	Down-regulated
KIF20B	OK	negbinomial.size	2.43067e-24	2.47389e-22	KIF20B	384	FALSE	None
NCAPD2	OK	negbinomial.size	2.74711e-24	2.79123e-22	NCAPD2	215	FALSE	None
CHST13	OK	negbinomial.size	2.91305e-24	2.95483e-22	CHST13	428	TRUE	Up-regulated
HSP90AA1	OK	negbinomial.size	3.52168e-24	3.56617e-22	HSP90AA1	1574	TRUE	Down-regulated
DTL	OK	negbinomial.size	3.57572e-24	3.61479e-22	DTL	205	FALSE	None
MCM2	OK	negbinomial.size	3.71773e-24	3.75203e-22	MCM2	551	FALSE	None
SGO1	OK	negbinomial.size	3.76141e-24	3.78975e-22	SGO1	217	FALSE	None
SRSF1	OK	negbinomial.size	4.06512e-24	4.08888e-22	SRSF1	830	TRUE	Down-regulated
NEU1	OK	negbinomial.size	4.20703e-24	4.22454e-22	NEU1	602	TRUE	Up-regulated
EEF1A1	OK	negbinomial.size	5.20787e-24	5.22082e-22	EEF1A1	1575	FALSE	None
ZNF394	OK	negbinomial.size	6.25514e-24	6.26025e-22	ZNF394	553	TRUE	Up-regulated
GMFG	OK	negbinomial.size	7.72425e-24	7.7177e-22	GMFG	1519	TRUE	Up-regulated
HIST1H2BF	OK	negbinomial.size	8.41971e-24	8.39859e-22	HIST1H2BF	249	FALSE	None
SEPHS2	OK	negbinomial.size	8.56479e-24	8.52914e-22	SEPHS2	526	TRUE	Up-regulated
RBX1	OK	negbinomial.size	9.28637e-24	9.2324e-22	RBX1	1235	FALSE	None
FKBP4	OK	negbinomial.size	1.05425e-23	1.04639e-21	FKBP4	1174	TRUE	Down-regulated
GJA5	OK	negbinomial.size	1.07613e-23	1.06635e-21	GJA5	34	TRUE	Down-regulated
MZF1-AS1	OK	negbinomial.size	1.20631e-23	1.19338e-21	MZF1-AS1	259	TRUE	Up-regulated
ALG13	OK	negbinomial.size	1.22852e-23	1.21335e-21	ALG13	636	FALSE	None
RPL11	OK	negbinomial.size	1.55445e-23	1.53272e-21	RPL11	1575	TRUE	Up-regulated
CDC45	OK	negbinomial.size	1.57326e-23	1.54874e-21	CDC45	219	FALSE	None
RPS11	OK	negbinomial.size	1.66935e-23	1.64064e-21	RPS11	1574	TRUE	Down-regulated
AC093323.3	OK	negbinomial.size	1.88087e-23	1.8455e-21	AC093323.3	57	TRUE	Down-regulated
RPS24	OK	negbinomial.size	1.89132e-23	1.85272e-21	RPS24	1575	TRUE	Up-regulated
TOB1	OK	negbinomial.size	2.28663e-23	2.23632e-21	TOB1	384	FALSE	None
CD53	OK	negbinomial.size	2.53163e-23	2.4719e-21	CD53	1334	TRUE	Up-regulated
HACD3	OK	negbinomial.size	2.61275e-23	2.54696e-21	HACD3	717	TRUE	Down-regulated
VPS37B	OK	negbinomial.size	2.98556e-23	2.90567e-21	VPS37B	559	TRUE	Up-regulated
SERPINB1	OK	negbinomial.size	3.13958e-23	3.05063e-21	SERPINB1	1446	TRUE	Up-regulated
ATAD2	OK	negbinomial.size	5.25485e-23	5.09771e-21	ATAD2	321	FALSE	None
RAD21	OK	negbinomial.size	5.85943e-23	5.67504e-21	RAD21	811	FALSE	None
LINC00623	OK	negbinomial.size	6.02487e-23	5.82589e-21	LINC00623	195	TRUE	Up-regulated
RP11-598F7.3	OK	negbinomial.size	6.55993e-23	6.33308e-21	RP11-598F7.3	49	FALSE	None
RPPH1	OK	negbinomial.size	6.59756e-23	6.35918e-21	RPPH1	35	TRUE	Down-regulated
EPB41L4A-AS1	OK	negbinomial.size	6.65974e-23	6.40883e-21	EPB41L4A-AS1	1311	FALSE	None
AKR1B1	OK	negbinomial.size	7.10484e-23	6.82622e-21	AKR1B1	1069	FALSE	None
RPS7	OK	negbinomial.size	7.18654e-23	6.89368e-21	RPS7	1575	TRUE	Down-regulated
CEP55	OK	negbinomial.size	7.86171e-23	7.52931e-21	CEP55	75	FALSE	None
RHOH	OK	negbinomial.size	7.88065e-23	7.53543e-21	RHOH	713	TRUE	Up-regulated
NHP2	OK	negbinomial.size	8.94669e-23	8.54117e-21	NHP2	1241	TRUE	Down-regulated
TUBG1	OK	negbinomial.size	1.0021e-22	9.55164e-21	TUBG1	386	FALSE	None
TXNL4A	OK	negbinomial.size	1.01313e-22	9.6414e-21	TXNL4A	523	TRUE	Down-regulated
SIVA1	OK	negbinomial.size	1.07509e-22	1.02149e-20	SIVA1	1141	FALSE	None
H2AJ	OK	negbinomial.size	1.18846e-22	1.12742e-20	H2AJ	775	TRUE	Up-regulated
PHLDA1	OK	negbinomial.size	1.30486e-22	1.23589e-20	PHLDA1	147	TRUE	Up-regulated
SRSF9	OK	negbinomial.size	1.47633e-22	1.3961e-20	SRSF9	1151	TRUE	Down-regulated
GNL3	OK	negbinomial.size	1.54197e-22	1.45588e-20	GNL3	741	TRUE	Down-regulated
MAP3K8	OK	negbinomial.size	1.84844e-22	1.7425e-20	MAP3K8	405	TRUE	Up-regulated
ARL5A	OK	negbinomial.size	1.97398e-22	1.85792e-20	ARL5A	481	TRUE	Down-regulated
CDCA7	OK	negbinomial.size	2.2296e-22	2.09523e-20	CDCA7	961	FALSE	None
RP11-500C11.3	OK	negbinomial.size	2.25639e-22	2.1171e-20	RP11-500C11.3	70	FALSE	None
ROMO1	OK	negbinomial.size	2.64602e-22	2.4788e-20	ROMO1	846	TRUE	Down-regulated
RASSF1	OK	negbinomial.size	2.6651e-22	2.49278e-20	RASSF1	887	TRUE	Up-regulated
CKAP2	OK	negbinomial.size	2.74083e-22	2.55963e-20	CKAP2	631	FALSE	None
RPA2	OK	negbinomial.size	2.97109e-22	2.77036e-20	RPA2	773	FALSE	None
TPM4	OK	negbinomial.size	3.02941e-22	2.81599e-20	TPM4	725	FALSE	None
RELB	OK	negbinomial.size	3.02897e-22	2.81599e-20	RELB	239	TRUE	Up-regulated
NDUFB2	OK	negbinomial.size	3.10598e-22	2.8827e-20	NDUFB2	1161	TRUE	Down-regulated
MRPL51	OK	negbinomial.size	3.26828e-22	3.02865e-20	MRPL51	1204	FALSE	None
NPR3	OK	negbinomial.size	3.54331e-22	3.27846e-20	NPR3	1224	TRUE	Up-regulated
PLAAT4	OK	negbinomial.size	3.83091e-22	3.53911e-20	PLAAT4	544	TRUE	Up-regulated
CNRIP1	OK	negbinomial.size	3.92201e-22	3.61771e-20	CNRIP1	240	TRUE	Down-regulated
LRRFIP1	OK	negbinomial.size	3.96317e-22	3.65007e-20	LRRFIP1	1202	TRUE	Up-regulated
HLA-DMB	OK	negbinomial.size	4.43603e-22	4.07931e-20	HLA-DMB	489	TRUE	Up-regulated
RFC1	OK	negbinomial.size	4.6988e-22	4.31435e-20	RFC1	726	FALSE	None
BOD1	OK	negbinomial.size	4.9247e-22	4.51486e-20	BOD1	289	TRUE	Down-regulated
BUD31	OK	negbinomial.size	5.02305e-22	4.598e-20	BUD31	1109	TRUE	Up-regulated
RSL24D1	OK	negbinomial.size	5.79831e-22	5.29958e-20	RSL24D1	1492	FALSE	None
RP11-421L21.3	OK	negbinomial.size	6.23303e-22	5.68825e-20	RP11-421L21.3	76	FALSE	None
PRR4	OK	negbinomial.size	7.08919e-22	6.45976e-20	PRR4	106	TRUE	Down-regulated
PSMC3	OK	negbinomial.size	7.4489e-22	6.77726e-20	PSMC3	920	FALSE	None
KNL1	OK	negbinomial.size	7.49563e-22	6.80946e-20	KNL1	137	FALSE	None
TRIP13	OK	negbinomial.size	7.62646e-22	6.91785e-20	TRIP13	209	FALSE	None
PPM1G	OK	negbinomial.size	8.47068e-22	7.67203e-20	PPM1G	1063	FALSE	None
LAPTM5	OK	negbinomial.size	8.5965e-22	7.77426e-20	LAPTM5	1461	FALSE	None
PARK7	OK	negbinomial.size	9.2388e-22	8.34256e-20	PARK7	1432	TRUE	Down-regulated
MRPL12	OK	negbinomial.size	9.8922e-22	8.91917e-20	MRPL12	848	TRUE	Down-regulated
CHCHD2	OK	negbinomial.size	1.08669e-21	9.78335e-20	CHCHD2	1555	FALSE	None
TUBA1C	OK	negbinomial.size	1.10117e-21	9.89887e-20	TUBA1C	871	FALSE	None
DYNC2I2	OK	negbinomial.size	1.13943e-21	1.02274e-19	DYNC2I2	309	FALSE	None
ARHGAP11A	OK	negbinomial.size	1.16822e-21	1.04702e-19	ARHGAP11A	182	FALSE	None
NUDC	OK	negbinomial.size	1.27349e-21	1.13967e-19	NUDC	1103	FALSE	None
H1-10	OK	negbinomial.size	1.38025e-21	1.23337e-19	H1-10	861	TRUE	Down-regulated
HNRNPA1	OK	negbinomial.size	1.48349e-21	1.32366e-19	HNRNPA1	1575	TRUE	Down-regulated
CCL4L2	OK	negbinomial.size	1.80659e-21	1.60955e-19	CCL4L2	153	TRUE	Up-regulated
AC026979.2	OK	negbinomial.size	2.69731e-21	2.39956e-19	AC026979.2	251	TRUE	Up-regulated
RBBP4	OK	negbinomial.size	2.71918e-21	2.41545e-19	RBBP4	960	FALSE	None
TMEM106C	OK	negbinomial.size	3.07392e-21	2.72653e-19	TMEM106C	617	FALSE	None
TRIM8	OK	negbinomial.size	3.18914e-21	2.82455e-19	TRIM8	501	FALSE	None
RP11-251M1.1	OK	negbinomial.size	3.33445e-21	2.9489e-19	RP11-251M1.1	63	FALSE	None
CCT3	OK	negbinomial.size	3.34553e-21	2.95435e-19	CCT3	1385	TRUE	Down-regulated
LSM3	OK	negbinomial.size	3.44461e-21	3.03738e-19	LSM3	1081	FALSE	None
CYC1	OK	negbinomial.size	3.45525e-21	3.04229e-19	CYC1	1073	TRUE	Down-regulated
COPRS	OK	negbinomial.size	3.71018e-21	3.26197e-19	COPRS	263	TRUE	Down-regulated
YWHAZ	OK	negbinomial.size	3.96995e-21	3.48525e-19	YWHAZ	1229	FALSE	None
PHB2	OK	negbinomial.size	4.29687e-21	3.76676e-19	PHB2	1168	TRUE	Down-regulated
BBC3	OK	negbinomial.size	4.30675e-21	3.76991e-19	BBC3	210	TRUE	Up-regulated
RP11-792A8.4	OK	negbinomial.size	4.74017e-21	4.13768e-19	RP11-792A8.4	54	TRUE	Down-regulated
AL118516.1	OK	negbinomial.size	4.74067e-21	4.13768e-19	AL118516.1	328	TRUE	Up-regulated
TRIB1	OK	negbinomial.size	5.83757e-21	5.08767e-19	TRIB1	271	FALSE	None
USP1	OK	negbinomial.size	7.81893e-21	6.80462e-19	USP1	685	FALSE	None
RNMT	OK	negbinomial.size	7.88781e-21	6.85463e-19	RNMT	891	FALSE	None
CTSS	OK	negbinomial.size	9.35317e-21	8.11631e-19	CTSS	924	TRUE	Up-regulated
FABP1	OK	negbinomial.size	9.94461e-21	8.61708e-19	FABP1	46	FALSE	None
AKIRIN1	OK	negbinomial.size	1.06194e-20	9.1885e-19	AKIRIN1	911	FALSE	None
H3-3A	OK	negbinomial.size	1.30107e-20	1.12414e-18	H3-3A	1574	TRUE	Down-regulated
CKAP5	OK	negbinomial.size	1.38863e-20	1.19807e-18	CKAP5	233	FALSE	None
FAM83D	OK	negbinomial.size	2.55403e-20	2.20038e-18	FAM83D	111	FALSE	None
C1QC	OK	negbinomial.size	2.62649e-20	2.25957e-18	C1QC	31	FALSE	None
ATAD5	OK	negbinomial.size	2.67097e-20	2.29455e-18	ATAD5	323	FALSE	None
CWC25	OK	negbinomial.size	2.69125e-20	2.30867e-18	CWC25	706	TRUE	Up-regulated
CCDC85B	OK	negbinomial.size	2.80066e-20	2.3991e-18	CCDC85B	1047	TRUE	Down-regulated
AMBP	OK	negbinomial.size	2.91542e-20	2.49385e-18	AMBP	36	FALSE	None
APOC1	OK	negbinomial.size	3.05896e-20	2.61291e-18	APOC1	136	FALSE	None
VRK1	OK	negbinomial.size	3.08009e-20	2.62722e-18	VRK1	486	FALSE	None
MXD3	OK	negbinomial.size	3.21497e-20	2.73838e-18	MXD3	188	FALSE	None
RFC3	OK	negbinomial.size	3.25638e-20	2.76972e-18	RFC3	216	FALSE	None
HNRNPA3	OK	negbinomial.size	3.4067e-20	2.89348e-18	HNRNPA3	1416	FALSE	None
CARD19	OK	negbinomial.size	3.62654e-20	3.07585e-18	CARD19	821	FALSE	None
AHSA2P	OK	negbinomial.size	3.94675e-20	3.34271e-18	AHSA2P	73	FALSE	None
PRKDC	OK	negbinomial.size	3.99521e-20	3.37899e-18	PRKDC	800	FALSE	None
ATOX1	OK	negbinomial.size	4.63338e-20	3.91322e-18	ATOX1	922	TRUE	Down-regulated
SCO2	OK	negbinomial.size	4.64125e-20	3.91436e-18	SCO2	78	TRUE	Down-regulated
CAPZA1	OK	negbinomial.size	4.83954e-20	4.07587e-18	CAPZA1	744	FALSE	None
RFLNB	OK	negbinomial.size	5.59022e-20	4.7015e-18	RFLNB	323	TRUE	Down-regulated
PFDN5	OK	negbinomial.size	5.71743e-20	4.80176e-18	PFDN5	1561	FALSE	None
RPS21	OK	negbinomial.size	6.09513e-20	5.11182e-18	RPS21	1575	TRUE	Down-regulated
TMEM203	OK	negbinomial.size	6.40434e-20	5.36366e-18	TMEM203	192	TRUE	Down-regulated
RP11-294J22.6	OK	negbinomial.size	6.84379e-20	5.72371e-18	RP11-294J22.6	51	FALSE	None
KIF14	OK	negbinomial.size	7.2116e-20	6.02294e-18	KIF14	105	FALSE	None
NCL	OK	negbinomial.size	7.29831e-20	6.08689e-18	NCL	1524	TRUE	Down-regulated
POLR2I	OK	negbinomial.size	8.04163e-20	6.69753e-18	POLR2I	817	TRUE	Down-regulated
ATP6V1B2	OK	negbinomial.size	9.51749e-20	7.91573e-18	ATP6V1B2	372	TRUE	Down-regulated
UBB	OK	negbinomial.size	9.78123e-20	8.12383e-18	UBB	1575	TRUE	Up-regulated
VDAC1	OK	negbinomial.size	1.10911e-19	9.19899e-18	VDAC1	1050	TRUE	Down-regulated
RAB37	OK	negbinomial.size	1.13745e-19	9.42107e-18	RAB37	728	TRUE	Up-regulated
ANLN	OK	negbinomial.size	1.20858e-19	9.99644e-18	ANLN	109	FALSE	None
AC087239.1	OK	negbinomial.size	1.28679e-19	1.06286e-17	AC087239.1	198	TRUE	Up-regulated
ARPC5	OK	negbinomial.size	1.29374e-19	1.06714e-17	ARPC5	984	TRUE	Down-regulated
BRCA2	OK	negbinomial.size	1.29934e-19	1.07029e-17	BRCA2	260	FALSE	None
SMC1A	OK	negbinomial.size	1.32117e-19	1.08678e-17	SMC1A	618	FALSE	None
CCDC59	OK	negbinomial.size	1.37037e-19	1.12571e-17	CCDC59	1026	FALSE	None
VDAC3	OK	negbinomial.size	1.40264e-19	1.15065e-17	VDAC3	1009	FALSE	None
TMSB4X	OK	negbinomial.size	1.43094e-19	1.17226e-17	TMSB4X	1574	TRUE	Up-regulated
SUPT16H	OK	negbinomial.size	1.50606e-19	1.23212e-17	SUPT16H	818	FALSE	None
SNRPF	OK	negbinomial.size	1.5525e-19	1.26838e-17	SNRPF	1420	FALSE	None
SAP18	OK	negbinomial.size	1.58384e-19	1.29223e-17	SAP18	1491	TRUE	Up-regulated
RPS18	OK	negbinomial.size	1.61144e-19	1.31296e-17	RPS18	1575	TRUE	Up-regulated
H2BC18	OK	negbinomial.size	1.73962e-19	1.41548e-17	H2BC18	262	TRUE	Up-regulated
NDUFS3	OK	negbinomial.size	1.96104e-19	1.59348e-17	NDUFS3	918	TRUE	Down-regulated
RPL23A	OK	negbinomial.size	2.00221e-19	1.62474e-17	RPL23A	1575	TRUE	Up-regulated
CCT8	OK	negbinomial.size	2.05905e-19	1.66861e-17	CCT8	1424	TRUE	Down-regulated
UQCC2	OK	negbinomial.size	2.3067e-19	1.86678e-17	UQCC2	844	FALSE	None
NR2F6	OK	negbinomial.size	2.68087e-19	2.16667e-17	NR2F6	142	TRUE	Down-regulated
RP11-706O15.1	OK	negbinomial.size	2.70714e-19	2.18496e-17	RP11-706O15.1	47	TRUE	Down-regulated
ARHGAP11B	OK	negbinomial.size	3.14675e-19	2.53637e-17	ARHGAP11B	103	FALSE	None
PKMYT1	OK	negbinomial.size	3.31707e-19	2.67006e-17	PKMYT1	166	FALSE	None
NDUFAB1	OK	negbinomial.size	3.5784e-19	2.87657e-17	NDUFAB1	1124	TRUE	Down-regulated
NOSTRIN	OK	negbinomial.size	3.69199e-19	2.96391e-17	NOSTRIN	31	TRUE	Down-regulated
SKA2	OK	negbinomial.size	3.84942e-19	3.08617e-17	SKA2	590	FALSE	None
SQSTM1	OK	negbinomial.size	3.93646e-19	3.15174e-17	SQSTM1	742	TRUE	Up-regulated
NR1H2	OK	negbinomial.size	4.34018e-19	3.47036e-17	NR1H2	449	FALSE	None
TMEM98	OK	negbinomial.size	4.47381e-19	3.57245e-17	TMEM98	173	TRUE	Down-regulated
XXYLT1-AS2	OK	negbinomial.size	4.78274e-19	3.81406e-17	XXYLT1-AS2	188	FALSE	None
H4C8	OK	negbinomial.size	4.93576e-19	3.93087e-17	H4C8	129	TRUE	Up-regulated
MTCH2	OK	negbinomial.size	5.02748e-19	3.99861e-17	MTCH2	651	FALSE	None
CRYGD	OK	negbinomial.size	5.37404e-19	4.2686e-17	CRYGD	699	TRUE	Up-regulated
PRR11	OK	negbinomial.size	5.53197e-19	4.38823e-17	PRR11	170	FALSE	None
LDHB	OK	negbinomial.size	5.76574e-19	4.56763e-17	LDHB	1568	TRUE	Down-regulated
SLC29A1	OK	negbinomial.size	5.85725e-19	4.63402e-17	SLC29A1	363	FALSE	None
CLTA	OK	negbinomial.size	5.92706e-19	4.68308e-17	CLTA	1339	TRUE	Down-regulated
SRRM2	OK	negbinomial.size	5.97129e-19	4.71182e-17	SRRM2	1090	TRUE	Down-regulated
TTR	OK	negbinomial.size	6.63908e-19	5.23189e-17	TTR	49	FALSE	None
HSPE1	OK	negbinomial.size	7.15723e-19	5.63282e-17	HSPE1	1450	FALSE	None
HOXB7	OK	negbinomial.size	7.39157e-19	5.80829e-17	HOXB7	67	TRUE	Down-regulated
DSN1	OK	negbinomial.size	7.39953e-19	5.80829e-17	DSN1	213	FALSE	None
SNCG	OK	negbinomial.size	7.60973e-19	5.96549e-17	SNCG	59	TRUE	Down-regulated
DIAPH3	OK	negbinomial.size	7.72518e-19	6.0481e-17	DIAPH3	155	FALSE	None
PRTN3	OK	negbinomial.size	8.09019e-19	6.32563e-17	PRTN3	99	TRUE	Up-regulated
TXNDC17	OK	negbinomial.size	8.10628e-19	6.32996e-17	TXNDC17	843	TRUE	Down-regulated
RBP1	OK	negbinomial.size	8.88868e-19	6.9319e-17	RBP1	44	TRUE	Down-regulated
PPIF	OK	negbinomial.size	8.95728e-19	6.97634e-17	PPIF	417	TRUE	Down-regulated
NRIP1	OK	negbinomial.size	9.49954e-19	7.38909e-17	NRIP1	1253	TRUE	Up-regulated
TRAP1	OK	negbinomial.size	1.03943e-18	8.07465e-17	TRAP1	557	TRUE	Down-regulated
UBE2I	OK	negbinomial.size	1.09035e-18	8.45927e-17	UBE2I	1187	TRUE	Down-regulated
FOXM1	OK	negbinomial.size	1.23581e-18	9.57537e-17	FOXM1	129	FALSE	None
SPI1	OK	negbinomial.size	1.28598e-18	9.95125e-17	SPI1	746	TRUE	Down-regulated
ATP5F1EP2	OK	negbinomial.size	1.38435e-18	1.06987e-16	ATP5F1EP2	60	FALSE	None
GSTT2B	OK	negbinomial.size	1.39925e-18	1.07999e-16	GSTT2B	43	TRUE	Down-regulated
AL391069.3	OK	negbinomial.size	1.42838e-18	1.10106e-16	AL391069.3	325	TRUE	Up-regulated
CD48	OK	negbinomial.size	1.54834e-18	1.192e-16	CD48	826	TRUE	Up-regulated
POLR2F	OK	negbinomial.size	1.58716e-18	1.22032e-16	POLR2F	952	TRUE	Down-regulated
CFP	OK	negbinomial.size	1.59172e-18	1.22227e-16	CFP	393	TRUE	Down-regulated
POC1A	OK	negbinomial.size	1.68126e-18	1.28937e-16	POC1A	231	FALSE	None
MRPL37	OK	negbinomial.size	1.78131e-18	1.36436e-16	MRPL37	794	FALSE	None
ATP1B1	OK	negbinomial.size	1.80138e-18	1.37798e-16	ATP1B1	452	TRUE	Up-regulated
LDHA	OK	negbinomial.size	1.85433e-18	1.41667e-16	LDHA	1487	FALSE	None
SDF2L1	OK	negbinomial.size	2.08837e-18	1.59345e-16	SDF2L1	870	TRUE	Up-regulated
PPIH	OK	negbinomial.size	2.17232e-18	1.6554e-16	PPIH	689	TRUE	Down-regulated
HSP90AB1	OK	negbinomial.size	2.38749e-18	1.81476e-16	HSP90AB1	1575	FALSE	None
TTK	OK	negbinomial.size	2.38508e-18	1.81476e-16	TTK	114	FALSE	None
SPATA2L	OK	negbinomial.size	2.45678e-18	1.86507e-16	SPATA2L	175	FALSE	None
CBX1	OK	negbinomial.size	2.50512e-18	1.89937e-16	CBX1	659	FALSE	None
TJP1	OK	negbinomial.size	2.68703e-18	2.03472e-16	TJP1	39	TRUE	Down-regulated
DCAF7	OK	negbinomial.size	2.75831e-18	2.08607e-16	DCAF7	679	FALSE	None
LSP1	OK	negbinomial.size	2.91883e-18	2.20469e-16	LSP1	1220	TRUE	Up-regulated
RP11-386G11.10	OK	negbinomial.size	3.05822e-18	2.30708e-16	RP11-386G11.10	58	FALSE	None
TMEM59	OK	negbinomial.size	3.19786e-18	2.40939e-16	TMEM59	1411	FALSE	None
STK17A	OK	negbinomial.size	3.41032e-18	2.56624e-16	STK17A	344	TRUE	Up-regulated
PNP	OK	negbinomial.size	3.72746e-18	2.80138e-16	PNP	710	TRUE	Up-regulated
JAML	OK	negbinomial.size	4.11941e-18	3.09208e-16	JAML	956	FALSE	None
MZT2A	OK	negbinomial.size	4.21908e-18	3.16294e-16	MZT2A	1028	FALSE	None
CYCS	OK	negbinomial.size	4.65267e-18	3.48364e-16	CYCS	1398	TRUE	Up-regulated
ATP5F1A	OK	negbinomial.size	4.79346e-18	3.58459e-16	ATP5F1A	1487	TRUE	Down-regulated
RBIS	OK	negbinomial.size	5.30961e-18	3.96563e-16	RBIS	1306	FALSE	None
MRPS12	OK	negbinomial.size	5.62162e-18	4.19345e-16	MRPS12	590	TRUE	Down-regulated
GPX4	OK	negbinomial.size	5.63408e-18	4.19753e-16	GPX4	1328	FALSE	None
CEBPB	OK	negbinomial.size	6.64633e-18	4.94554e-16	CEBPB	372	TRUE	Down-regulated
MRPL20	OK	negbinomial.size	6.77418e-18	5.03444e-16	MRPL20	942	TRUE	Down-regulated
WDFY2	OK	negbinomial.size	7.09658e-18	5.26752e-16	WDFY2	630	TRUE	Up-regulated
RACGAP1	OK	negbinomial.size	7.36207e-18	5.45784e-16	RACGAP1	108	FALSE	None
POLR2J3.1	OK	negbinomial.size	7.64445e-18	5.66019e-16	POLR2J3.1	490	TRUE	Up-regulated
SRSF7	OK	negbinomial.size	7.74949e-18	5.7309e-16	SRSF7	1348	FALSE	None
CLEC11A	OK	negbinomial.size	8.43593e-18	6.23086e-16	CLEC11A	439	FALSE	None
AC093673.5	OK	negbinomial.size	8.52404e-18	6.2882e-16	AC093673.5	63	FALSE	None
SEC11A	OK	negbinomial.size	8.84183e-18	6.51464e-16	SEC11A	1238	TRUE	Down-regulated
OIP5	OK	negbinomial.size	8.89726e-18	6.54745e-16	OIP5	173	FALSE	None
SELENOH	OK	negbinomial.size	9.07104e-18	6.66716e-16	SELENOH	1321	TRUE	Down-regulated
PPP2R1A	OK	negbinomial.size	9.96128e-18	7.31253e-16	PPP2R1A	906	TRUE	Down-regulated
TSC22D2	OK	negbinomial.size	1.00435e-17	7.3639e-16	TSC22D2	336	TRUE	Up-regulated
FGFR1OP2	OK	negbinomial.size	1.00615e-17	7.36812e-16	FGFR1OP2	951	FALSE	None
AKR1C3	OK	negbinomial.size	1.02434e-17	7.49216e-16	AKR1C3	169	FALSE	None
PTBP1	OK	negbinomial.size	1.07519e-17	7.85452e-16	PTBP1	918	TRUE	Down-regulated
TNFRSF14	OK	negbinomial.size	1.11292e-17	8.12023e-16	TNFRSF14	423	TRUE	Up-regulated
RPA1	OK	negbinomial.size	1.15176e-17	8.39346e-16	RPA1	564	FALSE	None
IPO5	OK	negbinomial.size	1.29038e-17	9.39227e-16	IPO5	620	TRUE	Down-regulated
H1-1	OK	negbinomial.size	1.32536e-17	9.63519e-16	H1-1	105	FALSE	None
FN1	OK	negbinomial.size	1.32958e-17	9.6542e-16	FN1	39	TRUE	Down-regulated
TPT1-AS1	OK	negbinomial.size	1.34563e-17	9.75888e-16	TPT1-AS1	64	FALSE	None
EIF4EBP1	OK	negbinomial.size	1.46724e-17	1.0628e-15	EIF4EBP1	910	TRUE	Down-regulated
EIF1B	OK	negbinomial.size	1.58372e-17	1.14579e-15	EIF1B	1357	FALSE	None
ANP32E	OK	negbinomial.size	1.62674e-17	1.1755e-15	ANP32E	677	FALSE	None
AC007952.4	OK	negbinomial.size	1.73398e-17	1.25149e-15	AC007952.4	317	TRUE	Up-regulated
MMP2	OK	negbinomial.size	1.83861e-17	1.32541e-15	MMP2	62	TRUE	Down-regulated
RAB27B	OK	negbinomial.size	1.8493e-17	1.33152e-15	RAB27B	304	TRUE	Down-regulated
RP11-14N7.2	OK	negbinomial.size	1.88864e-17	1.35821e-15	RP11-14N7.2	56	FALSE	None
RP11-12G12.7	OK	negbinomial.size	2.032e-17	1.45956e-15	RP11-12G12.7	64	FALSE	None
COMMD4	OK	negbinomial.size	2.2762e-17	1.63302e-15	COMMD4	663	FALSE	None
TIMELESS	OK	negbinomial.size	2.34253e-17	1.6786e-15	TIMELESS	273	FALSE	None
PPIL1	OK	negbinomial.size	3.1184e-17	2.2319e-15	PPIL1	475	FALSE	None
NAF1	OK	negbinomial.size	3.15516e-17	2.25553e-15	NAF1	345	FALSE	None
LBR	OK	negbinomial.size	3.37107e-17	2.40701e-15	LBR	626	FALSE	None
AC004865.2	OK	negbinomial.size	3.725e-17	2.65656e-15	AC004865.2	214	FALSE	None
APOC3	OK	negbinomial.size	3.75864e-17	2.67737e-15	APOC3	40	FALSE	None
RGS10	OK	negbinomial.size	3.84498e-17	2.73563e-15	RGS10	1456	FALSE	None
RP1-39G22.7	OK	negbinomial.size	4.09488e-17	2.90998e-15	RP1-39G22.7	69	TRUE	Down-regulated
SLC1A5	OK	negbinomial.size	4.78277e-17	3.39481e-15	SLC1A5	389	TRUE	Down-regulated
SERPINI1	OK	negbinomial.size	4.82816e-17	3.42298e-15	SERPINI1	228	FALSE	None
NONO	OK	negbinomial.size	4.96834e-17	3.5182e-15	NONO	1323	TRUE	Down-regulated
ING2	OK	negbinomial.size	5.47607e-17	3.87317e-15	ING2	583	TRUE	Up-regulated
IMP3	OK	negbinomial.size	6.23502e-17	4.40479e-15	IMP3	673	FALSE	None
TNFRSF1A	OK	negbinomial.size	6.70255e-17	4.72483e-15	TNFRSF1A	754	FALSE	None
ATF7IP2	OK	negbinomial.size	6.70378e-17	4.72483e-15	ATF7IP2	688	TRUE	Up-regulated
PRPF19	OK	negbinomial.size	7.08771e-17	4.98956e-15	PRPF19	755	FALSE	None
TACC3	OK	negbinomial.size	7.14663e-17	5.02515e-15	TACC3	532	FALSE	None
TEN1	OK	negbinomial.size	7.20377e-17	5.0594e-15	TEN1	335	TRUE	Up-regulated
RGS18	OK	negbinomial.size	7.54269e-17	5.29125e-15	RGS18	124	TRUE	Down-regulated
MYBL2	OK	negbinomial.size	7.6978e-17	5.39376e-15	MYBL2	150	FALSE	None
H4C5	OK	negbinomial.size	7.77434e-17	5.44104e-15	H4C5	345	TRUE	Up-regulated
RP11-182L21.6	OK	negbinomial.size	7.97912e-17	5.57786e-15	RP11-182L21.6	55	FALSE	None
EZH2	OK	negbinomial.size	8.02244e-17	5.60162e-15	EZH2	429	FALSE	None
EGR3	OK	negbinomial.size	8.34802e-17	5.82219e-15	EGR3	103	TRUE	Up-regulated
H2BC11	OK	negbinomial.size	9.03723e-17	6.29555e-15	H2BC11	133	FALSE	None
RUVBL2	OK	negbinomial.size	9.16951e-17	6.3803e-15	RUVBL2	817	FALSE	None
UQCR10	OK	negbinomial.size	9.30451e-17	6.46675e-15	UQCR10	1266	FALSE	None
AGGF1	OK	negbinomial.size	9.36635e-17	6.5022e-15	AGGF1	244	FALSE	None
SLC25A33	OK	negbinomial.size	9.43462e-17	6.54203e-15	SLC25A33	525	TRUE	Up-regulated
PRIM1	OK	negbinomial.size	1.11835e-16	7.74573e-15	PRIM1	678	FALSE	None
RPGR	OK	negbinomial.size	1.22842e-16	8.49835e-15	RPGR	357	FALSE	None
EIF4A2	OK	negbinomial.size	1.23331e-16	8.52232e-15	EIF4A2	1538	TRUE	Up-regulated
FTL	OK	negbinomial.size	1.31991e-16	9.11029e-15	FTL	1570	TRUE	Up-regulated
EIF4A1	OK	negbinomial.size	1.3961e-16	9.6251e-15	EIF4A1	1215	TRUE	Down-regulated
REL	OK	negbinomial.size	1.53469e-16	1.05563e-14	REL	812	TRUE	Up-regulated
C20orf27	OK	negbinomial.size	1.53343e-16	1.05563e-14	C20orf27	580	TRUE	Down-regulated
ADGRE5	OK	negbinomial.size	1.66571e-16	1.14444e-14	ADGRE5	208	FALSE	None
IFI27L2	OK	negbinomial.size	1.70203e-16	1.16806e-14	IFI27L2	211	FALSE	None
MSRB3	OK	negbinomial.size	1.84418e-16	1.26417e-14	MSRB3	506	TRUE	Up-regulated
AC004556.1	OK	negbinomial.size	1.85337e-16	1.26902e-14	AC004556.1	45	TRUE	Down-regulated
COX5A	OK	negbinomial.size	1.9732e-16	1.34953e-14	COX5A	1433	TRUE	Down-regulated
HSBP1	OK	negbinomial.size	2.01562e-16	1.37697e-14	HSBP1	1262	TRUE	Down-regulated
CPVL	OK	negbinomial.size	2.06588e-16	1.4097e-14	CPVL	276	TRUE	Down-regulated
MIS18BP1	OK	negbinomial.size	2.12236e-16	1.4466e-14	MIS18BP1	785	FALSE	None
C21orf58	OK	negbinomial.size	2.20219e-16	1.49931e-14	C21orf58	256	FALSE	None
SBDS	OK	negbinomial.size	2.32329e-16	1.57997e-14	SBDS	950	FALSE	None
CNN2	OK	negbinomial.size	2.5291e-16	1.71799e-14	CNN2	919	TRUE	Down-regulated
NUTF2	OK	negbinomial.size	2.71836e-16	1.84446e-14	NUTF2	956	TRUE	Down-regulated
INKA1	OK	negbinomial.size	2.77125e-16	1.87823e-14	INKA1	460	TRUE	Down-regulated
AC006333.2	OK	negbinomial.size	2.78066e-16	1.88248e-14	AC006333.2	221	TRUE	Up-regulated
PSMB2	OK	negbinomial.size	2.94092e-16	1.98873e-14	PSMB2	1146	FALSE	None
CRK	OK	negbinomial.size	2.95611e-16	1.99676e-14	CRK	310	TRUE	Down-regulated
EGR4	OK	negbinomial.size	3.10825e-16	2.09716e-14	EGR4	152	TRUE	Up-regulated
POLR2E	OK	negbinomial.size	3.40851e-16	2.29717e-14	POLR2E	921	FALSE	None
CA5B	OK	negbinomial.size	3.62045e-16	2.43727e-14	CA5B	141	FALSE	None
NAP1L1	OK	negbinomial.size	3.65311e-16	2.45426e-14	NAP1L1	1566	FALSE	None
PARPBP	OK	negbinomial.size	3.65386e-16	2.45426e-14	PARPBP	218	FALSE	None
PHACTR1	OK	negbinomial.size	3.78451e-16	2.53918e-14	PHACTR1	493	TRUE	Up-regulated
ZNF281	OK	negbinomial.size	3.86708e-16	2.59168e-14	ZNF281	615	FALSE	None
N4BP2L1	OK	negbinomial.size	5.02978e-16	3.36715e-14	N4BP2L1	400	TRUE	Up-regulated
ATP2B1	OK	negbinomial.size	5.07471e-16	3.39344e-14	ATP2B1	793	FALSE	None
GNB2	OK	negbinomial.size	5.38466e-16	3.5967e-14	GNB2	585	TRUE	Down-regulated
HIST1H2BE	OK	negbinomial.size	5.72574e-16	3.82028e-14	HIST1H2BE	148	FALSE	None
PSMG1	OK	negbinomial.size	6.11943e-16	4.07842e-14	PSMG1	660	FALSE	None
HNRNPR	OK	negbinomial.size	6.31302e-16	4.20278e-14	HNRNPR	1209	FALSE	None
TMEM67	OK	negbinomial.size	6.37291e-16	4.23795e-14	TMEM67	327	TRUE	Up-regulated
APLNR	OK	negbinomial.size	6.77725e-16	4.50185e-14	APLNR	17	TRUE	Down-regulated
C1orf162	OK	negbinomial.size	7.17139e-16	4.7584e-14	C1orf162	671	TRUE	Up-regulated
HPGD	OK	negbinomial.size	8.12631e-16	5.38606e-14	HPGD	331	FALSE	None
CTC-260E6.6	OK	negbinomial.size	9.12279e-16	6.03985e-14	CTC-260E6.6	54	FALSE	None
NIFK	OK	negbinomial.size	9.18768e-16	6.07611e-14	NIFK	862	TRUE	Down-regulated
AHR	OK	negbinomial.size	1.01901e-15	6.73166e-14	AHR	330	FALSE	None
SYF2	OK	negbinomial.size	1.10733e-15	7.30702e-14	SYF2	1246	FALSE	None
AC159540.1	OK	negbinomial.size	1.1114e-15	7.32581e-14	AC159540.1	54	FALSE	None
AC103724.4	OK	negbinomial.size	1.12193e-15	7.38712e-14	AC103724.4	139	TRUE	Up-regulated
RP11-660L16.2	OK	negbinomial.size	1.2739e-15	8.3786e-14	RP11-660L16.2	60	FALSE	None
ICAM1	OK	negbinomial.size	1.30505e-15	8.57407e-14	ICAM1	194	TRUE	Up-regulated
S100A9	OK	negbinomial.size	1.39335e-15	9.14416e-14	S100A9	56	FALSE	None
MT-ND2	OK	negbinomial.size	1.45336e-15	9.52763e-14	MT-ND2	1573	TRUE	Up-regulated
SNF8	OK	negbinomial.size	1.58201e-15	1.03597e-13	SNF8	555	TRUE	Down-regulated
AC060780.1	OK	negbinomial.size	1.63727e-15	1.07099e-13	AC060780.1	291	TRUE	Up-regulated
RPL7A	OK	negbinomial.size	1.71344e-15	1.11959e-13	RPL7A	1575	FALSE	None
TCP1	OK	negbinomial.size	1.72957e-15	1.1289e-13	TCP1	1151	FALSE	None
NAMPT	OK	negbinomial.size	1.8192e-15	1.18611e-13	NAMPT	508	TRUE	Up-regulated
DEAF1	OK	negbinomial.size	1.97026e-15	1.28321e-13	DEAF1	236	TRUE	Down-regulated
DUSP4	OK	negbinomial.size	2.03056e-15	1.32105e-13	DUSP4	147	FALSE	None
UQCRQ	OK	negbinomial.size	2.03624e-15	1.32332e-13	UQCRQ	1257	FALSE	None
CDC123	OK	negbinomial.size	2.12066e-15	1.37669e-13	CDC123	871	FALSE	None
UCHL1	OK	negbinomial.size	2.14011e-15	1.38781e-13	UCHL1	270	TRUE	Down-regulated
ENSG00000279483	OK	negbinomial.size	2.2393e-15	1.45057e-13	ENSG00000279483	25	FALSE	None
SERPINH1	OK	negbinomial.size	2.2419e-15	1.45069e-13	SERPINH1	396	TRUE	Down-regulated
NAP1L4	OK	negbinomial.size	2.33341e-15	1.50828e-13	NAP1L4	769	FALSE	None
TMA7	OK	negbinomial.size	2.42462e-15	1.56555e-13	TMA7	1516	TRUE	Down-regulated
CIRBP	OK	negbinomial.size	2.45504e-15	1.58348e-13	CIRBP	1520	FALSE	None
S100A4	OK	negbinomial.size	2.5173e-15	1.6219e-13	S100A4	1435	FALSE	None
ST6GALNAC6	OK	negbinomial.size	2.78146e-15	1.79018e-13	ST6GALNAC6	97	FALSE	None
RPL23	OK	negbinomial.size	2.7877e-15	1.79227e-13	RPL23	1574	TRUE	Down-regulated
FANCL	OK	negbinomial.size	2.82972e-15	1.81734e-13	FANCL	416	FALSE	None
RP11-65I12.1	OK	negbinomial.size	2.92313e-15	1.87533e-13	RP11-65I12.1	34	FALSE	None
PABIR3	OK	negbinomial.size	2.9851e-15	1.91304e-13	PABIR3	181	TRUE	Up-regulated
HAUS1	OK	negbinomial.size	3.03753e-15	1.94457e-13	HAUS1	799	FALSE	None
SKA3	OK	negbinomial.size	3.26803e-15	2.08768e-13	SKA3	148	FALSE	None
MOAP1	OK	negbinomial.size	3.26756e-15	2.08768e-13	MOAP1	597	FALSE	None
IPO7	OK	negbinomial.size	3.33182e-15	2.12617e-13	IPO7	568	FALSE	None
NDUFS8	OK	negbinomial.size	3.79451e-15	2.41886e-13	NDUFS8	1036	FALSE	None
MT-CO1	OK	negbinomial.size	3.81758e-15	2.43098e-13	MT-CO1	1575	TRUE	Down-regulated
AK2	OK	negbinomial.size	3.87644e-15	2.46585e-13	AK2	876	FALSE	None
NPTX2	OK	negbinomial.size	4.01819e-15	2.55332e-13	NPTX2	64	FALSE	None
RCC1L	OK	negbinomial.size	4.04943e-15	2.57045e-13	RCC1L	234	TRUE	Down-regulated
FHL1	OK	negbinomial.size	4.17538e-15	2.64759e-13	FHL1	341	TRUE	Up-regulated
UBE2S	OK	negbinomial.size	4.63236e-15	2.93427e-13	UBE2S	532	FALSE	None
CAMLG	OK	negbinomial.size	5.07837e-15	3.2134e-13	CAMLG	1222	FALSE	None
NPC2	OK	negbinomial.size	5.15568e-15	3.25888e-13	NPC2	1111	TRUE	Up-regulated
ITGB3BP	OK	negbinomial.size	5.47982e-15	3.46012e-13	ITGB3BP	605	FALSE	None
FADS1	OK	negbinomial.size	5.72765e-15	3.61281e-13	FADS1	552	TRUE	Down-regulated
IL18	OK	negbinomial.size	5.82991e-15	3.67346e-13	IL18	510	FALSE	None
FDX1	OK	negbinomial.size	6.19348e-15	3.89845e-13	FDX1	804	FALSE	None
NAT6	OK	negbinomial.size	6.35052e-15	3.99312e-13	NAT6	61	FALSE	None
BIN2	OK	negbinomial.size	6.48006e-15	4.0703e-13	BIN2	744	TRUE	Up-regulated
DNAAF2	OK	negbinomial.size	6.58239e-15	4.13026e-13	DNAAF2	598	FALSE	None
DAZAP2	OK	negbinomial.size	6.61034e-15	4.14347e-13	DAZAP2	1069	FALSE	None
HAPLN3	OK	negbinomial.size	6.63958e-15	4.15746e-13	HAPLN3	61	TRUE	Down-regulated
AC012615.1	OK	negbinomial.size	6.95035e-15	4.34752e-13	AC012615.1	219	FALSE	None
KDM1A	OK	negbinomial.size	7.17768e-15	4.48504e-13	KDM1A	354	TRUE	Down-regulated
CCT7	OK	negbinomial.size	7.4241e-15	4.6342e-13	CCT7	1250	FALSE	None
HLA-DQA1	OK	negbinomial.size	7.56047e-15	4.71442e-13	HLA-DQA1	357	TRUE	Up-regulated
WDHD1	OK	negbinomial.size	7.57121e-15	4.71622e-13	WDHD1	206	FALSE	None
SLC35E4	OK	negbinomial.size	7.80503e-15	4.85683e-13	SLC35E4	78	TRUE	Up-regulated
SMS	OK	negbinomial.size	8.24794e-15	5.12713e-13	SMS	981	FALSE	None
AURKAIP1	OK	negbinomial.size	8.30371e-15	5.15646e-13	AURKAIP1	1082	FALSE	None
RP11-161M6.2	OK	negbinomial.size	8.42031e-15	5.22346e-13	RP11-161M6.2	46	FALSE	None
KANSL1	OK	negbinomial.size	8.45604e-15	5.24022e-13	KANSL1	560	TRUE	Up-regulated
PDAP1	OK	negbinomial.size	8.46824e-15	5.24237e-13	PDAP1	855	FALSE	None
RPS20	OK	negbinomial.size	8.5654e-15	5.29705e-13	RPS20	1575	FALSE	None
MDH2	OK	negbinomial.size	8.66247e-15	5.35157e-13	MDH2	1310	TRUE	Down-regulated
SOX17	OK	negbinomial.size	9.16885e-15	5.65858e-13	SOX17	26	TRUE	Down-regulated
MTHFD1	OK	negbinomial.size	9.50372e-15	5.85923e-13	MTHFD1	569	FALSE	None
AC137767.1	OK	negbinomial.size	9.66644e-15	5.95344e-13	AC137767.1	237	FALSE	None
CHEK2	OK	negbinomial.size	1.03763e-14	6.38408e-13	CHEK2	290	FALSE	None
SSRP1	OK	negbinomial.size	1.04394e-14	6.4163e-13	SSRP1	952	FALSE	None
NOP56	OK	negbinomial.size	1.06625e-14	6.54677e-13	NOP56	1067	FALSE	None
FARSA	OK	negbinomial.size	1.08706e-14	6.6677e-13	FARSA	574	FALSE	None
ATXN7L3B	OK	negbinomial.size	1.13916e-14	6.98012e-13	ATXN7L3B	850	FALSE	None
IL11RA	OK	negbinomial.size	1.18203e-14	7.22073e-13	IL11RA	119	TRUE	Down-regulated
TP53	OK	negbinomial.size	1.18063e-14	7.22073e-13	TP53	562	FALSE	None
AL450998.2	OK	negbinomial.size	1.18164e-14	7.22073e-13	AL450998.2	181	FALSE	None
IRF1	OK	negbinomial.size	1.19394e-14	7.28607e-13	IRF1	790	TRUE	Up-regulated
RTKN2	OK	negbinomial.size	1.19974e-14	7.314e-13	RTKN2	162	FALSE	None
RP11-539L10.3	OK	negbinomial.size	1.2021e-14	7.32098e-13	RP11-539L10.3	63	FALSE	None
PPP1R14B	OK	negbinomial.size	1.30753e-14	7.955e-13	PPP1R14B	267	TRUE	Down-regulated
BCL2L12	OK	negbinomial.size	1.36489e-14	8.29556e-13	BCL2L12	406	FALSE	None
TMSB10	OK	negbinomial.size	1.40269e-14	8.5167e-13	TMSB10	1569	TRUE	Down-regulated
COL4A2	OK	negbinomial.size	1.4122e-14	8.56575e-13	COL4A2	18	TRUE	Down-regulated
NRIP3	OK	negbinomial.size	1.48818e-14	9.0175e-13	NRIP3	109	TRUE	Up-regulated
AC004951.6	OK	negbinomial.size	1.50163e-14	9.08983e-13	AC004951.6	56	TRUE	Down-regulated
AC044849.1	OK	negbinomial.size	1.50697e-14	9.11297e-13	AC044849.1	194	FALSE	None
SDCBP	OK	negbinomial.size	1.60034e-14	9.6679e-13	SDCBP	959	TRUE	Up-regulated
EMILIN1	OK	negbinomial.size	1.60929e-14	9.71217e-13	EMILIN1	190	TRUE	Down-regulated
RMI2	OK	negbinomial.size	1.61746e-14	9.75168e-13	RMI2	244	FALSE	None
UBL5	OK	negbinomial.size	1.74435e-14	1.05062e-12	UBL5	1421	TRUE	Down-regulated
TUBB2A	OK	negbinomial.size	1.75331e-14	1.05496e-12	TUBB2A	97	FALSE	None
MIR23AHG	OK	negbinomial.size	1.76111e-14	1.05859e-12	MIR23AHG	18	FALSE	None
PTGER4	OK	negbinomial.size	1.80419e-14	1.0834e-12	PTGER4	252	TRUE	Up-regulated
ATP1B3	OK	negbinomial.size	1.81086e-14	1.08632e-12	ATP1B3	1014	FALSE	None
DNAJC27	OK	negbinomial.size	1.81941e-14	1.09036e-12	DNAJC27	158	FALSE	None
PSMA7	OK	negbinomial.size	1.94707e-14	1.1657e-12	PSMA7	1432	FALSE	None
COQ10B	OK	negbinomial.size	1.99506e-14	1.19324e-12	COQ10B	547	FALSE	None
ARGLU1	OK	negbinomial.size	2.13458e-14	1.27541e-12	ARGLU1	1448	FALSE	None
AFAP1L1	OK	negbinomial.size	2.29548e-14	1.37019e-12	AFAP1L1	61	TRUE	Down-regulated
GGCT	OK	negbinomial.size	2.43074e-14	1.44949e-12	GGCT	1074	FALSE	None
GLRX5	OK	negbinomial.size	2.43817e-14	1.45248e-12	GLRX5	457	TRUE	Down-regulated
SAT2	OK	negbinomial.size	2.49057e-14	1.48223e-12	SAT2	522	FALSE	None
CENPS	OK	negbinomial.size	2.57193e-14	1.52913e-12	CENPS	225	FALSE	None
INSIG1	OK	negbinomial.size	2.67618e-14	1.58796e-12	INSIG1	539	FALSE	None
AL391121.1	OK	negbinomial.size	2.67468e-14	1.58796e-12	AL391121.1	71	FALSE	None
ZNF90	OK	negbinomial.size	2.9971e-14	1.77663e-12	ZNF90	325	FALSE	None
DEPDC1B	OK	negbinomial.size	3.02278e-14	1.79009e-12	DEPDC1B	192	FALSE	None
CSF1	OK	negbinomial.size	3.14882e-14	1.86289e-12	CSF1	54	FALSE	None
MYO1G	OK	negbinomial.size	3.17174e-14	1.8746e-12	MYO1G	526	TRUE	Up-regulated
SCD	OK	negbinomial.size	3.42138e-14	2.01818e-12	SCD	208	TRUE	Down-regulated
ZNF747-DT	OK	negbinomial.size	3.42054e-14	2.01818e-12	ZNF747-DT	59	FALSE	None
TIMM8B	OK	negbinomial.size	3.44801e-14	2.03189e-12	TIMM8B	957	TRUE	Down-regulated
CCDC34	OK	negbinomial.size	3.45849e-14	2.03607e-12	CCDC34	507	FALSE	None
CIP2A	OK	negbinomial.size	3.55554e-14	2.09115e-12	CIP2A	206	FALSE	None
KPNB1	OK	negbinomial.size	3.61715e-14	2.1253e-12	KPNB1	1149	TRUE	Down-regulated
P4HB	OK	negbinomial.size	3.73102e-14	2.19007e-12	P4HB	1054	TRUE	Down-regulated
KLF3	OK	negbinomial.size	3.73928e-14	2.19277e-12	KLF3	509	FALSE	None
BCLAF1	OK	negbinomial.size	3.74766e-14	2.19554e-12	BCLAF1	1319	TRUE	Up-regulated
TSPYL4	OK	negbinomial.size	3.80617e-14	2.22765e-12	TSPYL4	249	TRUE	Up-regulated
DDX3X	OK	negbinomial.size	3.93904e-14	2.30317e-12	DDX3X	947	TRUE	Up-regulated
SMARCC1	OK	negbinomial.size	4.05564e-14	2.36904e-12	SMARCC1	930	TRUE	Down-regulated
MAFG	OK	negbinomial.size	4.10795e-14	2.39726e-12	MAFG	320	FALSE	None
RAMP1	OK	negbinomial.size	4.79828e-14	2.7974e-12	RAMP1	652	TRUE	Up-regulated
H2AX	OK	negbinomial.size	4.89475e-14	2.85087e-12	H2AX	428	FALSE	None
NETO2	OK	negbinomial.size	4.92595e-14	2.86626e-12	NETO2	48	TRUE	Down-regulated
CDC25C	OK	negbinomial.size	5.02465e-14	2.92086e-12	CDC25C	78	FALSE	None
SERPINE1	OK	negbinomial.size	5.25211e-14	3.05013e-12	SERPINE1	82	TRUE	Up-regulated
HILPDA	OK	negbinomial.size	5.28128e-14	3.06411e-12	HILPDA	184	FALSE	None
KMT2E	OK	negbinomial.size	5.52441e-14	3.20208e-12	KMT2E	1074	FALSE	None
LTB	OK	negbinomial.size	5.54447e-14	3.2106e-12	LTB	435	TRUE	Up-regulated
PBXIP1	OK	negbinomial.size	5.58465e-14	3.23076e-12	PBXIP1	481	TRUE	Up-regulated
WDR76	OK	negbinomial.size	5.63822e-14	3.25861e-12	WDR76	220	FALSE	None
KEAP1	OK	negbinomial.size	5.6703e-14	3.274e-12	KEAP1	442	FALSE	None
RPL39L	OK	negbinomial.size	5.86248e-14	3.38171e-12	RPL39L	363	FALSE	None
FBLN1	OK	negbinomial.size	6.04467e-14	3.48346e-12	FBLN1	356	FALSE	None
KRT18	OK	negbinomial.size	6.14224e-14	3.53629e-12	KRT18	415	TRUE	Down-regulated
SELP	OK	negbinomial.size	6.14939e-14	3.53702e-12	SELP	86	TRUE	Down-regulated
RTN4	OK	negbinomial.size	6.28164e-14	3.60963e-12	RTN4	1294	FALSE	None
LRRC75A	OK	negbinomial.size	6.32809e-14	3.63284e-12	LRRC75A	264	TRUE	Down-regulated
S100A8	OK	negbinomial.size	6.40079e-14	3.67107e-12	S100A8	48	FALSE	None
THY1	OK	negbinomial.size	7.66075e-14	4.38951e-12	THY1	95	TRUE	Down-regulated
EI24	OK	negbinomial.size	7.67777e-14	4.39506e-12	EI24	682	TRUE	Down-regulated
DIABLO	OK	negbinomial.size	7.80438e-14	4.46329e-12	DIABLO	41	FALSE	None
RP11-297N6.4	OK	negbinomial.size	8.42192e-14	4.81187e-12	RP11-297N6.4	32	FALSE	None
MFAP4	OK	negbinomial.size	8.72374e-14	4.97958e-12	MFAP4	456	TRUE	Up-regulated
CD99	OK	negbinomial.size	9.68393e-14	5.52241e-12	CD99	1390	FALSE	None
RPL17	OK	negbinomial.size	1.00964e-13	5.7522e-12	RPL17	1373	TRUE	Down-regulated
CAT	OK	negbinomial.size	1.01462e-13	5.77507e-12	CAT	1232	TRUE	Up-regulated
BARD1	OK	negbinomial.size	1.03136e-13	5.86479e-12	BARD1	253	FALSE	None
DDX39A	OK	negbinomial.size	1.03896e-13	5.9024e-12	DDX39A	708	FALSE	None
DUSP18	OK	negbinomial.size	1.04146e-13	5.90545e-12	DUSP18	200	FALSE	None
AC023157.3	OK	negbinomial.size	1.04102e-13	5.90545e-12	AC023157.3	121	TRUE	Up-regulated
PSMD14	OK	negbinomial.size	1.06898e-13	6.05579e-12	PSMD14	725	FALSE	None
ATP5PB	OK	negbinomial.size	1.10671e-13	6.26294e-12	ATP5PB	1315	TRUE	Down-regulated
ZFAND5	OK	negbinomial.size	1.10764e-13	6.26294e-12	ZFAND5	779	FALSE	None
SMIM6	OK	negbinomial.size	1.13522e-13	6.41287e-12	SMIM6	219	FALSE	None
HADH	OK	negbinomial.size	1.15174e-13	6.5001e-12	HADH	785	FALSE	None
TUSC3	OK	negbinomial.size	1.15952e-13	6.53782e-12	TUSC3	113	TRUE	Down-regulated
MRPS34	OK	negbinomial.size	1.16085e-13	6.53919e-12	MRPS34	872	FALSE	None
PP7080	OK	negbinomial.size	1.17615e-13	6.6192e-12	PP7080	49	FALSE	None
NOP16	OK	negbinomial.size	1.20703e-13	6.7866e-12	NOP16	447	TRUE	Down-regulated
KCNK17	OK	negbinomial.size	1.20823e-13	6.78698e-12	KCNK17	267	TRUE	Down-regulated
TUBB6	OK	negbinomial.size	1.22786e-13	6.89084e-12	TUBB6	264	FALSE	None
RPL32	OK	negbinomial.size	1.23991e-13	6.95194e-12	RPL32	1575	TRUE	Up-regulated
ARID1B	OK	negbinomial.size	1.25018e-13	7.00301e-12	ARID1B	598	FALSE	None
THRAP3	OK	negbinomial.size	1.29626e-13	7.25434e-12	THRAP3	1072	FALSE	None
THOC3	OK	negbinomial.size	1.33813e-13	7.48167e-12	THOC3	470	FALSE	None
PDGFA	OK	negbinomial.size	1.34839e-13	7.53207e-12	PDGFA	65	TRUE	Up-regulated
ADSS2	OK	negbinomial.size	1.36629e-13	7.62492e-12	ADSS2	606	TRUE	Down-regulated
XRCC2	OK	negbinomial.size	1.43766e-13	8.01581e-12	XRCC2	149	FALSE	None
CASP8AP2	OK	negbinomial.size	1.60626e-13	8.94754e-12	CASP8AP2	365	FALSE	None
TSPYL1	OK	negbinomial.size	1.61438e-13	8.9844e-12	TSPYL1	558	FALSE	None
RP11-332H14.2	OK	negbinomial.size	1.63382e-13	9.08419e-12	RP11-332H14.2	60	FALSE	None
VPS72	OK	negbinomial.size	1.6492e-13	9.16121e-12	VPS72	451	FALSE	None
EXOSC3	OK	negbinomial.size	1.65567e-13	9.18865e-12	EXOSC3	402	FALSE	None
MAP7	OK	negbinomial.size	1.69203e-13	9.38179e-12	MAP7	668	TRUE	Up-regulated
YWHAB	OK	negbinomial.size	1.75131e-13	9.70152e-12	YWHAB	1365	TRUE	Down-regulated
LINC00339	OK	negbinomial.size	1.79218e-13	9.91878e-12	LINC00339	71	FALSE	None
UMPS	OK	negbinomial.size	1.86884e-13	1.03335e-11	UMPS	337	FALSE	None
MRPL27	OK	negbinomial.size	1.87143e-13	1.03383e-11	MRPL27	679	FALSE	None
FANCG	OK	negbinomial.size	2.00018e-13	1.10394e-11	FANCG	262	FALSE	None
TMEM259	OK	negbinomial.size	2.0149e-13	1.11104e-11	TMEM259	270	TRUE	Down-regulated
RALGDS	OK	negbinomial.size	2.06686e-13	1.13865e-11	RALGDS	236	TRUE	Up-regulated
FAM72D	OK	negbinomial.size	2.18111e-13	1.20049e-11	FAM72D	58	FALSE	None
TBCC	OK	negbinomial.size	2.26509e-13	1.24557e-11	TBCC	602	FALSE	None
MRPS2	OK	negbinomial.size	2.34058e-13	1.28591e-11	MRPS2	739	FALSE	None
UQCR11	OK	negbinomial.size	2.42421e-13	1.33064e-11	UQCR11	1284	TRUE	Down-regulated
SMAD7	OK	negbinomial.size	2.4452e-13	1.34093e-11	SMAD7	67	TRUE	Up-regulated
DDX46	OK	negbinomial.size	2.51997e-13	1.38067e-11	DDX46	990	FALSE	None
GNAI2	OK	negbinomial.size	2.59969e-13	1.42305e-11	GNAI2	944	TRUE	Down-regulated
RP1-313I6.12	OK	negbinomial.size	2.67931e-13	1.4653e-11	RP1-313I6.12	55	FALSE	None
MFAP1	OK	negbinomial.size	2.72598e-13	1.48947e-11	MFAP1	469	FALSE	None
MIR22HG	OK	negbinomial.size	2.72907e-13	1.4898e-11	MIR22HG	76	FALSE	None
CMTM6	OK	negbinomial.size	2.78335e-13	1.51805e-11	CMTM6	1008	FALSE	None
AC009403.2	OK	negbinomial.size	2.87312e-13	1.56559e-11	AC009403.2	58	FALSE	None
SNRPD3	OK	negbinomial.size	2.88156e-13	1.56877e-11	SNRPD3	1159	FALSE	None
RFC5	OK	negbinomial.size	3.05961e-13	1.66419e-11	RFC5	335	FALSE	None
RPL24	OK	negbinomial.size	3.13967e-13	1.70619e-11	RPL24	1574	FALSE	None
RP11-395A13.2	OK	negbinomial.size	3.19576e-13	1.7351e-11	RP11-395A13.2	59	FALSE	None
H2AC13	OK	negbinomial.size	3.31297e-13	1.79711e-11	H2AC13	163	FALSE	None
HMGN1	OK	negbinomial.size	3.35361e-13	1.81751e-11	HMGN1	1548	FALSE	None
RNF125	OK	negbinomial.size	3.47445e-13	1.88131e-11	RNF125	422	FALSE	None
FKBP3	OK	negbinomial.size	3.49133e-13	1.88875e-11	FKBP3	1063	FALSE	None
EVI2A	OK	negbinomial.size	3.59986e-13	1.94571e-11	EVI2A	520	FALSE	None
MYCN	OK	negbinomial.size	3.63328e-13	1.96201e-11	MYCN	185	TRUE	Down-regulated
GTF2B	OK	negbinomial.size	3.68625e-13	1.98882e-11	GTF2B	673	FALSE	None
C11orf71	OK	negbinomial.size	3.71864e-13	2.00449e-11	C11orf71	333	FALSE	None
RP11-115C21.2	OK	negbinomial.size	3.9618e-13	2.13365e-11	RP11-115C21.2	61	FALSE	None
SHCBP1	OK	negbinomial.size	4.02845e-13	2.1676e-11	SHCBP1	149	FALSE	None
PHF19	OK	negbinomial.size	4.07661e-13	2.19155e-11	PHF19	557	FALSE	None
EP400P1	OK	negbinomial.size	4.19722e-13	2.25437e-11	EP400P1	67	FALSE	None
MAP3K20	OK	negbinomial.size	4.2579e-13	2.28492e-11	MAP3K20	374	TRUE	Up-regulated
CCNF	OK	negbinomial.size	4.32687e-13	2.31986e-11	CCNF	91	FALSE	None
DPH3	OK	negbinomial.size	4.33543e-13	2.32237e-11	DPH3	571	FALSE	None
RPL36A	OK	negbinomial.size	4.3716e-13	2.33966e-11	RPL36A	1569	FALSE	None
RP11-244M2.1	OK	negbinomial.size	4.48097e-13	2.39606e-11	RP11-244M2.1	43	FALSE	None
LYAR	OK	negbinomial.size	4.53081e-13	2.42056e-11	LYAR	558	FALSE	None
RHOC	OK	negbinomial.size	4.60131e-13	2.45604e-11	RHOC	466	TRUE	Down-regulated
PPP4C	OK	negbinomial.size	4.77153e-13	2.54463e-11	PPP4C	996	FALSE	None
BANF1	OK	negbinomial.size	4.78119e-13	2.54752e-11	BANF1	1305	FALSE	None
RP11-61K9.3	OK	negbinomial.size	4.83667e-13	2.57355e-11	RP11-61K9.3	45	FALSE	None
XRCC6	OK	negbinomial.size	4.83862e-13	2.57355e-11	XRCC6	1327	TRUE	Down-regulated
FMNL1-DT	OK	negbinomial.size	4.89065e-13	2.59892e-11	FMNL1-DT	63	FALSE	None
HMOX1	OK	negbinomial.size	4.97899e-13	2.64353e-11	HMOX1	36	FALSE	None
DICER1	OK	negbinomial.size	4.99953e-13	2.65209e-11	DICER1	391	FALSE	None
AL162377.1	OK	negbinomial.size	5.30764e-13	2.81305e-11	AL162377.1	149	TRUE	Up-regulated
AL356488.3	OK	negbinomial.size	5.46437e-13	2.89356e-11	AL356488.3	67	FALSE	None
CD69	OK	negbinomial.size	5.72173e-13	3.02657e-11	CD69	879	TRUE	Down-regulated
BAG5	OK	negbinomial.size	5.72564e-13	3.02657e-11	BAG5	628	FALSE	None
RGS3	OK	negbinomial.size	6.06313e-13	3.20215e-11	RGS3	367	FALSE	None
ALAS2	OK	negbinomial.size	6.19168e-13	3.26717e-11	ALAS2	39	FALSE	None
PSMA3	OK	negbinomial.size	6.66066e-13	3.51155e-11	PSMA3	1054	FALSE	None
FOXN3	OK	negbinomial.size	6.70953e-13	3.53422e-11	FOXN3	911	FALSE	None
NDUFA2	OK	negbinomial.size	7.35773e-13	3.87226e-11	NDUFA2	1103	FALSE	None
ARL2	OK	negbinomial.size	7.6586e-13	4.02481e-11	ARL2	783	TRUE	Down-regulated
CYBA	OK	negbinomial.size	7.661e-13	4.02481e-11	CYBA	1442	TRUE	Down-regulated
SFPQ	OK	negbinomial.size	7.66943e-13	4.02571e-11	SFPQ	1163	TRUE	Down-regulated
TNFRSF10D	OK	negbinomial.size	7.69253e-13	4.03431e-11	TNFRSF10D	129	FALSE	None
ORC1	OK	negbinomial.size	7.94732e-13	4.1643e-11	ORC1	156	FALSE	None
H2AC17	OK	negbinomial.size	8.18181e-13	4.28343e-11	H2AC17	69	FALSE	None
MRPS25	OK	negbinomial.size	8.22991e-13	4.30486e-11	MRPS25	644	FALSE	None
CENPX	OK	negbinomial.size	8.29492e-13	4.33509e-11	CENPX	535	TRUE	Up-regulated
IRF1-AS1	OK	negbinomial.size	8.32457e-13	4.3468e-11	IRF1-AS1	63	FALSE	None
RGP1	OK	negbinomial.size	8.57002e-13	4.47108e-11	RGP1	453	FALSE	None
CPNE3	OK	negbinomial.size	8.64123e-13	4.50431e-11	CPNE3	644	FALSE	None
GTPBP6	OK	negbinomial.size	8.71864e-13	4.54072e-11	GTPBP6	243	TRUE	Down-regulated
POLE3	OK	negbinomial.size	9.57595e-13	4.9829e-11	POLE3	657	FALSE	None
N4BP2L2	OK	negbinomial.size	1.01527e-12	5.27842e-11	N4BP2L2	1244	FALSE	None
LITAF	OK	negbinomial.size	1.03137e-12	5.35748e-11	LITAF	475	TRUE	Up-regulated
BCL7B	OK	negbinomial.size	1.04692e-12	5.43358e-11	BCL7B	610	FALSE	None
TRIM27	OK	negbinomial.size	1.06692e-12	5.5326e-11	TRIM27	411	FALSE	None
UBE2V2	OK	negbinomial.size	1.07826e-12	5.58657e-11	UBE2V2	761	FALSE	None
SPAG5	OK	negbinomial.size	1.16112e-12	6.01068e-11	SPAG5	127	FALSE	None
DEXI	OK	negbinomial.size	1.19784e-12	6.19544e-11	DEXI	134	TRUE	Down-regulated
STIP1	OK	negbinomial.size	1.24262e-12	6.42152e-11	STIP1	789	FALSE	None
TOGARAM1	OK	negbinomial.size	1.39978e-12	7.22744e-11	TOGARAM1	322	FALSE	None
PSMC3IP	OK	negbinomial.size	1.40433e-12	7.24472e-11	PSMC3IP	156	FALSE	None
POLD2	OK	negbinomial.size	1.51995e-12	7.83447e-11	POLD2	799	FALSE	None
POLA2	OK	negbinomial.size	1.55421e-12	8.00419e-11	POLA2	229	FALSE	None
SERTAD3	OK	negbinomial.size	1.56018e-12	8.02806e-11	SERTAD3	361	FALSE	None
AC004381.6	OK	negbinomial.size	1.5668e-12	8.05522e-11	AC004381.6	57	FALSE	None
SMARCA4	OK	negbinomial.size	1.59492e-12	8.19273e-11	SMARCA4	720	FALSE	None
TSC22D1	OK	negbinomial.size	1.5996e-12	8.20978e-11	TSC22D1	1115	FALSE	None
MRTO4	OK	negbinomial.size	1.60324e-12	8.22145e-11	MRTO4	513	TRUE	Down-regulated
AR	OK	negbinomial.size	1.6094e-12	8.246e-11	AR	77	TRUE	Down-regulated
AC114760.2	OK	negbinomial.size	1.76283e-12	9.02442e-11	AC114760.2	176	FALSE	None
LEPROT	OK	negbinomial.size	1.79658e-12	9.18934e-11	LEPROT	1010	FALSE	None
AHSA1	OK	negbinomial.size	1.80312e-12	9.21495e-11	AHSA1	850	FALSE	None
IMPDH2	OK	negbinomial.size	1.84012e-12	9.39602e-11	IMPDH2	1417	FALSE	None
MRPL36	OK	negbinomial.size	1.92532e-12	9.82275e-11	MRPL36	539	TRUE	Down-regulated
SP110	OK	negbinomial.size	1.99344e-12	1.01617e-10	SP110	584	FALSE	None
BTF3	OK	negbinomial.size	2.04307e-12	1.04058e-10	BTF3	1571	FALSE	None
CIR1	OK	negbinomial.size	2.13659e-12	1.08729e-10	CIR1	917	FALSE	None
RALY	OK	negbinomial.size	2.1997e-12	1.11846e-10	RALY	977	FALSE	None
TSPAN32	OK	negbinomial.size	2.22714e-12	1.13145e-10	TSPAN32	612	FALSE	None
RAB10	OK	negbinomial.size	2.26459e-12	1.14942e-10	RAB10	548	FALSE	None
ATP6V1G1	OK	negbinomial.size	2.26634e-12	1.14942e-10	ATP6V1G1	1466	FALSE	None
AL163051.1	OK	negbinomial.size	2.26996e-12	1.15028e-10	AL163051.1	138	TRUE	Up-regulated
NPW	OK	negbinomial.size	2.34963e-12	1.18965e-10	NPW	224	FALSE	None
NKTR	OK	negbinomial.size	2.42537e-12	1.22697e-10	NKTR	1113	FALSE	None
RAD51C	OK	negbinomial.size	2.43948e-12	1.23307e-10	RAD51C	543	FALSE	None
TRIM28	OK	negbinomial.size	2.49097e-12	1.25803e-10	TRIM28	544	TRUE	Down-regulated
KNOP1	OK	negbinomial.size	2.50317e-12	1.26313e-10	KNOP1	451	FALSE	None
NDUFB11	OK	negbinomial.size	2.54097e-12	1.28113e-10	NDUFB11	1376	FALSE	None
PAPOLA	OK	negbinomial.size	2.5445e-12	1.28184e-10	PAPOLA	1244	FALSE	None
ARHGEF39	OK	negbinomial.size	2.7337e-12	1.37599e-10	ARHGEF39	95	FALSE	None
PTPRE	OK	negbinomial.size	2.79964e-12	1.408e-10	PTPRE	414	FALSE	None
EXOSC2	OK	negbinomial.size	2.85229e-12	1.43328e-10	EXOSC2	324	FALSE	None
ALDH16A1	OK	negbinomial.size	2.87515e-12	1.44356e-10	ALDH16A1	463	FALSE	None
NT5C3A	OK	negbinomial.size	3.25099e-12	1.6309e-10	NT5C3A	829	FALSE	None
NBL1	OK	negbinomial.size	3.30688e-12	1.65755e-10	NBL1	163	FALSE	None
LDLR	OK	negbinomial.size	3.44101e-12	1.72334e-10	LDLR	479	FALSE	None
SGK1	OK	negbinomial.size	3.45925e-12	1.73104e-10	SGK1	178	TRUE	Up-regulated
SPTY2D1	OK	negbinomial.size	3.47675e-12	1.73834e-10	SPTY2D1	361	TRUE	Up-regulated
CTD-2336O2.1	OK	negbinomial.size	3.54205e-12	1.76952e-10	CTD-2336O2.1	61	FALSE	None
GSDMD	OK	negbinomial.size	3.62337e-12	1.80864e-10	GSDMD	708	FALSE	None
MAPK3	OK	negbinomial.size	3.80509e-12	1.89777e-10	MAPK3	287	TRUE	Down-regulated
SHMT1	OK	negbinomial.size	3.9613e-12	1.97404e-10	SHMT1	260	FALSE	None
IL4I1	OK	negbinomial.size	4.14308e-12	2.06292e-10	IL4I1	50	FALSE	None
PHPT1	OK	negbinomial.size	4.23322e-12	2.10605e-10	PHPT1	1002	FALSE	None
NAALADL1	OK	negbinomial.size	4.429e-12	2.20163e-10	NAALADL1	138	FALSE	None
PRDX3	OK	negbinomial.size	4.43438e-12	2.20248e-10	PRDX3	1040	FALSE	None
EFCAB2	OK	negbinomial.size	4.46969e-12	2.21819e-10	EFCAB2	346	TRUE	Up-regulated
FANCI	OK	negbinomial.size	4.48648e-12	2.22468e-10	FANCI	234	FALSE	None
NRM	OK	negbinomial.size	4.55066e-12	2.25464e-10	NRM	429	FALSE	None
SDAD1	OK	negbinomial.size	4.60486e-12	2.27961e-10	SDAD1	448	TRUE	Down-regulated
MYL6	OK	negbinomial.size	4.67307e-12	2.31147e-10	MYL6	1528	TRUE	Down-regulated
TOB2	OK	negbinomial.size	4.77896e-12	2.36191e-10	TOB2	515	FALSE	None
AC097376.2	OK	negbinomial.size	4.92634e-12	2.43274e-10	AC097376.2	219	TRUE	Up-regulated
PGP	OK	negbinomial.size	4.98298e-12	2.45869e-10	PGP	260	TRUE	Down-regulated
SIPA1	OK	negbinomial.size	5.10211e-12	2.51541e-10	SIPA1	346	TRUE	Down-regulated
BNIP3L	OK	negbinomial.size	5.22687e-12	2.5748e-10	BNIP3L	1221	FALSE	None
CTD-2270L9.4	OK	negbinomial.size	5.2683e-12	2.59308e-10	CTD-2270L9.4	37	FALSE	None
HOXB2	OK	negbinomial.size	5.40299e-12	2.6572e-10	HOXB2	698	FALSE	None
STUB1	OK	negbinomial.size	5.42182e-12	2.66428e-10	STUB1	494	FALSE	None
CYSLTR1	OK	negbinomial.size	5.46948e-12	2.6855e-10	CYSLTR1	665	FALSE	None
C10orf12	OK	negbinomial.size	5.49842e-12	2.6975e-10	C10orf12	38	FALSE	None
ARG2	OK	negbinomial.size	5.51699e-12	2.7044e-10	ARG2	131	TRUE	Up-regulated
DNAJB5	OK	negbinomial.size	5.57732e-12	2.73175e-10	DNAJB5	100	FALSE	None
SERP1	OK	negbinomial.size	5.68519e-12	2.78231e-10	SERP1	1499	FALSE	None
UQCRC1	OK	negbinomial.size	5.76612e-12	2.81962e-10	UQCRC1	927	FALSE	None
GALNT18	OK	negbinomial.size	5.81423e-12	2.84084e-10	GALNT18	47	FALSE	None
PPDPF	OK	negbinomial.size	5.94704e-12	2.90336e-10	PPDPF	1417	FALSE	None
CIT	OK	negbinomial.size	6.17862e-12	3.01397e-10	CIT	96	FALSE	None
GIMAP2	OK	negbinomial.size	6.57943e-12	3.20688e-10	GIMAP2	573	TRUE	Up-regulated
MRPS11	OK	negbinomial.size	6.679e-12	3.25278e-10	MRPS11	533	FALSE	None
HLA-C	OK	negbinomial.size	6.71137e-12	3.26589e-10	HLA-C	1368	TRUE	Up-regulated
AC009041.2	OK	negbinomial.size	6.8776e-12	3.34407e-10	AC009041.2	134	FALSE	None
MRPL18	OK	negbinomial.size	7.05078e-12	3.4255e-10	MRPL18	870	FALSE	None
RP11-83A24.2	OK	negbinomial.size	7.16576e-12	3.47855e-10	RP11-83A24.2	55	FALSE	None
CTA-29F11.1	OK	negbinomial.size	7.17641e-12	3.48091e-10	CTA-29F11.1	62	FALSE	None
HERPUD2	OK	negbinomial.size	7.29191e-12	3.53407e-10	HERPUD2	441	FALSE	None
CTPS1	OK	negbinomial.size	8.64995e-12	4.18888e-10	CTPS1	361	FALSE	None
NDUFB9	OK	negbinomial.size	9.06774e-12	4.38766e-10	NDUFB9	1257	TRUE	Down-regulated
PPA2	OK	negbinomial.size	9.2045e-12	4.45025e-10	PPA2	833	FALSE	None
MIR99AHG	OK	negbinomial.size	9.27443e-12	4.48045e-10	MIR99AHG	199	FALSE	None
ZBTB2	OK	negbinomial.size	9.34486e-12	4.51085e-10	ZBTB2	181	FALSE	None
MSH6	OK	negbinomial.size	9.38481e-12	4.52649e-10	MSH6	526	FALSE	None
HNRNPU-AS1	OK	negbinomial.size	9.54694e-12	4.601e-10	HNRNPU-AS1	54	FALSE	None
VKORC1	OK	negbinomial.size	9.81085e-12	4.72439e-10	VKORC1	877	FALSE	None
TBRG4	OK	negbinomial.size	1.00206e-11	4.82152e-10	TBRG4	372	FALSE	None
RP11-108M9.4	OK	negbinomial.size	1.00425e-11	4.82821e-10	RP11-108M9.4	45	FALSE	None
IPO11	OK	negbinomial.size	1.01011e-11	4.8525e-10	IPO11	555	FALSE	None
KLHL24	OK	negbinomial.size	1.0263e-11	4.9263e-10	KLHL24	378	FALSE	None
ZNF3	OK	negbinomial.size	1.12784e-11	5.40941e-10	ZNF3	474	FALSE	None
EPB41L2	OK	negbinomial.size	1.15827e-11	5.55089e-10	EPB41L2	276	FALSE	None
CDC42EP1	OK	negbinomial.size	1.18176e-11	5.65896e-10	CDC42EP1	28	TRUE	Down-regulated
AIF1	OK	negbinomial.size	1.35226e-11	6.47029e-10	AIF1	1569	FALSE	None
POLD3	OK	negbinomial.size	1.40536e-11	6.71898e-10	POLD3	289	FALSE	None
AP001171.1	OK	negbinomial.size	1.45192e-11	6.93605e-10	AP001171.1	62	FALSE	None
MRPS18B	OK	negbinomial.size	1.47865e-11	7.05815e-10	MRPS18B	729	FALSE	None
IGBP1	OK	negbinomial.size	1.50059e-11	7.15208e-10	IGBP1	1056	FALSE	None
CH507-154B10.1	OK	negbinomial.size	1.50071e-11	7.15208e-10	CH507-154B10.1	50	FALSE	None
GULP1	OK	negbinomial.size	1.50993e-11	7.19029e-10	GULP1	4	FALSE	None
CTA-292E10.6	OK	negbinomial.size	1.51653e-11	7.21602e-10	CTA-292E10.6	59	FALSE	None
LINC01023	OK	negbinomial.size	1.56238e-11	7.4283e-10	LINC01023	153	FALSE	None
TENT5C	OK	negbinomial.size	1.57816e-11	7.49737e-10	TENT5C	119	FALSE	None
COX19	OK	negbinomial.size	1.60506e-11	7.61917e-10	COX19	480	FALSE	None
INCENP	OK	negbinomial.size	1.61278e-11	7.64977e-10	INCENP	84	FALSE	None
ESCO2	OK	negbinomial.size	1.64344e-11	7.78904e-10	ESCO2	110	FALSE	None
TFEC	OK	negbinomial.size	1.68055e-11	7.95863e-10	TFEC	414	TRUE	Up-regulated
ALOX5	OK	negbinomial.size	1.72623e-11	8.1685e-10	ALOX5	35	TRUE	Down-regulated
NFKB1	OK	negbinomial.size	1.73018e-11	8.18074e-10	NFKB1	289	TRUE	Up-regulated
CYP1B1	OK	negbinomial.size	1.7349e-11	8.19661e-10	CYP1B1	91	FALSE	None
MRPL34	OK	negbinomial.size	1.75057e-11	8.26415e-10	MRPL34	666	FALSE	None
RP11-390P2.4	OK	negbinomial.size	1.83864e-11	8.6731e-10	RP11-390P2.4	57	FALSE	None
RHOJ	OK	negbinomial.size	1.87136e-11	8.8205e-10	RHOJ	34	TRUE	Down-regulated
FAU	OK	negbinomial.size	1.90481e-11	8.97111e-10	FAU	1575	FALSE	None
ABCB1	OK	negbinomial.size	1.9214e-11	9.04217e-10	ABCB1	339	FALSE	None
FNIP1	OK	negbinomial.size	1.93452e-11	9.0968e-10	FNIP1	822	TRUE	Up-regulated
PSMD1	OK	negbinomial.size	1.94248e-11	9.12708e-10	PSMD1	537	FALSE	None
ELOB	OK	negbinomial.size	1.94643e-11	9.13847e-10	ELOB	1363	TRUE	Down-regulated
FAM215B	OK	negbinomial.size	1.96853e-11	9.235e-10	FAM215B	547	FALSE	None
NDUFA11	OK	negbinomial.size	1.98135e-11	9.2879e-10	NDUFA11	1291	TRUE	Down-regulated
SMIM26	OK	negbinomial.size	2.03327e-11	9.52387e-10	SMIM26	1261	FALSE	None
IGDCC3	OK	negbinomial.size	2.07492e-11	9.71135e-10	IGDCC3	23	TRUE	Down-regulated
CD93	OK	negbinomial.size	2.1178e-11	9.90433e-10	CD93	114	TRUE	Down-regulated
LOXL1	OK	negbinomial.size	2.20117e-11	1.02862e-09	LOXL1	138	TRUE	Down-regulated
DYNLL1	OK	negbinomial.size	2.23033e-11	1.04144e-09	DYNLL1	1518	FALSE	None
LINC00680	OK	negbinomial.size	2.35985e-11	1.10106e-09	LINC00680	47	FALSE	None
AFF4	OK	negbinomial.size	2.41177e-11	1.12441e-09	AFF4	533	FALSE	None
RP13-942N8.1	OK	negbinomial.size	2.41646e-11	1.12572e-09	RP13-942N8.1	43	FALSE	None
RAP1B	OK	negbinomial.size	2.83936e-11	1.32171e-09	RAP1B	1108	TRUE	Up-regulated
PGD	OK	negbinomial.size	2.84507e-11	1.32334e-09	PGD	912	FALSE	None
SYT1	OK	negbinomial.size	2.88224e-11	1.33959e-09	SYT1	230	FALSE	None
CTSW	OK	negbinomial.size	2.92782e-11	1.35973e-09	CTSW	547	TRUE	Up-regulated
AL021453.1	OK	negbinomial.size	2.99973e-11	1.39205e-09	AL021453.1	228	TRUE	Up-regulated
LRR1	OK	negbinomial.size	3.06399e-11	1.42077e-09	LRR1	223	FALSE	None
AP001816.1	OK	negbinomial.size	3.07182e-11	1.4233e-09	AP001816.1	133	FALSE	None
KDR	OK	negbinomial.size	3.13946e-11	1.45352e-09	KDR	30	FALSE	None
COL4A1	OK	negbinomial.size	3.17159e-11	1.46727e-09	COL4A1	13	FALSE	None
BAX	OK	negbinomial.size	3.18423e-11	1.47198e-09	BAX	907	TRUE	Down-regulated
MBNL1	OK	negbinomial.size	3.2084e-11	1.48201e-09	MBNL1	979	TRUE	Up-regulated
MBD5	OK	negbinomial.size	3.31246e-11	1.5289e-09	MBD5	269	FALSE	None
RACK1	OK	negbinomial.size	3.54189e-11	1.63354e-09	RACK1	1573	TRUE	Up-regulated
NAA10	OK	negbinomial.size	3.59379e-11	1.65493e-09	NAA10	781	FALSE	None
NDUFV3	OK	negbinomial.size	3.59207e-11	1.65493e-09	NDUFV3	536	TRUE	Down-regulated
KRTCAP2	OK	negbinomial.size	3.60951e-11	1.6609e-09	KRTCAP2	610	FALSE	None
TCF19	OK	negbinomial.size	3.65257e-11	1.67943e-09	TCF19	165	FALSE	None
CYLD	OK	negbinomial.size	3.71264e-11	1.70574e-09	CYLD	412	TRUE	Up-regulated
PPP1R2	OK	negbinomial.size	3.78599e-11	1.73811e-09	PPP1R2	734	FALSE	None
PIN1	OK	negbinomial.size	3.91613e-11	1.79648e-09	PIN1	903	FALSE	None
GOLM1	OK	negbinomial.size	4.03635e-11	1.85022e-09	GOLM1	267	TRUE	Down-regulated
EEF1E1	OK	negbinomial.size	4.06587e-11	1.86091e-09	EEF1E1	850	FALSE	None
TPST1	OK	negbinomial.size	4.06584e-11	1.86091e-09	TPST1	123	FALSE	None
C9orf43	OK	negbinomial.size	4.18295e-11	1.91304e-09	C9orf43	413	FALSE	None
CNBP	OK	negbinomial.size	4.38178e-11	2.00245e-09	CNBP	1424	TRUE	Down-regulated
RNF11	OK	negbinomial.size	4.39602e-11	2.00743e-09	RNF11	420	FALSE	None
P2RX1	OK	negbinomial.size	4.53475e-11	2.06921e-09	P2RX1	448	FALSE	None
NRGN	OK	negbinomial.size	4.66934e-11	2.129e-09	NRGN	295	FALSE	None
IGHM	OK	negbinomial.size	4.76264e-11	2.16989e-09	IGHM	249	TRUE	Up-regulated
HYAL2	OK	negbinomial.size	4.78914e-11	2.18031e-09	HYAL2	274	TRUE	Down-regulated
ETF1	OK	negbinomial.size	4.99842e-11	2.27386e-09	ETF1	750	FALSE	None
NUP85	OK	negbinomial.size	5.10381e-11	2.32005e-09	NUP85	205	FALSE	None
LCOR	OK	negbinomial.size	5.35065e-11	2.43042e-09	LCOR	417	FALSE	None
XBP1	OK	negbinomial.size	5.39771e-11	2.44994e-09	XBP1	1330	TRUE	Up-regulated
ATP5MJ	OK	negbinomial.size	5.46996e-11	2.48086e-09	ATP5MJ	1504	FALSE	None
MDK	OK	negbinomial.size	5.66155e-11	2.56581e-09	MDK	1386	TRUE	Down-regulated
LAGE3	OK	negbinomial.size	5.81412e-11	2.63159e-09	LAGE3	872	FALSE	None
KLF13	OK	negbinomial.size	5.81546e-11	2.63159e-09	KLF13	243	TRUE	Up-regulated
DNAJB9	OK	negbinomial.size	5.87425e-11	2.6562e-09	DNAJB9	462	FALSE	None
GCA	OK	negbinomial.size	6.14863e-11	2.77817e-09	GCA	551	FALSE	None
THEM6	OK	negbinomial.size	6.2421e-11	2.81829e-09	THEM6	243	TRUE	Down-regulated
PRNP	OK	negbinomial.size	6.35109e-11	2.86534e-09	PRNP	384	FALSE	None
ZNF714	OK	negbinomial.size	6.45685e-11	2.91087e-09	ZNF714	234	FALSE	None
ATAD3A	OK	negbinomial.size	6.4953e-11	2.926e-09	ATAD3A	251	FALSE	None
RCC1	OK	negbinomial.size	6.69005e-11	3.00952e-09	RCC1	428	FALSE	None
Z93930.2	OK	negbinomial.size	6.69071e-11	3.00952e-09	Z93930.2	145	FALSE	None
ZWILCH	OK	negbinomial.size	6.83486e-11	3.07205e-09	ZWILCH	214	FALSE	None
SELENOS	OK	negbinomial.size	6.9039e-11	3.10076e-09	SELENOS	754	FALSE	None
MIDEAS	OK	negbinomial.size	7.00097e-11	3.14201e-09	MIDEAS	446	TRUE	Up-regulated
BLOC1S1	OK	negbinomial.size	7.05567e-11	3.1642e-09	BLOC1S1	854	FALSE	None
TRAPPC2L	OK	negbinomial.size	7.28184e-11	3.26319e-09	TRAPPC2L	643	FALSE	None
HSBP1L1	OK	negbinomial.size	7.47037e-11	3.34517e-09	HSBP1L1	74	FALSE	None
TEDC2	OK	negbinomial.size	7.71287e-11	3.4512e-09	TEDC2	189	FALSE	None
AC025181.2	OK	negbinomial.size	7.71994e-11	3.45179e-09	AC025181.2	181	TRUE	Up-regulated
GART	OK	negbinomial.size	7.85862e-11	3.51118e-09	GART	430	FALSE	None
ING3	OK	negbinomial.size	7.90008e-11	3.52708e-09	ING3	506	TRUE	Up-regulated
OPTN	OK	negbinomial.size	8.02868e-11	3.58183e-09	OPTN	188	FALSE	None
RP11-1275H24.1	OK	negbinomial.size	8.14203e-11	3.6297e-09	RP11-1275H24.1	41	FALSE	None
MT1X	OK	negbinomial.size	8.79735e-11	3.91893e-09	MT1X	100	FALSE	None
CD44	OK	negbinomial.size	9.16105e-11	4.07792e-09	CD44	1249	FALSE	None
DYNLL2	OK	negbinomial.size	9.16785e-11	4.07793e-09	DYNLL2	297	FALSE	None
RP11-473M20.16	OK	negbinomial.size	9.33165e-11	4.14772e-09	RP11-473M20.16	24	FALSE	None
MAGOHB	OK	negbinomial.size	9.39076e-11	4.1709e-09	MAGOHB	562	FALSE	None
PSMA3-AS1	OK	negbinomial.size	9.6097e-11	4.26499e-09	PSMA3-AS1	825	FALSE	None
RHNO1	OK	negbinomial.size	9.63101e-11	4.27129e-09	RHNO1	423	FALSE	None
MRPS23	OK	negbinomial.size	9.65383e-11	4.27825e-09	MRPS23	648	TRUE	Down-regulated
E2F4	OK	negbinomial.size	1.00097e-10	4.43268e-09	E2F4	449	FALSE	None
EVL	OK	negbinomial.size	1.0051e-10	4.44771e-09	EVL	1053	FALSE	None
EDF1	OK	negbinomial.size	1.01131e-10	4.4719e-09	EDF1	1420	FALSE	None
EXOSC8	OK	negbinomial.size	1.0457e-10	4.62057e-09	EXOSC8	790	FALSE	None
MAPK1IP1L	OK	negbinomial.size	1.05341e-10	4.65121e-09	MAPK1IP1L	945	FALSE	None
TPT1	OK	negbinomial.size	1.06071e-10	4.67997e-09	TPT1	1574	TRUE	Up-regulated
TMEM109	OK	negbinomial.size	1.09335e-10	4.82044e-09	TMEM109	523	FALSE	None
FBXO33	OK	negbinomial.size	1.10783e-10	4.8807e-09	FBXO33	170	FALSE	None
ZC3H12A	OK	negbinomial.size	1.11037e-10	4.88829e-09	ZC3H12A	231	TRUE	Up-regulated
ILK	OK	negbinomial.size	1.11725e-10	4.91502e-09	ILK	547	FALSE	None
A2M	OK	negbinomial.size	1.14398e-10	5.02892e-09	A2M	29	FALSE	None
PFKL	OK	negbinomial.size	1.14584e-10	5.03338e-09	PFKL	689	FALSE	None
RP11-51J9.5	OK	negbinomial.size	1.15711e-10	5.07918e-09	RP11-51J9.5	40	FALSE	None
INTS6-AS1	OK	negbinomial.size	1.23195e-10	5.40377e-09	INTS6-AS1	179	FALSE	None
HNRNPH1	OK	negbinomial.size	1.26081e-10	5.5263e-09	HNRNPH1	1034	TRUE	Down-regulated
OSR2	OK	negbinomial.size	1.26451e-10	5.5385e-09	OSR2	112	FALSE	None
EBNA1BP2	OK	negbinomial.size	1.32825e-10	5.81344e-09	EBNA1BP2	706	FALSE	None
MT1E	OK	negbinomial.size	1.33219e-10	5.8264e-09	MT1E	45	FALSE	None
S100A6	OK	negbinomial.size	1.38919e-10	6.07129e-09	S100A6	1011	FALSE	None
SLC43A3	OK	negbinomial.size	1.41739e-10	6.19003e-09	SLC43A3	410	FALSE	None
SPRY2	OK	negbinomial.size	1.42206e-10	6.20592e-09	SPRY2	165	FALSE	None
ZCCHC17	OK	negbinomial.size	1.42865e-10	6.23013e-09	ZCCHC17	534	FALSE	None
RBBP7	OK	negbinomial.size	1.43843e-10	6.26823e-09	RBBP7	1094	FALSE	None
FLJ37453	OK	negbinomial.size	1.46186e-10	6.3657e-09	FLJ37453	58	FALSE	None
AL157938.3	OK	negbinomial.size	1.4759e-10	6.42218e-09	AL157938.3	139	FALSE	None
RUVBL1	OK	negbinomial.size	1.48418e-10	6.45355e-09	RUVBL1	684	FALSE	None
AL691432.2	OK	negbinomial.size	1.51634e-10	6.58861e-09	AL691432.2	123	FALSE	None
RP11-254F7.2	OK	negbinomial.size	1.53441e-10	6.66231e-09	RP11-254F7.2	33	FALSE	None
C14orf119	OK	negbinomial.size	1.58234e-10	6.86547e-09	C14orf119	541	FALSE	None
CHCHD1	OK	negbinomial.size	1.61236e-10	6.99065e-09	CHCHD1	731	FALSE	None
RP3-477O4.14	OK	negbinomial.size	1.62684e-10	7.04834e-09	RP3-477O4.14	49	FALSE	None
DSTN	OK	negbinomial.size	1.63125e-10	7.06237e-09	DSTN	1088	TRUE	Up-regulated
COA4	OK	negbinomial.size	1.63703e-10	7.08229e-09	COA4	862	FALSE	None
CSNK1G3	OK	negbinomial.size	1.6551e-10	7.15513e-09	CSNK1G3	388	FALSE	None
GSPT1	OK	negbinomial.size	1.65625e-10	7.15513e-09	GSPT1	555	TRUE	Down-regulated
DNMT3B	OK	negbinomial.size	1.65848e-10	7.15961e-09	DNMT3B	220	TRUE	Down-regulated
CALCOCO2	OK	negbinomial.size	1.74472e-10	7.52648e-09	CALCOCO2	738	FALSE	None
BASP1	OK	negbinomial.size	1.75048e-10	7.54591e-09	BASP1	683	FALSE	None
ANAPC5	OK	negbinomial.size	1.76481e-10	7.60224e-09	ANAPC5	909	FALSE	None
AL590226.1	OK	negbinomial.size	1.77304e-10	7.63222e-09	AL590226.1	274	TRUE	Up-regulated
NR4A1	OK	negbinomial.size	1.86263e-10	8.0121e-09	NR4A1	288	TRUE	Up-regulated
AIMP2	OK	negbinomial.size	1.87443e-10	8.05708e-09	AIMP2	474	FALSE	None
NFKB2	OK	negbinomial.size	1.88805e-10	8.10985e-09	NFKB2	219	FALSE	None
SRSF2	OK	negbinomial.size	1.88952e-10	8.11033e-09	SRSF2	1409	FALSE	None
PRELID1	OK	negbinomial.size	1.90978e-10	8.19146e-09	PRELID1	1157	TRUE	Down-regulated
ARL4C	OK	negbinomial.size	1.93707e-10	8.29665e-09	ARL4C	110	FALSE	None
IGLL1	OK	negbinomial.size	1.936e-10	8.29665e-09	IGLL1	463	TRUE	Down-regulated
TACC1	OK	negbinomial.size	1.9544e-10	8.36491e-09	TACC1	757	FALSE	None
RAB8A	OK	negbinomial.size	1.96545e-10	8.40623e-09	RAB8A	808	FALSE	None
SELENBP1	OK	negbinomial.size	2.01765e-10	8.62332e-09	SELENBP1	36	FALSE	None
RP11-242D8.1	OK	negbinomial.size	2.07827e-10	8.87609e-09	RP11-242D8.1	63	FALSE	None
HPF1	OK	negbinomial.size	2.09737e-10	8.95131e-09	HPF1	765	FALSE	None
TSPAN15	OK	negbinomial.size	2.11083e-10	9.00236e-09	TSPAN15	84	TRUE	Down-regulated
DNAJB11	OK	negbinomial.size	2.12614e-10	9.06122e-09	DNAJB11	879	FALSE	None
AC078846.1	OK	negbinomial.size	2.18587e-10	9.30917e-09	AC078846.1	101	FALSE	None
MRPL11	OK	negbinomial.size	2.19638e-10	9.34729e-09	MRPL11	1088	FALSE	None
STX16	OK	negbinomial.size	2.21582e-10	9.42335e-09	STX16	468	FALSE	None
HDGF	OK	negbinomial.size	2.36744e-10	1.0061e-08	HDGF	526	FALSE	None
F2R	OK	negbinomial.size	2.46645e-10	1.04699e-08	F2R	438	TRUE	Down-regulated
EIF3A	OK	negbinomial.size	2.46714e-10	1.04699e-08	EIF3A	1168	TRUE	Down-regulated
PPP5C	OK	negbinomial.size	2.51434e-10	1.06627e-08	PPP5C	382	FALSE	None
RPS15A	OK	negbinomial.size	2.55162e-10	1.08132e-08	RPS15A	1575	FALSE	None
CSRP2BP	OK	negbinomial.size	2.63764e-10	1.11698e-08	CSRP2BP	45	FALSE	None
BCAS2	OK	negbinomial.size	2.64158e-10	1.11786e-08	BCAS2	921	FALSE	None
ABHD5	OK	negbinomial.size	2.64662e-10	1.11921e-08	ABHD5	243	FALSE	None
MED14OS	OK	negbinomial.size	2.68254e-10	1.13359e-08	MED14OS	95	FALSE	None
LYN	OK	negbinomial.size	2.7023e-10	1.14114e-08	LYN	917	FALSE	None
RRP7A	OK	negbinomial.size	2.73169e-10	1.15274e-08	RRP7A	557	FALSE	None
NCAPH2	OK	negbinomial.size	2.76179e-10	1.16463e-08	NCAPH2	308	FALSE	None
RP11-486G15.2	OK	negbinomial.size	2.77088e-10	1.16764e-08	RP11-486G15.2	32	FALSE	None
PIF1	OK	negbinomial.size	2.79425e-10	1.17666e-08	PIF1	44	FALSE	None
SF3A2	OK	negbinomial.size	2.9504e-10	1.24155e-08	SF3A2	519	FALSE	None
COA3	OK	negbinomial.size	2.95638e-10	1.24319e-08	COA3	717	FALSE	None
MUC12	OK	negbinomial.size	2.97318e-10	1.24938e-08	MUC12	54	FALSE	None
ZNF711	OK	negbinomial.size	2.99667e-10	1.25837e-08	ZNF711	427	FALSE	None
CPT2	OK	negbinomial.size	3.00526e-10	1.26109e-08	CPT2	253	FALSE	None
NDUFA3	OK	negbinomial.size	3.18479e-10	1.3355e-08	NDUFA3	942	TRUE	Down-regulated
RPS12	OK	negbinomial.size	3.33298e-10	1.39667e-08	RPS12	1575	TRUE	Up-regulated
LINC03011	OK	negbinomial.size	3.34291e-10	1.3979e-08	LINC03011	47	FALSE	None
LONP2	OK	negbinomial.size	3.3388e-10	1.3979e-08	LONP2	406	FALSE	None
LONP1	OK	negbinomial.size	3.3422e-10	1.3979e-08	LONP1	215	FALSE	None
NCF1	OK	negbinomial.size	3.35293e-10	1.40111e-08	NCF1	111	FALSE	None
RBP4	OK	negbinomial.size	3.3618e-10	1.40385e-08	RBP4	32	FALSE	None
SASS6	OK	negbinomial.size	3.37753e-10	1.40943e-08	SASS6	196	FALSE	None
PRANCR	OK	negbinomial.size	3.39309e-10	1.41494e-08	PRANCR	95	FALSE	None
PLTP	OK	negbinomial.size	3.47902e-10	1.44977e-08	PLTP	274	TRUE	Down-regulated
BOLA3	OK	negbinomial.size	3.50336e-10	1.4589e-08	BOLA3	550	FALSE	None
MRPS6	OK	negbinomial.size	3.51035e-10	1.4608e-08	MRPS6	738	FALSE	None
KLF5	OK	negbinomial.size	3.54879e-10	1.47577e-08	KLF5	89	FALSE	None
PER2	OK	negbinomial.size	3.56032e-10	1.47954e-08	PER2	160	FALSE	None
ZNF800	OK	negbinomial.size	3.56757e-10	1.48153e-08	ZNF800	371	FALSE	None
GPC3	OK	negbinomial.size	3.59308e-10	1.49109e-08	GPC3	53	FALSE	None
SLC9A3R2	OK	negbinomial.size	3.59632e-10	1.4914e-08	SLC9A3R2	130	TRUE	Down-regulated
GINS1	OK	negbinomial.size	3.69231e-10	1.53016e-08	GINS1	119	FALSE	None
C4orf36	OK	negbinomial.size	3.74749e-10	1.55195e-08	C4orf36	31	FALSE	None
NORAD	OK	negbinomial.size	3.75786e-10	1.55517e-08	NORAD	690	FALSE	None
SCAND1	OK	negbinomial.size	3.83754e-10	1.58705e-08	SCAND1	1259	FALSE	None
ANGPT1	OK	negbinomial.size	3.87189e-10	1.60016e-08	ANGPT1	830	FALSE	None
REEP4	OK	negbinomial.size	3.8901e-10	1.60658e-08	REEP4	175	FALSE	None
ARF5	OK	negbinomial.size	4.0756e-10	1.68203e-08	ARF5	469	FALSE	None
ENOSF1	OK	negbinomial.size	4.10047e-10	1.69114e-08	ENOSF1	454	FALSE	None
ATP8B1-AS1	OK	negbinomial.size	4.27112e-10	1.7603e-08	ATP8B1-AS1	33	FALSE	None
LOXL2	OK	negbinomial.size	4.48958e-10	1.84907e-08	LOXL2	34	FALSE	None
DDAH2	OK	negbinomial.size	4.5392e-10	1.86823e-08	DDAH2	1243	FALSE	None
ZBTB20	OK	negbinomial.size	4.58178e-10	1.88317e-08	ZBTB20	300	FALSE	None
FAR2	OK	negbinomial.size	4.58147e-10	1.88317e-08	FAR2	346	TRUE	Down-regulated
AKAP13	OK	negbinomial.size	4.67518e-10	1.92025e-08	AKAP13	770	FALSE	None
AC027644.3	OK	negbinomial.size	4.8362e-10	1.98502e-08	AC027644.3	158	FALSE	None
LUC7L3	OK	negbinomial.size	4.89782e-10	2.00894e-08	LUC7L3	1112	TRUE	Down-regulated
EFTUD2	OK	negbinomial.size	5.31847e-10	2.17999e-08	EFTUD2	454	FALSE	None
HMGN5	OK	negbinomial.size	5.58091e-10	2.286e-08	HMGN5	520	FALSE	None
AL035563.1	OK	negbinomial.size	5.63447e-10	2.30637e-08	AL035563.1	56	FALSE	None
MRPL13	OK	negbinomial.size	5.80908e-10	2.37622e-08	MRPL13	857	FALSE	None
IMPA2	OK	negbinomial.size	5.99534e-10	2.45074e-08	IMPA2	194	FALSE	None
EIF5B	OK	negbinomial.size	6.08569e-10	2.48429e-08	EIF5B	947	FALSE	None
ARL6IP4	OK	negbinomial.size	6.08165e-10	2.48429e-08	ARL6IP4	1293	FALSE	None
SDE2	OK	negbinomial.size	6.11359e-10	2.49399e-08	SDE2	335	TRUE	Up-regulated
SNRPA1	OK	negbinomial.size	6.16091e-10	2.51158e-08	SNRPA1	807	FALSE	None
MSRB2	OK	negbinomial.size	6.21763e-10	2.53299e-08	MSRB2	528	FALSE	None
POLD1	OK	negbinomial.size	6.4405e-10	2.622e-08	POLD1	320	FALSE	None
CHTF18	OK	negbinomial.size	6.83773e-10	2.78183e-08	CHTF18	174	FALSE	None
BCYRN1	OK	negbinomial.size	6.88354e-10	2.79858e-08	BCYRN1	10	FALSE	None
TMEM243	OK	negbinomial.size	7.08369e-10	2.878e-08	TMEM243	632	FALSE	None
DKK1	OK	negbinomial.size	7.24834e-10	2.9429e-08	DKK1	12	TRUE	Down-regulated
ODF3L1	OK	negbinomial.size	7.3645e-10	2.98805e-08	ODF3L1	66	TRUE	Up-regulated
FAM111B	OK	negbinomial.size	7.76546e-10	3.1486e-08	FAM111B	81	FALSE	None
TRMT10C	OK	negbinomial.size	7.95457e-10	3.22311e-08	TRMT10C	975	FALSE	None
COL23A1	OK	negbinomial.size	8.02889e-10	3.25102e-08	COL23A1	18	FALSE	None
C2orf88	OK	negbinomial.size	8.10413e-10	3.27928e-08	C2orf88	117	TRUE	Down-regulated
CAP1	OK	negbinomial.size	8.34256e-10	3.37349e-08	CAP1	1102	FALSE	None
ELP6	OK	negbinomial.size	8.38413e-10	3.38801e-08	ELP6	506	FALSE	None
BID	OK	negbinomial.size	8.41128e-10	3.3967e-08	BID	890	TRUE	Down-regulated
SON	OK	negbinomial.size	8.46822e-10	3.41739e-08	SON	1401	FALSE	None
ATP6AP1-DT	OK	negbinomial.size	8.52536e-10	3.43814e-08	ATP6AP1-DT	40	FALSE	None
AC009005.2	OK	negbinomial.size	8.56342e-10	3.45117e-08	AC009005.2	46	FALSE	None
PPA1	OK	negbinomial.size	8.57231e-10	3.45244e-08	PPA1	1173	TRUE	Down-regulated
MRPS14	OK	negbinomial.size	8.78366e-10	3.5347e-08	MRPS14	674	FALSE	None
SH3BP5	OK	negbinomial.size	8.78833e-10	3.5347e-08	SH3BP5	216	FALSE	None
COPE	OK	negbinomial.size	8.82583e-10	3.54741e-08	COPE	1263	FALSE	None
EXOSC7	OK	negbinomial.size	9.33337e-10	3.74639e-08	EXOSC7	521	FALSE	None
RP11-796E2.4	OK	negbinomial.size	9.33252e-10	3.74639e-08	RP11-796E2.4	24	FALSE	None
DDX56	OK	negbinomial.size	9.88251e-10	3.96416e-08	DDX56	460	FALSE	None
COPS3	OK	negbinomial.size	1.01149e-09	4.05466e-08	COPS3	846	FALSE	None
ATP5MG	OK	negbinomial.size	1.01515e-09	4.06662e-08	ATP5MG	1569	FALSE	None
RAC3	OK	negbinomial.size	1.01746e-09	4.07318e-08	RAC3	339	FALSE	None
TSFM	OK	negbinomial.size	1.01829e-09	4.07379e-08	TSFM	406	FALSE	None
FCN3	OK	negbinomial.size	1.03176e-09	4.12491e-08	FCN3	21	FALSE	None
PDIA4	OK	negbinomial.size	1.06237e-09	4.24296e-08	PDIA4	602	FALSE	None
MMP15	OK	negbinomial.size	1.0627e-09	4.24296e-08	MMP15	44	FALSE	None
GPX8	OK	negbinomial.size	1.06754e-09	4.25944e-08	GPX8	63	TRUE	Down-regulated
DUSP10	OK	negbinomial.size	1.07229e-09	4.27554e-08	DUSP10	468	TRUE	Up-regulated
RP11-255M2.3	OK	negbinomial.size	1.07426e-09	4.28058e-08	RP11-255M2.3	42	FALSE	None
CCDC184	OK	negbinomial.size	1.07725e-09	4.28963e-08	CCDC184	76	FALSE	None
CTD-3138B18.5	OK	negbinomial.size	1.08025e-09	4.29873e-08	CTD-3138B18.5	55	FALSE	None
RAC1	OK	negbinomial.size	1.0907e-09	4.33744e-08	RAC1	1416	FALSE	None
NDRG4	OK	negbinomial.size	1.10007e-09	4.37182e-08	NDRG4	46	TRUE	Up-regulated
AC009948.5	OK	negbinomial.size	1.10612e-09	4.39293e-08	AC009948.5	37	FALSE	None
MFSD14A	OK	negbinomial.size	1.1418e-09	4.53165e-08	MFSD14A	152	FALSE	None
SMARCB1	OK	negbinomial.size	1.18408e-09	4.69636e-08	SMARCB1	942	FALSE	None
RP11-245D16.4	OK	negbinomial.size	1.23286e-09	4.88659e-08	RP11-245D16.4	35	FALSE	None
PGRMC2	OK	negbinomial.size	1.31771e-09	5.21948e-08	PGRMC2	305	FALSE	None
CSRP1	OK	negbinomial.size	1.32265e-09	5.23558e-08	CSRP1	644	TRUE	Down-regulated
CTAGE5	OK	negbinomial.size	1.35553e-09	5.36218e-08	CTAGE5	55	FALSE	None
IWS1	OK	negbinomial.size	1.37074e-09	5.4188e-08	IWS1	493	FALSE	None
AL136987.1	OK	negbinomial.size	1.39142e-09	5.49692e-08	AL136987.1	39	TRUE	Up-regulated
GBP2	OK	negbinomial.size	1.42533e-09	5.62721e-08	GBP2	166	FALSE	None
DMAC1	OK	negbinomial.size	1.42774e-09	5.633e-08	DMAC1	1083	FALSE	None
AJ006998.2	OK	negbinomial.size	1.4323e-09	5.64729e-08	AJ006998.2	21	FALSE	None
NINJ2	OK	negbinomial.size	1.43641e-09	5.65979e-08	NINJ2	400	TRUE	Down-regulated
LINC01170	OK	negbinomial.size	1.45713e-09	5.73767e-08	LINC01170	28	TRUE	Down-regulated
ACP5	OK	negbinomial.size	1.45927e-09	5.74232e-08	ACP5	172	FALSE	None
MHENCR	OK	negbinomial.size	1.47204e-09	5.78877e-08	MHENCR	118	FALSE	None
ANXA2R	OK	negbinomial.size	1.47653e-09	5.80262e-08	ANXA2R	203	FALSE	None
TNFSF9	OK	negbinomial.size	1.48022e-09	5.81333e-08	TNFSF9	79	FALSE	None
CTB-193M12.5	OK	negbinomial.size	1.48402e-09	5.82443e-08	CTB-193M12.5	32	FALSE	None
AUNIP	OK	negbinomial.size	1.49025e-09	5.84505e-08	AUNIP	96	FALSE	None
FAM133B	OK	negbinomial.size	1.50401e-09	5.89519e-08	FAM133B	964	TRUE	Up-regulated
VTN	OK	negbinomial.size	1.51505e-09	5.9346e-08	VTN	24	FALSE	None
IRS2	OK	negbinomial.size	1.51766e-09	5.94093e-08	IRS2	217	FALSE	None
MICOS10	OK	negbinomial.size	1.52584e-09	5.96908e-08	MICOS10	973	FALSE	None
SPTLC1	OK	negbinomial.size	1.57134e-09	6.14112e-08	SPTLC1	377	FALSE	None
SLC16A3	OK	negbinomial.size	1.57187e-09	6.14112e-08	SLC16A3	252	TRUE	Down-regulated
URB1-AS1	OK	negbinomial.size	1.58723e-09	6.19711e-08	URB1-AS1	182	FALSE	None
RBMX	OK	negbinomial.size	1.66724e-09	6.50103e-08	RBMX	1456	TRUE	Down-regulated
PPP1CC	OK	negbinomial.size	1.66711e-09	6.50103e-08	PPP1CC	1206	TRUE	Down-regulated
AC005261.1	OK	negbinomial.size	1.67124e-09	6.5124e-08	AC005261.1	126	FALSE	None
TPGS1	OK	negbinomial.size	1.67332e-09	6.51628e-08	TPGS1	430	FALSE	None
KLHL15	OK	negbinomial.size	1.76435e-09	6.86632e-08	KLHL15	107	FALSE	None
USP16	OK	negbinomial.size	1.81396e-09	7.05481e-08	USP16	710	FALSE	None
DENND3	OK	negbinomial.size	1.83043e-09	7.11425e-08	DENND3	154	FALSE	None
RP5-1065J22.8	OK	negbinomial.size	1.92964e-09	7.495e-08	RP5-1065J22.8	28	FALSE	None
DYRK3	OK	negbinomial.size	1.94935e-09	7.56667e-08	DYRK3	207	FALSE	None
RP1-198K11.5	OK	negbinomial.size	2.01755e-09	7.82636e-08	RP1-198K11.5	27	FALSE	None
CDC14A	OK	negbinomial.size	2.08654e-09	8.08873e-08	CDC14A	171	FALSE	None
TAF15	OK	negbinomial.size	2.09286e-09	8.108e-08	TAF15	594	FALSE	None
LSM5	OK	negbinomial.size	2.11646e-09	8.19415e-08	LSM5	1264	FALSE	None
POLR2J	OK	negbinomial.size	2.13093e-09	8.24484e-08	POLR2J	1049	FALSE	None
NDUFA6	OK	negbinomial.size	2.18499e-09	8.44857e-08	NDUFA6	954	FALSE	None
MTSS1	OK	negbinomial.size	2.23904e-09	8.652e-08	MTSS1	330	FALSE	None
UBE2J1	OK	negbinomial.size	2.31171e-09	8.92708e-08	UBE2J1	621	FALSE	None
RASIP1	OK	negbinomial.size	2.33738e-09	9.02038e-08	RASIP1	43	TRUE	Down-regulated
PRKAA1	OK	negbinomial.size	2.38796e-09	9.20969e-08	PRKAA1	357	FALSE	None
ANXA3	OK	negbinomial.size	2.42111e-09	9.33152e-08	ANXA3	90	TRUE	Down-regulated
TTF2	OK	negbinomial.size	2.45174e-09	9.44354e-08	TTF2	315	FALSE	None
MED10	OK	negbinomial.size	2.4563e-09	9.45503e-08	MED10	834	FALSE	None
MYO7A	OK	negbinomial.size	2.46681e-09	9.48332e-08	MYO7A	30	TRUE	Down-regulated
ISCA2	OK	negbinomial.size	2.46649e-09	9.48332e-08	ISCA2	481	FALSE	None
MTRFR	OK	negbinomial.size	2.5623e-09	9.84411e-08	MTRFR	257	FALSE	None
NFE2L2	OK	negbinomial.size	2.56707e-09	9.85615e-08	NFE2L2	658	FALSE	None
STOML2	OK	negbinomial.size	2.59569e-09	9.95966e-08	STOML2	1170	FALSE	None
TNPO3	OK	negbinomial.size	2.59935e-09	9.96734e-08	TNPO3	380	FALSE	None
AC093462.1	OK	negbinomial.size	2.61275e-09	1.00123e-07	AC093462.1	120	FALSE	None
RAD54L	OK	negbinomial.size	2.64053e-09	1.01123e-07	RAD54L	111	FALSE	None
FAM177A1	OK	negbinomial.size	2.65655e-09	1.01672e-07	FAM177A1	583	FALSE	None
HOMER3	OK	negbinomial.size	2.68867e-09	1.02836e-07	HOMER3	35	TRUE	Down-regulated
CTC-459F4.3	OK	negbinomial.size	2.70801e-09	1.0351e-07	CTC-459F4.3	37	FALSE	None
PSMD3	OK	negbinomial.size	2.76418e-09	1.05589e-07	PSMD3	733	FALSE	None
ESD	OK	negbinomial.size	2.8178e-09	1.07569e-07	ESD	1477	TRUE	Up-regulated
MANBAL	OK	negbinomial.size	2.87568e-09	1.09709e-07	MANBAL	241	TRUE	Down-regulated
ADPRM	OK	negbinomial.size	2.94623e-09	1.12329e-07	ADPRM	459	FALSE	None
ETFRF1	OK	negbinomial.size	2.98901e-09	1.13888e-07	ETFRF1	821	FALSE	None
ZBTB21	OK	negbinomial.size	2.99513e-09	1.14049e-07	ZBTB21	203	FALSE	None
PLXND1	OK	negbinomial.size	3.01925e-09	1.14894e-07	PLXND1	169	TRUE	Down-regulated
RAB3C	OK	negbinomial.size	3.02311e-09	1.14968e-07	RAB3C	58	TRUE	Down-regulated
NUP50	OK	negbinomial.size	3.07245e-09	1.16771e-07	NUP50	249	FALSE	None
SSBP1	OK	negbinomial.size	3.07669e-09	1.16858e-07	SSBP1	1336	FALSE	None
SPAG9	OK	negbinomial.size	3.08387e-09	1.17056e-07	SPAG9	438	FALSE	None
SNRPA	OK	negbinomial.size	3.15752e-09	1.19776e-07	SNRPA	926	FALSE	None
RYBP	OK	negbinomial.size	3.29675e-09	1.24979e-07	RYBP	505	FALSE	None
HSP90B1	OK	negbinomial.size	3.30521e-09	1.25221e-07	HSP90B1	1442	FALSE	None
AC245014.3	OK	negbinomial.size	3.31577e-09	1.25541e-07	AC245014.3	258	TRUE	Up-regulated
GCSH	OK	negbinomial.size	3.33061e-09	1.26024e-07	GCSH	739	TRUE	Down-regulated
OBI1	OK	negbinomial.size	3.38799e-09	1.28114e-07	OBI1	255	FALSE	None
COX17	OK	negbinomial.size	3.66865e-09	1.3864e-07	COX17	631	FALSE	None
ENAH	OK	negbinomial.size	3.6948e-09	1.3954e-07	ENAH	56	TRUE	Down-regulated
HNRNPH2	OK	negbinomial.size	3.81712e-09	1.44069e-07	HNRNPH2	598	FALSE	None
CCDC18	OK	negbinomial.size	3.82668e-09	1.4434e-07	CCDC18	287	FALSE	None
P2RY13	OK	negbinomial.size	3.86884e-09	1.45838e-07	P2RY13	233	FALSE	None
PSMA4	OK	negbinomial.size	3.8981e-09	1.46849e-07	PSMA4	1412	FALSE	None
CHMP2B	OK	negbinomial.size	3.92178e-09	1.47648e-07	CHMP2B	742	FALSE	None
MEA1	OK	negbinomial.size	3.95314e-09	1.48736e-07	MEA1	673	FALSE	None
GABARAPL1	OK	negbinomial.size	4.01225e-09	1.50865e-07	GABARAPL1	220	FALSE	None
HLA-DOA	OK	negbinomial.size	4.09612e-09	1.53922e-07	HLA-DOA	159	FALSE	None
CEP152	OK	negbinomial.size	4.22823e-09	1.58788e-07	CEP152	199	FALSE	None
FLJ20021	OK	negbinomial.size	4.26814e-09	1.60186e-07	FLJ20021	36	FALSE	None
GABPB1	OK	negbinomial.size	4.29105e-09	1.60945e-07	GABPB1	550	FALSE	None
SUGP2	OK	negbinomial.size	4.47092e-09	1.67587e-07	SUGP2	468	FALSE	None
AOAH	OK	negbinomial.size	4.48864e-09	1.68146e-07	AOAH	200	FALSE	None
AC074327.1	OK	negbinomial.size	4.53374e-09	1.6973e-07	AC074327.1	78	FALSE	None
LRRC23	OK	negbinomial.size	4.71688e-09	1.76366e-07	LRRC23	233	FALSE	None
BACE2	OK	negbinomial.size	4.71554e-09	1.76366e-07	BACE2	56	TRUE	Down-regulated
RILPL2	OK	negbinomial.size	4.73224e-09	1.7672e-07	RILPL2	841	FALSE	None
CTD-2162K18.4	OK	negbinomial.size	4.73037e-09	1.7672e-07	CTD-2162K18.4	41	FALSE	None
AL138724.1	OK	negbinomial.size	4.77582e-09	1.78237e-07	AL138724.1	161	FALSE	None
CACYBP	OK	negbinomial.size	4.82382e-09	1.79916e-07	CACYBP	1244	FALSE	None
SLC5A10	OK	negbinomial.size	4.84474e-09	1.80585e-07	SLC5A10	79	FALSE	None
RP11-872J21.3	OK	negbinomial.size	4.85341e-09	1.80796e-07	RP11-872J21.3	24	FALSE	None
LINC00667	OK	negbinomial.size	5.01024e-09	1.86522e-07	LINC00667	490	FALSE	None
SOCS2	OK	negbinomial.size	5.06352e-09	1.88389e-07	SOCS2	671	TRUE	Up-regulated
NRP1	OK	negbinomial.size	5.1068e-09	1.89881e-07	NRP1	22	FALSE	None
USP12	OK	negbinomial.size	5.12223e-09	1.90337e-07	USP12	207	FALSE	None
TMEM160	OK	negbinomial.size	5.1778e-09	1.92283e-07	TMEM160	887	FALSE	None
RPL5	OK	negbinomial.size	5.2084e-09	1.933e-07	RPL5	1575	FALSE	None
CD79B	OK	negbinomial.size	5.26471e-09	1.95269e-07	CD79B	605	FALSE	None
IGF2BP1	OK	negbinomial.size	5.40801e-09	2.0046e-07	IGF2BP1	439	FALSE	None
CDC25B	OK	negbinomial.size	5.44973e-09	2.01882e-07	CDC25B	124	FALSE	None
IQGAP3	OK	negbinomial.size	5.46798e-09	2.02433e-07	IQGAP3	48	FALSE	None
TSPYL2	OK	negbinomial.size	5.48652e-09	2.02995e-07	TSPYL2	303	FALSE	None
CALU	OK	negbinomial.size	5.51992e-09	2.04105e-07	CALU	524	TRUE	Down-regulated
TIMM17B	OK	negbinomial.size	5.56464e-09	2.05631e-07	TIMM17B	659	FALSE	None
GOLIM4	OK	negbinomial.size	5.59615e-09	2.06653e-07	GOLIM4	369	FALSE	None
MAPRE2	OK	negbinomial.size	5.59916e-09	2.06653e-07	MAPRE2	450	FALSE	None
PDE4DIP	OK	negbinomial.size	5.63731e-09	2.07933e-07	PDE4DIP	240	FALSE	None
TM2D3	OK	negbinomial.size	5.74787e-09	2.11881e-07	TM2D3	503	FALSE	None
CTAG2	OK	negbinomial.size	6.04561e-09	2.22719e-07	CTAG2	1	FALSE	None
ATP5MK	OK	negbinomial.size	6.14865e-09	2.26366e-07	ATP5MK	1276	TRUE	Down-regulated
RP5-940J5.9	OK	negbinomial.size	6.15214e-09	2.26366e-07	RP5-940J5.9	25	FALSE	None
NUS1	OK	negbinomial.size	6.16898e-09	2.26847e-07	NUS1	398	FALSE	None
ACVR2B	OK	negbinomial.size	6.24102e-09	2.29356e-07	ACVR2B	105	FALSE	None
AC012306.2	OK	negbinomial.size	6.36967e-09	2.3394e-07	AC012306.2	96	FALSE	None
VPS25	OK	negbinomial.size	6.57379e-09	2.4129e-07	VPS25	653	FALSE	None
NFKBIB	OK	negbinomial.size	6.58745e-09	2.41643e-07	NFKBIB	358	FALSE	None
LYRM2	OK	negbinomial.size	6.65858e-09	2.44103e-07	LYRM2	702	FALSE	None
CDK2	OK	negbinomial.size	6.75808e-09	2.476e-07	CDK2	285	FALSE	None
CLC	OK	negbinomial.size	6.78406e-09	2.484e-07	CLC	76	TRUE	Up-regulated
SCGB3A1	OK	negbinomial.size	6.84315e-09	2.50411e-07	SCGB3A1	129	FALSE	None
IRF2BP2	OK	negbinomial.size	6.89637e-09	2.52205e-07	IRF2BP2	744	FALSE	None
EFTUD1	OK	negbinomial.size	6.94877e-09	2.53966e-07	EFTUD1	44	FALSE	None
ATF3	OK	negbinomial.size	7.01185e-09	2.56116e-07	ATF3	511	FALSE	None
DDX1	OK	negbinomial.size	7.06859e-09	2.58032e-07	DDX1	824	FALSE	None
FAM161A	OK	negbinomial.size	7.16617e-09	2.61434e-07	FAM161A	254	FALSE	None
KHDRBS1	OK	negbinomial.size	7.22709e-09	2.63497e-07	KHDRBS1	1137	TRUE	Down-regulated
KLHL23	OK	negbinomial.size	7.28687e-09	2.65515e-07	KLHL23	490	FALSE	None
ZNF165	OK	negbinomial.size	7.3159e-09	2.66411e-07	ZNF165	138	FALSE	None
CD200	OK	negbinomial.size	7.34544e-09	2.67325e-07	CD200	486	FALSE	None
UBA1	OK	negbinomial.size	7.35259e-09	2.67423e-07	UBA1	470	FALSE	None
MIS18A	OK	negbinomial.size	7.47863e-09	2.71843e-07	MIS18A	453	FALSE	None
PPBP	OK	negbinomial.size	7.51421e-09	2.72971e-07	PPBP	38	FALSE	None
TECR	OK	negbinomial.size	7.77727e-09	2.82356e-07	TECR	1006	FALSE	None
KLRG1	OK	negbinomial.size	7.83302e-09	2.84209e-07	KLRG1	351	TRUE	Up-regulated
ACTR3	OK	negbinomial.size	7.90919e-09	2.86741e-07	ACTR3	931	FALSE	None
AC010642.2	OK	negbinomial.size	7.91237e-09	2.86741e-07	AC010642.2	277	TRUE	Up-regulated
ODF2L	OK	negbinomial.size	7.96872e-09	2.88609e-07	ODF2L	704	FALSE	None
MUC20-OT1	OK	negbinomial.size	8.01734e-09	2.90195e-07	MUC20-OT1	226	FALSE	None
BBX	OK	negbinomial.size	8.06289e-09	2.91668e-07	BBX	862	FALSE	None
NEU4	OK	negbinomial.size	8.15628e-09	2.94868e-07	NEU4	57	FALSE	None
MRPL3	OK	negbinomial.size	8.32313e-09	3.00719e-07	MRPL3	793	FALSE	None
TMEM123	OK	negbinomial.size	8.38508e-09	3.02775e-07	TMEM123	1349	FALSE	None
TMED9	OK	negbinomial.size	8.40621e-09	3.03356e-07	TMED9	1132	FALSE	None
MRM2	OK	negbinomial.size	8.4521e-09	3.04829e-07	MRM2	329	FALSE	None
SCAF4	OK	negbinomial.size	8.55945e-09	3.08515e-07	SCAF4	521	FALSE	None
CTSD	OK	negbinomial.size	8.80247e-09	3.17084e-07	CTSD	915	TRUE	Down-regulated
AC245060.5	OK	negbinomial.size	8.85358e-09	3.18734e-07	AC245060.5	76	FALSE	None
EDN1	OK	negbinomial.size	8.89918e-09	3.20184e-07	EDN1	42	FALSE	None
AFF3	OK	negbinomial.size	8.92026e-09	3.2075e-07	AFF3	242	FALSE	None
SUZ12	OK	negbinomial.size	9.03419e-09	3.24652e-07	SUZ12	450	FALSE	None
TCF7	OK	negbinomial.size	9.07771e-09	3.26021e-07	TCF7	252	TRUE	Up-regulated
PCIF1	OK	negbinomial.size	9.11905e-09	3.2731e-07	PCIF1	368	FALSE	None
GSTP1	OK	negbinomial.size	9.21926e-09	3.30709e-07	GSTP1	1557	FALSE	None
LAT2	OK	negbinomial.size	9.32173e-09	3.34185e-07	LAT2	435	TRUE	Up-regulated
NMRAL1	OK	negbinomial.size	9.34742e-09	3.34907e-07	NMRAL1	610	FALSE	None
RP11-109G23.3	OK	negbinomial.size	9.4116e-09	3.37005e-07	RP11-109G23.3	29	FALSE	None
GCSAML	OK	negbinomial.size	9.51519e-09	3.40511e-07	GCSAML	227	FALSE	None
LUZP1	OK	negbinomial.size	9.70957e-09	3.4726e-07	LUZP1	774	FALSE	None
LINC01954	OK	negbinomial.size	9.9751e-09	3.56545e-07	LINC01954	156	FALSE	None
DPF1	OK	negbinomial.size	1.00245e-08	3.58097e-07	DPF1	92	FALSE	None
SGK3	OK	negbinomial.size	1.00732e-08	3.59622e-07	SGK3	404	FALSE	None
HNRNPUL2	OK	negbinomial.size	1.0119e-08	3.61042e-07	HNRNPUL2	293	FALSE	None
ACAT2	OK	negbinomial.size	1.01935e-08	3.63487e-07	ACAT2	525	FALSE	None
SLC25A39	OK	negbinomial.size	1.02176e-08	3.64129e-07	SLC25A39	584	FALSE	None
RP11-392P7.6	OK	negbinomial.size	1.02359e-08	3.64565e-07	RP11-392P7.6	34	FALSE	None
C19orf81	OK	negbinomial.size	1.02787e-08	3.65873e-07	C19orf81	36	FALSE	None
GYPA	OK	negbinomial.size	1.03645e-08	3.68707e-07	GYPA	29	FALSE	None
BLVRB	OK	negbinomial.size	1.03923e-08	3.69478e-07	BLVRB	415	FALSE	None
RP11-326I11.3	OK	negbinomial.size	1.05163e-08	3.73664e-07	RP11-326I11.3	27	FALSE	None
RP11-452F19.3	OK	negbinomial.size	1.05898e-08	3.76053e-07	RP11-452F19.3	37	FALSE	None
HDGFL3	OK	negbinomial.size	1.06084e-08	3.7649e-07	HDGFL3	229	FALSE	None
YRDC	OK	negbinomial.size	1.0656e-08	3.77917e-07	YRDC	338	FALSE	None
CPSF2	OK	negbinomial.size	1.06612e-08	3.77917e-07	CPSF2	305	FALSE	None
ARPC4	OK	negbinomial.size	1.10692e-08	3.9215e-07	ARPC4	877	FALSE	None
EIF2S1	OK	negbinomial.size	1.13495e-08	4.01843e-07	EIF2S1	587	FALSE	None
RNASE1	OK	negbinomial.size	1.14812e-08	4.06268e-07	RNASE1	32	FALSE	None
WFDC1	OK	negbinomial.size	1.17218e-08	4.14537e-07	WFDC1	287	FALSE	None
AC132192.2	OK	negbinomial.size	1.21377e-08	4.28992e-07	AC132192.2	169	FALSE	None
RP11-1391J7.1	OK	negbinomial.size	1.22448e-08	4.32523e-07	RP11-1391J7.1	27	FALSE	None
SKA1	OK	negbinomial.size	1.24355e-08	4.38999e-07	SKA1	85	FALSE	None
NKX2-3	OK	negbinomial.size	1.24695e-08	4.39943e-07	NKX2-3	93	TRUE	Down-regulated
NT5DC2	OK	negbinomial.size	1.25308e-08	4.41844e-07	NT5DC2	150	FALSE	None
ADI1	OK	negbinomial.size	1.27301e-08	4.48347e-07	ADI1	795	FALSE	None
PPP1CB	OK	negbinomial.size	1.27283e-08	4.48347e-07	PPP1CB	902	FALSE	None
SRSF4	OK	negbinomial.size	1.28433e-08	4.52069e-07	SRSF4	782	FALSE	None
TGFB1	OK	negbinomial.size	1.28523e-08	4.52121e-07	TGFB1	611	TRUE	Down-regulated
KIF18B	OK	negbinomial.size	1.303e-08	4.58102e-07	KIF18B	58	FALSE	None
TBCB	OK	negbinomial.size	1.32044e-08	4.6396e-07	TBCB	817	FALSE	None
ACYP1	OK	negbinomial.size	1.34283e-08	4.71554e-07	ACYP1	607	FALSE	None
LIMCH1	OK	negbinomial.size	1.35366e-08	4.75077e-07	LIMCH1	171	TRUE	Down-regulated
TCP11L2	OK	negbinomial.size	1.35994e-08	4.77004e-07	TCP11L2	129	FALSE	None
MIR142HG	OK	negbinomial.size	1.38152e-08	4.84289e-07	MIR142HG	19	FALSE	None
HEXIM1	OK	negbinomial.size	1.4078e-08	4.93215e-07	HEXIM1	319	TRUE	Up-regulated
NFAT5	OK	negbinomial.size	1.41856e-08	4.96696e-07	NFAT5	426	FALSE	None
ERICH6-AS1	OK	negbinomial.size	1.42374e-08	4.98219e-07	ERICH6-AS1	210	FALSE	None
NECAP1	OK	negbinomial.size	1.44042e-08	5.03469e-07	NECAP1	297	FALSE	None
H2AW	OK	negbinomial.size	1.44015e-08	5.03469e-07	H2AW	18	FALSE	None
MEG8	OK	negbinomial.size	1.45235e-08	5.07342e-07	MEG8	151	FALSE	None
GNB5	OK	negbinomial.size	1.45407e-08	5.07647e-07	GNB5	287	FALSE	None
CNPY2	OK	negbinomial.size	1.4562e-08	5.08095e-07	CNPY2	997	FALSE	None
GDI2	OK	negbinomial.size	1.45736e-08	5.08205e-07	GDI2	1383	FALSE	None
LINC01765	OK	negbinomial.size	1.46657e-08	5.11121e-07	LINC01765	57	FALSE	None
GRAMD4	OK	negbinomial.size	1.47611e-08	5.14146e-07	GRAMD4	113	FALSE	None
PIGG	OK	negbinomial.size	1.48732e-08	5.1745e-07	PIGG	175	FALSE	None
CTSH	OK	negbinomial.size	1.48685e-08	5.1745e-07	CTSH	63	FALSE	None
PTPRG	OK	negbinomial.size	1.49428e-08	5.19572e-07	PTPRG	27	FALSE	None
RPS13	OK	negbinomial.size	1.49781e-08	5.20498e-07	RPS13	1575	FALSE	None
IL27RA	OK	negbinomial.size	1.51582e-08	5.26451e-07	IL27RA	670	FALSE	None
EXO1	OK	negbinomial.size	1.54734e-08	5.37087e-07	EXO1	97	FALSE	None
NDUFA8	OK	negbinomial.size	1.55481e-08	5.3937e-07	NDUFA8	803	FALSE	None
RP11-400F19.6	OK	negbinomial.size	1.56231e-08	5.41658e-07	RP11-400F19.6	46	FALSE	None
GYPC	OK	negbinomial.size	1.56357e-08	5.41782e-07	GYPC	1386	TRUE	Up-regulated
SNRPE	OK	negbinomial.size	1.56758e-08	5.42544e-07	SNRPE	1539	FALSE	None
ROBO3	OK	negbinomial.size	1.56694e-08	5.42544e-07	ROBO3	332	FALSE	None
S100A13	OK	negbinomial.size	1.5809e-08	5.46275e-07	S100A13	222	TRUE	Down-regulated
PNPLA8	OK	negbinomial.size	1.58081e-08	5.46275e-07	PNPLA8	382	FALSE	None
SEPHS1	OK	negbinomial.size	1.58108e-08	5.46275e-07	SEPHS1	249	FALSE	None
CTNNAL1	OK	negbinomial.size	1.59923e-08	5.52228e-07	CTNNAL1	424	FALSE	None
EZR	OK	negbinomial.size	1.60686e-08	5.54543e-07	EZR	817	FALSE	None
TMEM132A	OK	negbinomial.size	1.62188e-08	5.59403e-07	TMEM132A	16	FALSE	None
HHEX	OK	negbinomial.size	1.67016e-08	5.75726e-07	HHEX	960	FALSE	None
RPL26	OK	negbinomial.size	1.68177e-08	5.79395e-07	RPL26	1575	FALSE	None
TARDBP	OK	negbinomial.size	1.70196e-08	5.86015e-07	TARDBP	676	FALSE	None
AL050341.2	OK	negbinomial.size	1.73184e-08	5.95963e-07	AL050341.2	176	FALSE	None
CCDC186	OK	negbinomial.size	1.75692e-08	6.04245e-07	CCDC186	291	FALSE	None
RIMKLB	OK	negbinomial.size	1.79263e-08	6.16174e-07	RIMKLB	498	FALSE	None
A1BG	OK	negbinomial.size	1.80057e-08	6.18548e-07	A1BG	300	TRUE	Up-regulated
NCAPG2	OK	negbinomial.size	1.81717e-08	6.23894e-07	NCAPG2	154	FALSE	None
PSMG3	OK	negbinomial.size	1.84117e-08	6.31774e-07	PSMG3	461	FALSE	None
WDR18	OK	negbinomial.size	1.84611e-08	6.33108e-07	WDR18	647	FALSE	None
CYTH4	OK	negbinomial.size	1.85161e-08	6.34631e-07	CYTH4	278	FALSE	None
NMRK1	OK	negbinomial.size	1.95173e-08	6.68565e-07	NMRK1	200	FALSE	None
WDR77	OK	negbinomial.size	1.95681e-08	6.69924e-07	WDR77	434	FALSE	None
BLOC1S4	OK	negbinomial.size	1.97425e-08	6.75509e-07	BLOC1S4	397	FALSE	None
TBXAS1	OK	negbinomial.size	1.99836e-08	6.83369e-07	TBXAS1	462	FALSE	None
ZNF487	OK	negbinomial.size	2.02587e-08	6.9238e-07	ZNF487	116	FALSE	None
TRAIP	OK	negbinomial.size	2.03446e-08	6.94922e-07	TRAIP	111	FALSE	None
RDX	OK	negbinomial.size	2.05898e-08	7.02899e-07	RDX	921	FALSE	None
CNBD2	OK	negbinomial.size	2.06661e-08	7.05101e-07	CNBD2	273	FALSE	None
CYTIP	OK	negbinomial.size	2.08157e-08	7.09801e-07	CYTIP	461	FALSE	None
POLQ	OK	negbinomial.size	2.14026e-08	7.29401e-07	POLQ	74	FALSE	None
AC147651.1	OK	negbinomial.size	2.14475e-08	7.30517e-07	AC147651.1	53	FALSE	None
PTAR1	OK	negbinomial.size	2.20421e-08	7.50344e-07	PTAR1	402	FALSE	None
AC025164.1	OK	negbinomial.size	2.2672e-08	7.7135e-07	AC025164.1	69	FALSE	None
PTEN	OK	negbinomial.size	2.28047e-08	7.75426e-07	PTEN	591	FALSE	None
HIRIP3	OK	negbinomial.size	2.2965e-08	7.80432e-07	HIRIP3	376	FALSE	None
AL135925.1	OK	negbinomial.size	2.37564e-08	8.0687e-07	AL135925.1	148	FALSE	None
EIF3J	OK	negbinomial.size	2.37836e-08	8.07337e-07	EIF3J	907	TRUE	Down-regulated
ALDH9A1	OK	negbinomial.size	2.38415e-08	8.08847e-07	ALDH9A1	637	FALSE	None
IRF9	OK	negbinomial.size	2.42363e-08	8.21778e-07	IRF9	140	FALSE	None
GCH1	OK	negbinomial.size	2.43597e-08	8.25495e-07	GCH1	94	TRUE	Up-regulated
XPO1	OK	negbinomial.size	2.46487e-08	8.34817e-07	XPO1	595	FALSE	None
C19orf38	OK	negbinomial.size	2.53135e-08	8.56848e-07	C19orf38	525	FALSE	None
FASN	OK	negbinomial.size	2.53839e-08	8.58748e-07	FASN	167	TRUE	Down-regulated
NUP37	OK	negbinomial.size	2.54127e-08	8.59239e-07	NUP37	575	FALSE	None
NSD2	OK	negbinomial.size	2.59262e-08	8.76107e-07	NSD2	301	FALSE	None
PLK4	OK	negbinomial.size	2.6271e-08	8.87259e-07	PLK4	93	FALSE	None
MIX23	OK	negbinomial.size	2.65286e-08	8.95456e-07	MIX23	263	FALSE	None
SDHA	OK	negbinomial.size	2.65813e-08	8.96731e-07	SDHA	596	FALSE	None
DNPH1	OK	negbinomial.size	2.67056e-08	9.00417e-07	DNPH1	888	FALSE	None
AAAS	OK	negbinomial.size	2.75259e-08	9.27555e-07	AAAS	402	FALSE	None
DNAJA1	OK	negbinomial.size	2.7649e-08	9.31179e-07	DNAJA1	1478	TRUE	Up-regulated
RP11-345P4.9	OK	negbinomial.size	2.8018e-08	9.43078e-07	RP11-345P4.9	36	FALSE	None
SOCS1	OK	negbinomial.size	2.85446e-08	9.60266e-07	SOCS1	73	TRUE	Up-regulated
GABPB1-AS1	OK	negbinomial.size	2.86581e-08	9.63544e-07	GABPB1-AS1	955	FALSE	None
AC015982.1	OK	negbinomial.size	2.90773e-08	9.7709e-07	AC015982.1	84	FALSE	None
PSMB4	OK	negbinomial.size	2.9102e-08	9.77373e-07	PSMB4	878	FALSE	None
PHB1	OK	negbinomial.size	2.98496e-08	1.00192e-06	PHB1	1226	FALSE	None
SETD7	OK	negbinomial.size	3.00498e-08	1.00808e-06	SETD7	141	FALSE	None
G6PC3	OK	negbinomial.size	3.00753e-08	1.00837e-06	G6PC3	446	FALSE	None
C1QTNF3	OK	negbinomial.size	3.01853e-08	1.01149e-06	C1QTNF3	67	TRUE	Down-regulated
SAMM50	OK	negbinomial.size	3.06998e-08	1.02816e-06	SAMM50	682	TRUE	Down-regulated
CHD2	OK	negbinomial.size	3.14075e-08	1.05128e-06	CHD2	571	TRUE	Up-regulated
TSTD1	OK	negbinomial.size	3.18813e-08	1.06654e-06	TSTD1	955	TRUE	Up-regulated
CSF3R	OK	negbinomial.size	3.24244e-08	1.08411e-06	CSF3R	867	FALSE	None
STARD10	OK	negbinomial.size	3.25056e-08	1.08621e-06	STARD10	276	FALSE	None
SNHG21	OK	negbinomial.size	3.25841e-08	1.08823e-06	SNHG21	399	FALSE	None
TEX30	OK	negbinomial.size	3.28545e-08	1.09665e-06	TEX30	644	FALSE	None
SPARC	OK	negbinomial.size	3.3425e-08	1.11508e-06	SPARC	148	FALSE	None
BEX4	OK	negbinomial.size	3.40461e-08	1.13506e-06	BEX4	1080	FALSE	None
TIPIN	OK	negbinomial.size	3.40619e-08	1.13506e-06	TIPIN	389	FALSE	None
TAF1D	OK	negbinomial.size	3.43655e-08	1.14455e-06	TAF1D	1376	FALSE	None
HSPA9	OK	negbinomial.size	3.46335e-08	1.15283e-06	HSPA9	1107	FALSE	None
AC099778.1	OK	negbinomial.size	3.61222e-08	1.20172e-06	AC099778.1	86	FALSE	None
MALSU1	OK	negbinomial.size	3.63355e-08	1.20815e-06	MALSU1	467	FALSE	None
RP11-245G13.2	OK	negbinomial.size	3.72049e-08	1.23637e-06	RP11-245G13.2	31	FALSE	None
RNF19A	OK	negbinomial.size	3.72502e-08	1.23678e-06	RNF19A	347	FALSE	None
RRAD	OK	negbinomial.size	3.72585e-08	1.23678e-06	RRAD	30	FALSE	None
SKAP1	OK	negbinomial.size	3.78959e-08	1.25724e-06	SKAP1	337	TRUE	Up-regulated
NR3C1	OK	negbinomial.size	3.83709e-08	1.2723e-06	NR3C1	580	FALSE	None
RP11-262H14.4	OK	negbinomial.size	3.8687e-08	1.28207e-06	RP11-262H14.4	34	FALSE	None
PRKACB	OK	negbinomial.size	3.90055e-08	1.29191e-06	PRKACB	694	TRUE	Up-regulated
GTF3C5	OK	negbinomial.size	3.98346e-08	1.31865e-06	GTF3C5	440	FALSE	None
DDT	OK	negbinomial.size	3.99734e-08	1.32251e-06	DDT	1235	FALSE	None
KIF18A	OK	negbinomial.size	4.00357e-08	1.32384e-06	KIF18A	140	FALSE	None
GLYATL2	OK	negbinomial.size	4.01321e-08	1.3263e-06	GLYATL2	34	FALSE	None
RLIM	OK	negbinomial.size	4.05657e-08	1.3399e-06	RLIM	365	FALSE	None
CYB5B	OK	negbinomial.size	4.14458e-08	1.36821e-06	CYB5B	570	FALSE	None
C1orf35	OK	negbinomial.size	4.17439e-08	1.3773e-06	C1orf35	533	FALSE	None
RP11-488L18.10	OK	negbinomial.size	4.22167e-08	1.39213e-06	RP11-488L18.10	44	FALSE	None
MSH2	OK	negbinomial.size	4.22636e-08	1.39291e-06	MSH2	500	FALSE	None
BZW2	OK	negbinomial.size	4.23379e-08	1.3946e-06	BZW2	1269	FALSE	None
RP11-297D21.4	OK	negbinomial.size	4.2715e-08	1.40625e-06	RP11-297D21.4	28	FALSE	None
PSMC5	OK	negbinomial.size	4.29507e-08	1.41323e-06	PSMC5	1108	FALSE	None
NKX6-1	OK	negbinomial.size	4.31343e-08	1.4185e-06	NKX6-1	67	FALSE	None
NNAT	OK	negbinomial.size	4.32843e-08	1.42265e-06	NNAT	99	FALSE	None
SYNJ2	OK	negbinomial.size	4.36877e-08	1.43512e-06	SYNJ2	230	TRUE	Up-regulated
ALDH1A1	OK	negbinomial.size	4.40065e-08	1.44481e-06	ALDH1A1	1024	FALSE	None
MAT2A	OK	negbinomial.size	4.46666e-08	1.46568e-06	MAT2A	522	FALSE	None
CPSF3	OK	negbinomial.size	4.53511e-08	1.48732e-06	CPSF3	534	FALSE	None
KIAA0895	OK	negbinomial.size	4.58575e-08	1.50311e-06	KIAA0895	77	FALSE	None
PTS	OK	negbinomial.size	4.5924e-08	1.50447e-06	PTS	388	FALSE	None
RPS3	OK	negbinomial.size	4.60047e-08	1.50629e-06	RPS3	1575	TRUE	Down-regulated
AL359504.2	OK	negbinomial.size	4.62812e-08	1.51452e-06	AL359504.2	159	FALSE	None
USE1	OK	negbinomial.size	4.6434e-08	1.51869e-06	USE1	599	FALSE	None
RPL18A	OK	negbinomial.size	4.73633e-08	1.54824e-06	RPL18A	1575	FALSE	None
MRPS7	OK	negbinomial.size	4.76362e-08	1.55631e-06	MRPS7	830	FALSE	None
CCDC124	OK	negbinomial.size	4.77171e-08	1.55811e-06	CCDC124	493	FALSE	None
SLF1	OK	negbinomial.size	4.80198e-08	1.56714e-06	SLF1	258	FALSE	None
N4BP3	OK	negbinomial.size	4.81104e-08	1.56924e-06	N4BP3	117	FALSE	None
AL161421.1	OK	negbinomial.size	4.83037e-08	1.5747e-06	AL161421.1	137	FALSE	None
SOCS4	OK	negbinomial.size	4.84966e-08	1.57927e-06	SOCS4	185	FALSE	None
CLDND2	OK	negbinomial.size	4.84917e-08	1.57927e-06	CLDND2	121	FALSE	None
ENDOV	OK	negbinomial.size	4.90875e-08	1.59765e-06	ENDOV	288	FALSE	None
MTLN	OK	negbinomial.size	4.98765e-08	1.62245e-06	MTLN	345	FALSE	None
SMTN	OK	negbinomial.size	4.99703e-08	1.62462e-06	SMTN	80	FALSE	None
POLR1HASP	OK	negbinomial.size	5.01421e-08	1.62932e-06	POLR1HASP	34	FALSE	None
PDCD5	OK	negbinomial.size	5.02851e-08	1.63308e-06	PDCD5	1075	FALSE	None
RLF	OK	negbinomial.size	5.04626e-08	1.63638e-06	RLF	327	FALSE	None
SYNCRIP	OK	negbinomial.size	5.0446e-08	1.63638e-06	SYNCRIP	976	FALSE	None
ARMC6	OK	negbinomial.size	5.04684e-08	1.63638e-06	ARMC6	381	FALSE	None
FOXP1	OK	negbinomial.size	5.09162e-08	1.65001e-06	FOXP1	1016	FALSE	None
EXOSC4	OK	negbinomial.size	5.16276e-08	1.67216e-06	EXOSC4	445	FALSE	None
CD300LF	OK	negbinomial.size	5.21965e-08	1.68967e-06	CD300LF	169	FALSE	None
USP37	OK	negbinomial.size	5.26535e-08	1.70355e-06	USP37	116	FALSE	None
ATG9A	OK	negbinomial.size	5.31041e-08	1.7172e-06	ATG9A	59	FALSE	None
PECAM1	OK	negbinomial.size	5.32527e-08	1.72108e-06	PECAM1	666	TRUE	Down-regulated
FN3KRP	OK	negbinomial.size	5.36714e-08	1.73368e-06	FN3KRP	373	FALSE	None
RORA	OK	negbinomial.size	5.38714e-08	1.73921e-06	RORA	75	FALSE	None
ZFYVE21	OK	negbinomial.size	5.475e-08	1.76662e-06	ZFYVE21	207	FALSE	None
MTHFD2	OK	negbinomial.size	5.51791e-08	1.77951e-06	MTHFD2	532	FALSE	None
BAIAP2-DT	OK	negbinomial.size	5.53046e-08	1.7826e-06	BAIAP2-DT	153	TRUE	Down-regulated
HSD17B10	OK	negbinomial.size	5.62691e-08	1.81272e-06	HSD17B10	790	TRUE	Down-regulated
AC016831.5	OK	negbinomial.size	5.63653e-08	1.81484e-06	AC016831.5	83	FALSE	None
MRPL15	OK	negbinomial.size	5.70483e-08	1.83585e-06	MRPL15	794	FALSE	None
SRSF11	OK	negbinomial.size	5.7992e-08	1.86522e-06	SRSF11	1269	FALSE	None
AP002360.1	OK	negbinomial.size	5.95109e-08	1.91305e-06	AP002360.1	263	FALSE	None
MTURN	OK	negbinomial.size	5.96291e-08	1.91582e-06	MTURN	162	FALSE	None
CPQ	OK	negbinomial.size	6.0683e-08	1.94864e-06	CPQ	327	FALSE	None
EMG1	OK	negbinomial.size	6.09036e-08	1.95468e-06	EMG1	522	FALSE	None
AL355472.1	OK	negbinomial.size	6.10549e-08	1.95849e-06	AL355472.1	128	FALSE	None
H2AC11	OK	negbinomial.size	6.14807e-08	1.97109e-06	H2AC11	276	FALSE	None
LAG3	OK	negbinomial.size	6.2511e-08	2.00306e-06	LAG3	23	FALSE	None
CTD-2017D11.1	OK	negbinomial.size	6.27218e-08	2.00874e-06	CTD-2017D11.1	23	FALSE	None
DRG1	OK	negbinomial.size	6.28941e-08	2.01318e-06	DRG1	624	FALSE	None
CCND2	OK	negbinomial.size	6.31991e-08	2.02187e-06	CCND2	759	FALSE	None
MRFAP1L1	OK	negbinomial.size	6.37517e-08	2.03846e-06	MRFAP1L1	259	FALSE	None
SAPCD2	OK	negbinomial.size	6.45722e-08	2.0636e-06	SAPCD2	53	FALSE	None
SLC2A3	OK	negbinomial.size	6.55868e-08	2.0949e-06	SLC2A3	191	FALSE	None
SIGMAR1	OK	negbinomial.size	6.57616e-08	2.09937e-06	SIGMAR1	389	FALSE	None
RPL9	OK	negbinomial.size	6.74802e-08	2.15309e-06	RPL9	1573	TRUE	Up-regulated
BLM	OK	negbinomial.size	6.79633e-08	2.1662e-06	BLM	178	FALSE	None
ATF4	OK	negbinomial.size	6.79455e-08	2.1662e-06	ATF4	1353	TRUE	Up-regulated
TBCA	OK	negbinomial.size	6.81161e-08	2.16992e-06	TBCA	1360	FALSE	None
IQGAP2	OK	negbinomial.size	6.87247e-08	2.18742e-06	IQGAP2	1002	FALSE	None
PAIP2	OK	negbinomial.size	6.87383e-08	2.18742e-06	PAIP2	1363	FALSE	None
GLO1	OK	negbinomial.size	6.90567e-08	2.19639e-06	GLO1	914	FALSE	None
LRRC70	OK	negbinomial.size	6.96728e-08	2.21481e-06	LRRC70	64	FALSE	None
COX7B	OK	negbinomial.size	7.09583e-08	2.25448e-06	COX7B	1380	FALSE	None
IFI35	OK	negbinomial.size	7.22768e-08	2.29516e-06	IFI35	355	FALSE	None
DCXR	OK	negbinomial.size	7.29114e-08	2.31409e-06	DCXR	783	FALSE	None
JMJD8	OK	negbinomial.size	7.37693e-08	2.34008e-06	JMJD8	169	FALSE	None
RP11-172H24.4	OK	negbinomial.size	7.39436e-08	2.34437e-06	RP11-172H24.4	31	FALSE	None
TSPAN18	OK	negbinomial.size	7.55267e-08	2.3933e-06	TSPAN18	43	TRUE	Down-regulated
LIPA	OK	negbinomial.size	7.58718e-08	2.40195e-06	LIPA	635	FALSE	None
MMP28	OK	negbinomial.size	7.58797e-08	2.40195e-06	MMP28	223	FALSE	None
KLHDC3	OK	negbinomial.size	7.81843e-08	2.47139e-06	KLHDC3	757	FALSE	None
JPT2	OK	negbinomial.size	7.81969e-08	2.47139e-06	JPT2	370	FALSE	None
NR2C2AP	OK	negbinomial.size	7.81386e-08	2.47139e-06	NR2C2AP	241	FALSE	None
CTSF	OK	negbinomial.size	7.82739e-08	2.47252e-06	CTSF	200	FALSE	None
ANAPC7	OK	negbinomial.size	7.88893e-08	2.49065e-06	ANAPC7	389	FALSE	None
LINC02352	OK	negbinomial.size	8.00464e-08	2.52586e-06	LINC02352	56	FALSE	None
C1QBP	OK	negbinomial.size	8.05615e-08	2.54077e-06	C1QBP	1440	FALSE	None
ARID3A	OK	negbinomial.size	8.08475e-08	2.54846e-06	ARID3A	495	TRUE	Down-regulated
PLEKHJ1	OK	negbinomial.size	8.22374e-08	2.59091e-06	PLEKHJ1	572	FALSE	None
MYO6	OK	negbinomial.size	8.24745e-08	2.59702e-06	MYO6	41	TRUE	Down-regulated
XAF1	OK	negbinomial.size	8.43773e-08	2.65554e-06	XAF1	327	TRUE	Up-regulated
RAB11B	OK	negbinomial.size	8.5335e-08	2.68427e-06	RAB11B	615	FALSE	None
IER3IP1	OK	negbinomial.size	8.55067e-08	2.68827e-06	IER3IP1	673	FALSE	None
RHOA	OK	negbinomial.size	8.59312e-08	2.7002e-06	RHOA	1409	FALSE	None
RP11-140K17.3	OK	negbinomial.size	8.59842e-08	2.70045e-06	RP11-140K17.3	41	FALSE	None
DNTTIP1	OK	negbinomial.size	8.70408e-08	2.73221e-06	DNTTIP1	570	FALSE	None
CTHRC1	OK	negbinomial.size	8.71508e-08	2.73423e-06	CTHRC1	332	FALSE	None
GJA1	OK	negbinomial.size	8.75846e-08	2.74641e-06	GJA1	18	FALSE	None
SNHG7	OK	negbinomial.size	8.77184e-08	2.74916e-06	SNHG7	1326	FALSE	None
RP11-192H23.6	OK	negbinomial.size	8.85923e-08	2.7751e-06	RP11-192H23.6	34	FALSE	None
EPHA1-AS1	OK	negbinomial.size	8.95903e-08	2.8049e-06	EPHA1-AS1	278	FALSE	None
RP11-379H18.1	OK	negbinomial.size	9.05747e-08	2.83425e-06	RP11-379H18.1	28	FALSE	None
SMIM10L1	OK	negbinomial.size	9.20589e-08	2.87919e-06	SMIM10L1	871	FALSE	None
DHX15	OK	negbinomial.size	9.29864e-08	2.90668e-06	DHX15	629	FALSE	None
SRSF10	OK	negbinomial.size	9.65608e-08	3.01632e-06	SRSF10	1151	FALSE	None
KLHL4	OK	negbinomial.size	9.65942e-08	3.01632e-06	KLHL4	15	FALSE	None
BST2	OK	negbinomial.size	9.73307e-08	3.03774e-06	BST2	1471	FALSE	None
RPS19	OK	negbinomial.size	9.78374e-08	3.05197e-06	RPS19	1575	FALSE	None
RIT1	OK	negbinomial.size	9.85838e-08	3.07366e-06	RIT1	295	FALSE	None
MGLL	OK	negbinomial.size	9.93534e-08	3.0957e-06	MGLL	191	FALSE	None
MRPS10	OK	negbinomial.size	9.93939e-08	3.0957e-06	MRPS10	531	FALSE	None
PLA2G12A	OK	negbinomial.size	9.98075e-08	3.10633e-06	PLA2G12A	253	FALSE	None
TIMM50	OK	negbinomial.size	9.98389e-08	3.10633e-06	TIMM50	531	FALSE	None
AL121603.2	OK	negbinomial.size	9.99525e-08	3.10826e-06	AL121603.2	105	FALSE	None
ERCC6L2-AS1	OK	negbinomial.size	1.00271e-07	3.11655e-06	ERCC6L2-AS1	142	FALSE	None
EIF2S2	OK	negbinomial.size	1.00542e-07	3.12336e-06	EIF2S2	1219	FALSE	None
RP5-1136G13.2	OK	negbinomial.size	1.00849e-07	3.13127e-06	RP5-1136G13.2	34	FALSE	None
AL451165.2	OK	negbinomial.size	1.01073e-07	3.1366e-06	AL451165.2	120	FALSE	None
RP11-119B16.2	OK	negbinomial.size	1.01601e-07	3.15135e-06	RP11-119B16.2	33	FALSE	None
PDZD8	OK	negbinomial.size	1.02045e-07	3.1635e-06	PDZD8	348	FALSE	None
CARD8-AS1	OK	negbinomial.size	1.03195e-07	3.19749e-06	CARD8-AS1	363	FALSE	None
CLU	OK	negbinomial.size	1.05348e-07	3.26252e-06	CLU	122	TRUE	Down-regulated
PLEKHF2	OK	negbinomial.size	1.05514e-07	3.26412e-06	PLEKHF2	310	FALSE	None
RP11-635N19.1	OK	negbinomial.size	1.05562e-07	3.26412e-06	RP11-635N19.1	21	FALSE	None
AP001347.6	OK	negbinomial.size	1.05474e-07	3.26412e-06	AP001347.6	22	FALSE	None
C16orf87	OK	negbinomial.size	1.07399e-07	3.31921e-06	C16orf87	587	FALSE	None
ATG3	OK	negbinomial.size	1.08556e-07	3.35323e-06	ATG3	650	FALSE	None
DERL2	OK	negbinomial.size	1.09027e-07	3.36606e-06	DERL2	562	FALSE	None
STK25	OK	negbinomial.size	1.09311e-07	3.37308e-06	STK25	497	TRUE	Down-regulated
BAALC	OK	negbinomial.size	1.11386e-07	3.43533e-06	BAALC	778	FALSE	None
PMVK	OK	negbinomial.size	1.12917e-07	3.48077e-06	PMVK	758	FALSE	None
EEF2KMT	OK	negbinomial.size	1.13154e-07	3.48629e-06	EEF2KMT	145	FALSE	None
DAZAP1	OK	negbinomial.size	1.14879e-07	3.53763e-06	DAZAP1	592	FALSE	None
GNG5	OK	negbinomial.size	1.15289e-07	3.54844e-06	GNG5	1303	FALSE	None
BRD7	OK	negbinomial.size	1.15574e-07	3.55539e-06	BRD7	527	FALSE	None
ARIH2OS	OK	negbinomial.size	1.16063e-07	3.56859e-06	ARIH2OS	188	FALSE	None
DYNLT3	OK	negbinomial.size	1.16655e-07	3.58497e-06	DYNLT3	323	FALSE	None
SLC12A2	OK	negbinomial.size	1.17039e-07	3.59492e-06	SLC12A2	250	FALSE	None
HAUS8	OK	negbinomial.size	1.18553e-07	3.63955e-06	HAUS8	110	FALSE	None
PALLD	OK	negbinomial.size	1.1883e-07	3.6462e-06	PALLD	137	TRUE	Down-regulated
RP11-410L14.2	OK	negbinomial.size	1.19222e-07	3.65448e-06	RP11-410L14.2	20	FALSE	None
NUP107	OK	negbinomial.size	1.19178e-07	3.65448e-06	NUP107	469	FALSE	None
RAB3GAP1	OK	negbinomial.size	1.20127e-07	3.68035e-06	RAB3GAP1	373	FALSE	None
RARA	OK	negbinomial.size	1.20502e-07	3.68995e-06	RARA	308	FALSE	None
AC147067.1	OK	negbinomial.size	1.20814e-07	3.69764e-06	AC147067.1	116	FALSE	None
CEP85L	OK	negbinomial.size	1.20907e-07	3.69859e-06	CEP85L	308	FALSE	None
RPL22L1	OK	negbinomial.size	1.21649e-07	3.71941e-06	RPL22L1	1518	FALSE	None
ECI1	OK	negbinomial.size	1.22729e-07	3.75051e-06	ECI1	261	FALSE	None
PF4	OK	negbinomial.size	1.24414e-07	3.80007e-06	PF4	48	FALSE	None
AL138966.2	OK	negbinomial.size	1.2483e-07	3.81083e-06	AL138966.2	65	FALSE	None
SH3D21	OK	negbinomial.size	1.26155e-07	3.84934e-06	SH3D21	197	FALSE	None
GMPS	OK	negbinomial.size	1.26374e-07	3.85407e-06	GMPS	701	FALSE	None
RP5-1085F17.3	OK	negbinomial.size	1.274e-07	3.88337e-06	RP5-1085F17.3	33	FALSE	None
HMGXB4	OK	negbinomial.size	1.27875e-07	3.89587e-06	HMGXB4	531	FALSE	None
HNRNPM	OK	negbinomial.size	1.28283e-07	3.90631e-06	HNRNPM	1381	FALSE	None
SEC31A	OK	negbinomial.size	1.29844e-07	3.95186e-06	SEC31A	474	FALSE	None
CRACR2B	OK	negbinomial.size	1.31163e-07	3.98794e-06	CRACR2B	60	FALSE	None
IL11	OK	negbinomial.size	1.31159e-07	3.98794e-06	IL11	23	FALSE	None
C5orf34	OK	negbinomial.size	1.32724e-07	4.03338e-06	C5orf34	74	FALSE	None
TIMP1	OK	negbinomial.size	1.33888e-07	4.06669e-06	TIMP1	921	TRUE	Down-regulated
RP11-395G23.3	OK	negbinomial.size	1.36288e-07	4.1375e-06	RP11-395G23.3	28	FALSE	None
GEMIN6	OK	negbinomial.size	1.38266e-07	4.19541e-06	GEMIN6	312	FALSE	None
VAMP8	OK	negbinomial.size	1.3867e-07	4.20554e-06	VAMP8	1514	FALSE	None
HSPB11	OK	negbinomial.size	1.38933e-07	4.21139e-06	HSPB11	928	FALSE	None
MTMR6	OK	negbinomial.size	1.39414e-07	4.22385e-06	MTMR6	229	FALSE	None
PDLIM1	OK	negbinomial.size	1.39929e-07	4.2373e-06	PDLIM1	514	TRUE	Down-regulated
CXXC5	OK	negbinomial.size	1.44358e-07	4.36923e-06	CXXC5	686	TRUE	Down-regulated
PARP8	OK	negbinomial.size	1.46209e-07	4.42301e-06	PARP8	150	FALSE	None
AC093157.1	OK	negbinomial.size	1.46397e-07	4.42648e-06	AC093157.1	217	FALSE	None
SLC50A1	OK	negbinomial.size	1.46915e-07	4.43989e-06	SLC50A1	699	FALSE	None
NDUFAF8	OK	negbinomial.size	1.47229e-07	4.44717e-06	NDUFAF8	889	FALSE	None
U2AF1	OK	negbinomial.size	1.48301e-07	4.47729e-06	U2AF1	170	FALSE	None
CDK13	OK	negbinomial.size	1.48795e-07	4.48994e-06	CDK13	332	FALSE	None
CAPNS1	OK	negbinomial.size	1.50657e-07	4.54386e-06	CAPNS1	582	FALSE	None
ZNF93	OK	negbinomial.size	1.50871e-07	4.54801e-06	ZNF93	151	FALSE	None
ARID4A	OK	negbinomial.size	1.51417e-07	4.56218e-06	ARID4A	625	FALSE	None
MGMT	OK	negbinomial.size	1.51854e-07	4.57307e-06	MGMT	1039	TRUE	Up-regulated
ZFAND1	OK	negbinomial.size	1.53368e-07	4.61635e-06	ZFAND1	884	FALSE	None
PIERCE2	OK	negbinomial.size	1.55542e-07	4.67944e-06	PIERCE2	54	FALSE	None
SEC61A1	OK	negbinomial.size	1.56391e-07	4.70262e-06	SEC61A1	416	FALSE	None
H2AC4	OK	negbinomial.size	1.5741e-07	4.73088e-06	H2AC4	175	FALSE	None
AP000769.1	OK	negbinomial.size	1.57553e-07	4.73283e-06	AP000769.1	28	FALSE	None
[truncated: 3,078 more rows]
