# Supplementary material for: Deciphering the evolving niche interactome of human hematopoietic stem cells from ontogeny to aging
Source: Front Mol Biosci. 2024 Dec 4;11:1479605. doi: 10.3389/fmolb.2024.1479605 (PMC11652281; doi:10.3389/fmolb.2024.1479605)
Supplement: Supplementary file 4 [file Table6.xlsx]

## Sheet: Sheet1
Table S6. GO enrichment analysis of up-/down-regulated genes between HSPCs in aged adult bone marrow and young adult bone marrow.
	ID	Description	GeneRatio	BgRatio	pvalue	p.adjust	qvalue	geneID	Count	Regulation
GO:0032496	GO:0032496	response to lipopolysaccharide	24/259	348/18888	9.36048e-11	3.59162e-07	2.6771e-07	TNFRSF1B/PDE4B/PTGS2/CD55/FOSL2/CXCL8/CXCL3/CXCL2/NFKB1/MEF2C/BMP6/TNFAIP3/NR4A1/NFKBIA/FOS/PLCG2/SLC7A5/RARA/MALT1/ZFP36/CEBPB/PTGER4/S100A9/S100A8	24	Up
GO:0002757	GO:0002757	immune response-activating signaling pathway	28/259	500/18888	3.04776e-10	3.96864e-07	2.95812e-07	PDE4B/FOSL2/IGKC/HSPD1/NFKB1/MEF2C/HSPA1A/TNFAIP3/EZR/NR4A3/FOSL1/BIRC3/NFKBIA/IGHA1/IGHG1/PLCG2/MALT1/NFKBID/IGLC3/DDX3X/HSPA1B/HSPA8/S100A9/BIRC2/S100A8/SQSTM1/FYN/YES1	28	Up
GO:0097193	GO:0097193	intrinsic apoptotic signaling pathway	22/259	319/18888	5.87469e-10	5.6353e-07	4.20041e-07	TNFRSF1B/MCL1/PTGS2/NFE2L2/CTNNB1/SELENOK/SKIL/IER3/HSPA1A/CDKN1A/CYCS/DNAJA1/DDIT4/BCL2A1/PLAUR/PPP1R15A/CEBPB/DDX3X/S100A9/CD44/S100A8/FYN	22	Up
GO:0001819	GO:0001819	positive regulation of cytokine production	26/259	500/18888	6.40987e-09	4.91893e-06	3.66644e-06	PDE4B/PTGS2/CD55/HSPD1/SELENOK/DHX36/EGR1/CD83/HSPA1A/NR4A3/RGCC/TSC22D1/SMAD3/PLCG2/SLC7A5/RARA/MALT1/CEBPB/OSM/DDX3X/DDX21/HSPA1B/PTGER4/TGFB1/EREG/ZC3HAV1	26	Up
GO:2000628	GO:2000628	regulation of miRNA metabolic process	11/259	90/18888	4.16996e-08	2.0549e-05	1.53167e-05	GATA2/NFKB1/EGR1/PPARD/VEGFA/FOSL1/FOS/SMAD3/RARA/TGFB1/JUN	11	Up
GO:0060537	GO:0060537	muscle tissue development	23/259	438/18888	4.19487e-08	2.0549e-05	1.53167e-05	RGS2/ID2/FOSL2/CTNNB1/TIPARP/HOMER1/MEF2C/EGR1/VEGFA/IFRD1/ZFAND5/PRKG1/NR4A1/FOS/SMAD3/KDM6B/RARA/MAFF/LMNA/TGFB1/AKAP13/ATF3/BTG2	23	Up
GO:0030522	GO:0030522	intracellular receptor signaling pathway	21/259	369/18888	4.28439e-08	2.0549e-05	1.53167e-05	NR4A2/HSPA1A/PPARD/TNFAIP3/TRIM24/DNAJA1/NR4A3/BIRC3/NR4A1/NFKBIA/PLCG2/RARA/KLF2/ACTN4/PMEPA1/DDX3X/HSPA1B/CTBP2/HSPA8/BIRC2/THRB	21	Up
GO:2000116	GO:2000116	regulation of cysteine-type endopeptidase activity	15/259	190/18888	5.90935e-08	2.35719e-05	1.75699e-05	HSPD1/HSPE1/VEGFA/CYCS/DNAJB6/BIRC3/SMAD3/MALT1/PLAUR/DDX3X/S100A9/CD44/BIRC2/S100A8/FYN	15	Up
GO:0045444	GO:0045444	fat cell differentiation	17/259	248/18888	6.14333e-08	2.35719e-05	1.75699e-05	PTGS2/RGS2/ID2/FOSL2/NR4A2/GATA2/PPARD/ARL4A/NR4A3/NR4A1/SMAD3/METRNL/ZFP36/CEBPB/SYAP1/CTBP2/TGFB1	17	Up
GO:1902893	GO:1902893	regulation of miRNA transcription	10/259	75/18888	7.48824e-08	2.50058e-05	1.86386e-05	GATA2/EGR1/PPARD/VEGFA/FOSL1/FOS/SMAD3/RARA/TGFB1/JUN	10	Up
GO:0061614	GO:0061614	miRNA transcription	10/259	76/18888	8.51983e-08	2.50058e-05	1.86386e-05	GATA2/EGR1/PPARD/VEGFA/FOSL1/FOS/SMAD3/RARA/TGFB1/JUN	10	Up
GO:0140747	GO:0140747	regulation of ncRNA transcription	11/259	97/18888	9.16163e-08	2.50058e-05	1.86386e-05	GATA2/EGR1/PPARD/VEGFA/FOSL1/FOS/SMAD3/RARA/NCL/TGFB1/JUN	11	Up
GO:0022407	GO:0022407	regulation of cell-cell adhesion	24/259	496/18888	9.77551e-08	2.50058e-05	1.86386e-05	CD55/HSPD1/SELENOK/BMP6/CD83/BRD2/VEGFA/NR4A3/PRKG1/SH2B3/HSPH1/RGCC/RARA/MALT1/NFKBID/PLAUR/CEBPB/RUNX3/TGFB1/CD44/HLA-DQA1/FYN/TFRC/YES1	24	Up
GO:0034612	GO:0034612	response to tumor necrosis factor	17/259	263/18888	1.43446e-07	3.44002e-05	2.5641e-05	TNFRSF1B/PTGS2/NFE2L2/CXCL8/NFKB1/HSPA1A/TNFAIP3/BIRC3/NFKBIA/FOS/NFATC1/KLF2/ACTN4/ZFP36/HSPA1B/BIRC2/CRHBP	17	Up
GO:0071900	GO:0071900	regulation of protein serine/threonine kinase activity	17/259	267/18888	1.78012e-07	4.01783e-05	2.99479e-05	RGS2/SPDYA/CCNH/DUSP1/CDKN1A/VEGFA/DNAJA1/RGCC/SERTAD1/SYAP1/DDX3X/IPO7/CCND2/CALM1/GADD45A/DUSP16/CEMIP	17	Up
GO:0071356	GO:0071356	cellular response to tumor necrosis factor	16/259	241/18888	2.34457e-07	4.7302e-05	3.52577e-05	TNFRSF1B/NFE2L2/CXCL8/NFKB1/HSPA1A/TNFAIP3/BIRC3/NFKBIA/FOS/NFATC1/KLF2/ACTN4/ZFP36/HSPA1B/BIRC2/CRHBP	16	Up
GO:0001503	GO:0001503	ossification	22/259	446/18888	2.46557e-07	4.7302e-05	3.52577e-05	PTGS2/FOSL2/HSPE1/CTNNB1/DHX36/AREG/MEF2C/BMP6/SRGN/SMAD3/RPL38/JUNB/TPM4/CEBPB/TOB2/BCOR/DDX21/IPO7/RUNX3/PTGER4/JUND/XYLT1	22	Up
GO:0010586	GO:0010586	miRNA metabolic process	11/259	108/18888	2.78252e-07	5.08407e-05	3.78953e-05	GATA2/NFKB1/EGR1/PPARD/VEGFA/FOSL1/FOS/SMAD3/RARA/TGFB1/JUN	11	Up
GO:1903706	GO:1903706	regulation of hemopoiesis	21/259	424/18888	4.37303e-07	7.58148e-05	5.65103e-05	ID2/CTNNB1/GATA2/MEF2C/CD83/HSPA1A/BRD2/TSC22D1/NFKBIA/FOS/KLF13/RARA/MALT1/JUNB/NFKBID/ZFP36/CEBPB/TOB2/HSPA1B/RUNX3/TGFB1	21	Up
GO:0050727	GO:0050727	regulation of inflammatory response	21/259	425/18888	4.54454e-07	7.58148e-05	5.65103e-05	TNFRSF1B/PTGS2/NFKB1/IER3/PPARD/TNFAIP3/BIRC3/NFKBIA/SMAD3/PLCG2/METRNL/ZFP36/CEBPB/OSM/PTGER4/TGFB1/S100A9/BIRC2/S100A8/FYN/YES1	21	Up
GO:0030099	GO:0030099	myeloid cell differentiation	21/259	439/18888	7.69006e-07	0.000119045	8.8733e-05	ID2/FOSL2/CTNNB1/GATA2/MEF2C/HSPA1A/VEGFA/SH2B3/NFKBIA/FOS/KLF13/RARA/JUNB/KLF2/ZFP36/CEBPB/TOB2/HSPA1B/MYH9/TGFB1/TFRC	21	Up
GO:0071216	GO:0071216	cellular response to biotic stimulus	16/259	265/18888	8.37689e-07	0.000119045	8.8733e-05	TNFRSF1B/PDE4B/CD55/CXCL8/CXCL3/CXCL2/NFKB1/MEF2C/BMP6/TNFAIP3/NFKBIA/PLCG2/SLC7A5/RARA/MALT1/ZFP36	16	Up
GO:0071496	GO:0071496	cellular response to external stimulus	18/259	335/18888	9.39156e-07	0.000128698	9.5928e-05	PTGS2/NR4A2/NFE2L2/NFKB1/BMP6/PPARD/CDKN1A/TRIM24/YWHAZ/FOSL1/FOS/SLC7A5/SLC38A2/HSPA8/PTGER4/ATF3/GADD45A/WDR45B	18	Up
GO:0048545	GO:0048545	response to steroid hormone	18/259	338/18888	1.06747e-06	0.000141237	0.000105274	PTGS2/FOSL2/AREG/BMP6/HSPA1A/PPARD/CDKN1A/DNAJA1/NR4A3/DDIT4/FOSL1/FOS/ZFP36/FOSB/PMEPA1/HSPA1B/HSPA8/TGFB1	18	Up
GO:0070424	GO:0070424	regulation of nucleotide-binding domain, leucine rich repeat containing receptor signaling pathway	5/259	15/18888	1.25197e-06	0.000152196	0.000113443	HSPA1A/TNFAIP3/BIRC3/HSPA1B/BIRC2	5	Up
GO:0006458	GO:0006458	'de novo' protein folding	7/259	41/18888	1.26929e-06	0.000152196	0.000113443	HSPD1/HSPE1/HSPA1A/HSPH1/HSPA1B/HSPA8/DNAJB1	7	Up
GO:0007159	GO:0007159	leukocyte cell-cell adhesion	20/259	419/18888	1.46943e-06	0.00016447	0.000122592	CD55/HSPD1/SELENOK/CD83/BRD2/EZR/NR4A3/HSPH1/RARA/MALT1/NFKBID/CEBPB/RUNX3/S100A9/CD44/HLA-DQA1/S100A8/FYN/TFRC/YES1	20	Up
GO:2001234	GO:2001234	negative regulation of apoptotic signaling pathway	15/259	244/18888	1.48292e-06	0.00016447	0.000122592	MCL1/PTGS2/NR4A2/NFE2L2/CTNNB1/IER3/HSPA1A/TNFAIP3/DNAJA1/PLAUR/DDX3X/LMNA/HSPA1B/CD44/FYN	15	Up
GO:0009612	GO:0009612	response to mechanical stimulus	14/259	216/18888	1.79181e-06	0.000190977	0.000142349	PTGS2/CXCR4/CTNNB1/NFKB1/BMP6/FOSL1/NFKBIA/FOS/FOSB/SLC38A2/PTGER4/GADD45A/FYN/BTG2	14	Up
GO:0070482	GO:0070482	response to oxygen levels	18/259	354/18888	2.06208e-06	0.000205065	0.00015285	PTGS2/FOSL2/CXCR4/NR4A2/NFE2L2/EGR1/PPARD/CDKN1A/VEGFA/DDIT4/RGCC/FOS/SMAD3/SLC7A5/LMNA/TGFB1/BIRC2/TFRC	18	Up
GO:0042060	GO:0042060	wound healing	20/259	430/18888	2.18326e-06	0.000205065	0.00015285	CXCR4/NFE2L2/GATA2/PPARD/CDKN1A/VEGFA/TNFAIP3/PRKG1/SH2B3/SMAD3/PLCG2/CHMP1B/NFATC1/PLAUR/MYH9/TGFB1/CD44/EREG/DST/HBB	20	Up
GO:0002181	GO:0002181	cytoplasmic translation	12/259	160/18888	2.19121e-06	0.000205065	0.00015285	RPS27/RPL31/RPL37A/DHX36/EIF4A2/RPS18/RPS20/RPL27A/RPS29/RPL23A/RPL23/RPL38	12	Up
GO:0002696	GO:0002696	positive regulation of leukocyte activation	18/259	362/18888	2.82416e-06	0.000227856	0.000169838	CD55/HSPD1/SELENOK/MEF2C/CD83/BRD2/CDKN1A/NR4A3/HSPH1/RARA/MALT1/NFKBID/RUNX3/TGFB1/HLA-DQA1/FYN/TFRC/YES1	18	Up
GO:0140467	GO:0140467	integrated stress response signaling	7/259	46/18888	2.85043e-06	0.000227856	0.000169838	NFE2L2/FOSL1/FOS/JUNB/PPP1R15A/CEBPB/JUN	7	Up
GO:0097305	GO:0097305	response to alcohol	15/259	259/18888	3.10266e-06	0.000238098	0.000177472	RGS2/CTNNB1/CDKN1A/FOSL1/FOS/RARA/KLF2/FOSB/GRAMD1B/PTGER4/TGFB1/BIRC2/S100A8/FYN/CRHBP	15	Up
GO:0031396	GO:0031396	regulation of protein ubiquitination	13/259	198/18888	3.65129e-06	0.00026434	0.000197032	CTNNB1/HSPA1A/TNFAIP3/DNAJA1/BIRC3/RPL23/MALT1/UBE2S/DDX3X/HSPA1B/BIRC2/SQSTM1/FYN	13	Up
GO:0009266	GO:0009266	response to temperature stimulus	12/259	172/18888	4.65259e-06	0.000318786	0.000237615	PTGS2/CXCR4/HSPD1/DHX36/HSPA1A/CDKN1A/DNAJB6/DNAJA1/NFKBIA/METRNL/HSPA1B/DNAJB1	12	Up
GO:0072594	GO:0072594	establishment of protein localization to organelle	20/259	454/18888	4.94351e-06	0.000332776	0.000248043	PTGS2/SPDYA/HSPD1/PPP1R10/CDKN1A/TNFAIP3/TOMM7/DNAJA1/TIMM23B/VPS37B/NFKBIA/SMAD3/RPL23/LMNA/IPO7/RANBP2/HSPA8/TGFB1/SQSTM1/USP36	20	Up
GO:0050863	GO:0050863	regulation of T cell activation	18/259	382/18888	5.9594e-06	0.000381104	0.000284065	TNFRSF1B/CD55/HSPD1/CTNNB1/SELENOK/CD83/BRD2/HSPH1/RARA/MALT1/JUNB/NFKBID/CEBPB/RUNX3/HLA-DQA1/FYN/TFRC/YES1	18	Up
GO:0035710	GO:0035710	CD4-positive, alpha-beta T cell activation	10/259	120/18888	6.1107e-06	0.000384373	0.000286502	CD55/STAT4/CD83/BRD2/RARA/MALT1/JUNB/NFKBID/RUNX3/PTGER4	10	Up
GO:0051238	GO:0051238	sequestering of metal ion	4/259	10/18888	6.7988e-06	0.00041408	0.000308644	FTH1/FTL/S100A9/S100A8	4	Up
GO:0046635	GO:0046635	positive regulation of alpha-beta T cell activation	8/259	73/18888	6.98566e-06	0.000418812	0.000312172	CD55/CD83/BRD2/HSPH1/RARA/MALT1/NFKBID/RUNX3	8	Up
GO:0014823	GO:0014823	response to activity	8/259	74/18888	7.74052e-06	0.000443016	0.000330213	CXCR4/BMP6/FOS/SLC7A5/KDM6B/METRNL/NFATC1/SLC38A2	8	Up
GO:0043434	GO:0043434	response to peptide hormone	19/259	438/18888	1.06577e-05	0.000544144	0.000405591	PTGS2/NR4A2/NFE2L2/STAT4/AREG/NFKB1/EGR1/TRIM24/NR4A3/NR4A1/FOS/SMAD3/SYAP1/BTG1/NCL/SIK2/EREG/CRHBP/BTG2	19	Up
GO:0043370	GO:0043370	regulation of CD4-positive, alpha-beta T cell differentiation	7/259	56/18888	1.09902e-05	0.000544144	0.000405591	CD83/BRD2/RARA/MALT1/JUNB/NFKBID/RUNX3	7	Up
GO:0050673	GO:0050673	epithelial cell proliferation	20/259	482/18888	1.19186e-05	0.000557705	0.000415699	ID2/CTNNB1/GATA2/AREG/MEF2C/BMP6/PPARD/CDKN1A/VEGFA/TNFAIP3/TRIM24/NR4A3/NR4A1/RGCC/SMAD3/ZFP36/CEBPB/RUNX3/TGFB1/EREG	20	Up
GO:0002699	GO:0002699	positive regulation of immune effector process	14/259	257/18888	1.33073e-05	0.00060786	0.000453083	CD55/HSPD1/GATA2/DHX36/BRD2/NR4A3/PLCG2/SLC7A5/RARA/MALT1/NFKBID/DDX21/TGFB1/TFRC	14	Up
GO:0006606	GO:0006606	protein import into nucleus	11/259	161/18888	1.41777e-05	0.000639999	0.000477039	PTGS2/PPP1R10/CDKN1A/NFKBIA/SMAD3/RPL23/LMNA/IPO7/RANBP2/TGFB1/SQSTM1	11	Up
GO:1990823	GO:1990823	response to leukemia inhibitory factor	9/259	106/18888	1.53858e-05	0.000661242	0.000492872	FOSL2/SRSF7/MAT2A/EIF4A2/SRSF3/NCL/CTBP2/TFRC/TEX14	9	Up
GO:0006913	GO:0006913	nucleocytoplasmic transport	16/259	333/18888	1.55622e-05	0.000661242	0.000492872	PTGS2/PPP1R10/IER3/SRSF3/CDKN1A/NFKBIA/SMAD3/RPL23/EIF4A3/MALT1/LMNA/IPO7/RANBP2/TGFB1/SQSTM1/DUSP16	16	Up
GO:0051169	GO:0051169	nuclear transport	16/259	333/18888	1.55622e-05	0.000661242	0.000492872	PTGS2/PPP1R10/IER3/SRSF3/CDKN1A/NFKBIA/SMAD3/RPL23/EIF4A3/MALT1/LMNA/IPO7/RANBP2/TGFB1/SQSTM1/DUSP16	16	Up
GO:0090084	GO:0090084	negative regulation of inclusion body assembly	4/259	12/18888	1.56823e-05	0.000661242	0.000492872	HSPA1A/DNAJB6/HSPA1B/DNAJB1	4	Up
GO:0006986	GO:0006986	response to unfolded protein	10/259	138/18888	2.09821e-05	0.000826774	0.000616256	NFE2L2/HSPD1/HSPE1/HSPA1A/DNAJA1/HSPH1/PPP1R15A/HSPA8/ATF3/DNAJB1	10	Up
GO:0032623	GO:0032623	interleukin-2 production	7/259	63/18888	2.41648e-05	0.000909021	0.000677561	PDE4B/CD83/TNFAIP3/EZR/PLCG2/MALT1/ZFP36	7	Up
GO:0002460	GO:0002460	adaptive immune response based on somatic recombination of immune receptors built from immunoglobulin superfamily domains	17/259	385/18888	2.4996e-05	0.000922208	0.00068739	TNFRSF1B/CD55/IGKC/STAT4/HSPD1/MEF2C/BRD2/TNFAIP3/IGHA1/IGHG1/MALT1/JUNB/NFKBID/IGLC2/IGLC3/TGFB1/TFRC	17	Up
GO:0044703	GO:0044703	multi-organism reproductive process	12/259	204/18888	2.60837e-05	0.000944179	0.000703766	PTGS2/RGS2/PPARD/VEGFA/FOSL1/FOS/RARA/JUNB/FOSB/MAFF/SLC38A2/CRHBP	12	Up
GO:0034504	GO:0034504	protein localization to nucleus	15/259	311/18888	2.75077e-05	0.000963245	0.000717977	PTGS2/PPP1R10/CDKN1A/DNAJB6/YWHAZ/NFKBIA/SMAD3/RPL23/LMNA/IPO7/RANBP2/TGFB1/SQSTM1/FYN/TFRC	15	Up
GO:0048660	GO:0048660	regulation of smooth muscle cell proliferation	11/259	174/18888	2.92593e-05	0.000979274	0.000729926	PTGS2/ID2/CTNNB1/MEF2C/CDKN1A/TNFAIP3/NR4A3/PRKG1/TGFB1/EREG/JUN	11	Up
GO:0002833	GO:0002833	positive regulation of response to biotic stimulus	17/259	390/18888	2.94236e-05	0.000979274	0.000729926	HSPD1/BMP6/HSPA1A/TNFAIP3/FOSL1/BIRC3/NFKBIA/PLCG2/DDX3X/HSPA1B/HSPA8/S100A9/BIRC2/S100A8/SQSTM1/EREG/FYN	17	Up
GO:0002819	GO:0002819	regulation of adaptive immune response	12/259	207/18888	3.01195e-05	0.000987765	0.000736255	TNFRSF1B/CD55/HSPD1/MEF2C/BRD2/TNFAIP3/MALT1/JUNB/NFKBID/SAMSN1/TGFB1/TFRC	12	Up
GO:0045598	GO:0045598	regulation of fat cell differentiation	10/259	146/18888	3.41325e-05	0.00110056	0.000820328	PTGS2/ID2/GATA2/PPARD/SMAD3/METRNL/ZFP36/CEBPB/SYAP1/TGFB1	10	Up
GO:0048659	GO:0048659	smooth muscle cell proliferation	11/259	178/18888	3.60732e-05	0.00114023	0.000849901	PTGS2/ID2/CTNNB1/MEF2C/CDKN1A/TNFAIP3/NR4A3/PRKG1/TGFB1/EREG/JUN	11	Up
GO:0044706	GO:0044706	multi-multicellular organism process	12/259	212/18888	3.80569e-05	0.00117761	0.000877763	PTGS2/RGS2/PPARD/VEGFA/FOSL1/FOS/RARA/JUNB/FOSB/MAFF/SLC38A2/CRHBP	12	Up
GO:0002718	GO:0002718	regulation of cytokine production involved in immune response	9/259	120/18888	4.14848e-05	0.00127342	0.000949172	TNFRSF1B/CD55/DHX36/NR4A3/PLCG2/SLC7A5/MALT1/DDX21/TGFB1	9	Up
GO:0043534	GO:0043534	blood vessel endothelial cell migration	11/259	183/18888	4.64794e-05	0.00137186	0.00102255	PTGS2/NFE2L2/GATA2/MEF2C/VEGFA/NR4A1/RGCC/ID1/MYH9/TGFB1/GADD45A	11	Up
GO:0002367	GO:0002367	cytokine production involved in immune response	9/259	122/18888	4.72527e-05	0.00137415	0.00102425	TNFRSF1B/CD55/DHX36/NR4A3/PLCG2/SLC7A5/MALT1/DDX21/TGFB1	9	Up
GO:0050678	GO:0050678	regulation of epithelial cell proliferation	17/259	407/18888	5.01467e-05	0.00143592	0.0010703	CTNNB1/GATA2/AREG/MEF2C/BMP6/PPARD/VEGFA/TNFAIP3/TRIM24/NR4A3/NR4A1/RGCC/SMAD3/ZFP36/RUNX3/TGFB1/EREG	17	Up
GO:0043086	GO:0043086	negative regulation of catalytic activity	18/259	449/18888	5.13139e-05	0.00145846	0.00108709	RGS2/EIF4A2/NFKB1/DUSP1/CDKN1A/VEGFA/DNAJB6/DNAJA1/RPL23/MIDN/ZFP36/PLAUR/PPP1R15A/DDX3X/IPO7/CD44/GADD45A/DUSP16	18	Up
GO:0071895	GO:0071895	odontoblast differentiation	4/259	16/18888	5.52182e-05	0.00154651	0.00115273	CTNNB1/CEBPB/IPO7/TGFB1	4	Up
GO:0001649	GO:0001649	osteoblast differentiation	13/259	257/18888	5.8277e-05	0.00162035	0.00120777	FOSL2/HSPE1/CTNNB1/AREG/MEF2C/BMP6/SMAD3/JUNB/TPM4/CEBPB/DDX21/IPO7/JUND	13	Up
GO:2001056	GO:2001056	positive regulation of cysteine-type endopeptidase activity	9/259	127/18888	6.47057e-05	0.0017734	0.00132184	HSPD1/HSPE1/CYCS/SMAD3/MALT1/DDX3X/S100A9/S100A8/FYN	9	Up
GO:0051412	GO:0051412	response to corticosterone	4/259	17/18888	7.14323e-05	0.00187378	0.00139667	CDKN1A/FOSL1/FOS/FOSB	4	Up
GO:0045936	GO:0045936	negative regulation of phosphate metabolic process	16/259	378/18888	7.1475e-05	0.00187378	0.00139667	RGS2/DUSP1/IER3/CDKN1A/DNAJA1/PRKG1/DDIT4/DYNLL1/MIDN/PPP1R15A/SAMSN1/IPO7/CALM1/TGFB1/GADD45A/DUSP16	16	Up
GO:0042542	GO:0042542	response to hydrogen peroxide	8/259	101/18888	7.55184e-05	0.00194473	0.00144955	NFE2L2/AREG/TNFAIP3/FOSL1/KDM6B/KLF2/FYN/HBB	8	Up
GO:0055007	GO:0055007	cardiac muscle cell differentiation	9/259	130/18888	7.75744e-05	0.00198435	0.00147908	RGS2/MEF2C/VEGFA/PRKG1/KDM6B/RARA/LMNA/TGFB1/AKAP13	9	Up
GO:0071241	GO:0071241	cellular response to inorganic substance	12/259	229/18888	8.01369e-05	0.00203633	0.00151782	PTGS2/NFE2L2/MEF2C/BMP6/FOS/PLCG2/EIF4A3/JUNB/FOSB/JUND/CRHBP/JUN	12	Up
GO:0002287	GO:0002287	alpha-beta T cell activation involved in immune response	7/259	77/18888	8.92471e-05	0.00216735	0.00161548	STAT4/BRD2/RARA/MALT1/JUNB/NFKBID/PTGER4	7	Up
GO:0035914	GO:0035914	skeletal muscle cell differentiation	7/259	77/18888	8.92471e-05	0.00216735	0.00161548	MEF2C/EGR1/NR4A1/FOS/MAFF/ATF3/BTG2	7	Up
GO:0031668	GO:0031668	cellular response to extracellular stimulus	13/259	269/18888	9.25162e-05	0.00218417	0.00162802	NR4A2/NFE2L2/PPARD/CDKN1A/TRIM24/YWHAZ/FOSL1/FOS/SLC7A5/SLC38A2/HSPA8/ATF3/WDR45B	13	Up
GO:0042692	GO:0042692	muscle cell differentiation	17/259	428/18888	9.28744e-05	0.00218417	0.00162802	RGS2/ID2/CTNNB1/HOMER1/MEF2C/VEGFA/IFRD1/PRKG1/KDM6B/RARA/NFATC1/ACTN4/LMNA/MYH9/TGFB1/AKAP13/EREG	17	Up
GO:1990830	GO:1990830	cellular response to leukemia inhibitory factor	8/259	104/18888	9.29149e-05	0.00218417	0.00162802	SRSF7/MAT2A/EIF4A2/SRSF3/NCL/CTBP2/TFRC/TEX14	8	Up
GO:0035051	GO:0035051	cardiocyte differentiation	10/259	165/18888	9.59403e-05	0.00223105	0.00166297	RGS2/DHX36/MEF2C/VEGFA/PRKG1/KDM6B/RARA/LMNA/TGFB1/AKAP13	10	Up
GO:0071559	GO:0071559	response to transforming growth factor beta	14/259	309/18888	9.93802e-05	0.00226977	0.00169183	SKIL/MEF2C/HSPA1A/TSC22D1/FOS/SMAD3/NFATC1/ID1/PMEPA1/RUNX3/TGFB1/FYN/YES1/JUN	14	Up
GO:0003018	GO:0003018	vascular process in circulatory system	13/259	275/18888	0.000115375	0.00255892	0.00190735	PTGS2/RGS2/BMP6/VEGFA/PRKG1/SLC2A3/SLC7A5/KLF2/SLC38A2/TGFB1/TFRC/HBB/YES1	13	Up
GO:0039531	GO:0039531	regulation of cytoplasmic pattern recognition receptor signaling pathway	8/259	108/18888	0.000121156	0.00267169	0.00199141	HSPA1A/TNFAIP3/BIRC3/PLCG2/DDX3X/HSPA1B/HSPA8/BIRC2	8	Up
GO:0006979	GO:0006979	response to oxidative stress	16/259	398/18888	0.000129984	0.0027863	0.00207684	PTGS2/NR4A2/NFE2L2/SELENOK/AREG/HSPA1A/TNFAIP3/FOSL1/FOS/KDM6B/KLF2/BTG1/HSPA1B/FYN/HBB/JUN	16	Up
GO:0001701	GO:0001701	in utero embryonic development	16/259	401/18888	0.000141656	0.00301962	0.00225075	CTNNB1/GATA2/SKIL/CDKN1A/VEGFA/DNAJB6/ZFAND5/FOSL1/SMAD3/CMIP/JUNB/KLF2/CEBPB/MAFF/BCOR/MYH9	16	Up
GO:0010038	GO:0010038	response to metal ion	15/259	360/18888	0.000142777	0.00302671	0.00225603	PTGS2/NFE2L2/HOMER1/MEF2C/BMP6/FOS/PLCG2/JUNB/FOSB/CALM1/JUND/S100A8/TFRC/CRHBP/JUN	15	Up
GO:0048872	GO:0048872	homeostasis of number of cells	14/259	322/18888	0.000153035	0.00320446	0.00238852	PDE4B/ID2/FOSL2/GATA2/SKIL/MEF2C/HSPA1A/VEGFA/TNFAIP3/SH2B3/KLF13/KLF2/ZFP36/HSPA1B	14	Up
GO:0038066	GO:0038066	p38MAPK cascade	6/259	59/18888	0.000153819	0.00320446	0.00238852	DUSP1/VEGFA/EZR/ZFP36/GADD45B/GADD45A	6	Up
GO:0031667	GO:0031667	response to nutrient levels	18/259	490/18888	0.000154502	0.00320446	0.00238852	PTGS2/NFE2L2/PPARD/CDKN1A/TRIM24/YWHAZ/FOS/SLC7A5/RARA/SRSF2/ZFP36/SLC38A2/HSPA8/ATF3/SGIP1/TFRC/WDR45B/FOXK2	18	Up
GO:0051591	GO:0051591	response to cAMP	7/259	85/18888	0.00016693	0.00342519	0.00255305	AREG/EZR/FOSL1/FOS/FOSB/BIRC2/CRHBP	7	Up
GO:0071498	GO:0071498	cellular response to fluid shear stress	4/259	21/18888	0.00017204	0.00345233	0.00257328	PTGS2/NFE2L2/MEF2C/KLF2	4	Up
GO:0032102	GO:0032102	negative regulation of response to external stimulus	17/259	456/18888	0.000197871	0.00385396	0.00287264	TNFRSF1B/NFKB1/DUSP1/IER3/PPARD/TNFAIP3/YWHAZ/PRKG1/SH2B3/SMAD3/METRNL/ZFP36/PLAUR/PTGER4/TGFB1/FYN/YES1	17	Up
GO:2000377	GO:2000377	regulation of reactive oxygen species metabolic process	9/259	149/18888	0.000219353	0.00416663	0.00310569	NFE2L2/ARF4/IER3/CDKN1A/PLCG2/TGFB1/BIRC2/GADD45A/FYN	9	Up
GO:0001764	GO:0001764	neuron migration	10/259	183/18888	0.000224158	0.00423692	0.00315809	CXCR4/NR4A2/CTNNB1/GATA2/MEF2C/PHACTR1/VEGFA/PRKG1/DDIT4/FYN	10	Up
GO:0001709	GO:0001709	cell fate determination	5/259	42/18888	0.000262119	0.00488228	0.00363913	MCL1/CTNNB1/GATA2/MEF2C/IFRD1	5	Up
GO:0002443	GO:0002443	leukocyte mediated immunity	17/259	469/18888	0.000274715	0.00501943	0.00374135	TNFRSF1B/CD55/IGKC/HSPD1/GATA2/DHX36/NR4A3/TUBB4B/IGHA1/IGHG1/PLCG2/MALT1/IGLC2/IGLC3/DDX21/TGFB1/TFRC	17	Up
GO:1901329	GO:1901329	regulation of odontoblast differentiation	3/259	10/18888	0.0002848	0.00508268	0.0037885	CTNNB1/CEBPB/IPO7	3	Up
GO:0071560	GO:0071560	cellular response to transforming growth factor beta stimulus	13/259	302/18888	0.000288831	0.00508596	0.00379094	SKIL/MEF2C/HSPA1A/TSC22D1/FOS/SMAD3/NFATC1/ID1/PMEPA1/TGFB1/FYN/YES1/JUN	13	Up
GO:0061042	GO:0061042	vascular wound healing	4/259	24/18888	0.000295727	0.00511128	0.00380981	CXCR4/GATA2/VEGFA/TNFAIP3	4	Up
GO:0070841	GO:0070841	inclusion body assembly	4/259	24/18888	0.000295727	0.00511128	0.00380981	HSPA1A/DNAJB6/HSPA1B/DNAJB1	4	Up
GO:1900744	GO:1900744	regulation of p38MAPK cascade	5/259	45/18888	0.000364084	0.00604758	0.00450771	DUSP1/VEGFA/EZR/GADD45B/GADD45A	5	Up
GO:0051345	GO:0051345	positive regulation of hydrolase activity	17/259	482/18888	0.000376295	0.00617027	0.00459916	RGS1/HSPD1/HSPE1/RASGEF1B/MEF2C/HSPA1A/CYCS/RALGAPA1/SMAD3/MALT1/PPP1R15A/DDX3X/CALM1/S100A9/S100A8/FYN/MAGI2	17	Up
GO:0070661	GO:0070661	leukocyte proliferation	14/259	352/18888	0.000379734	0.00617389	0.00460186	TNFRSF1B/CD55/FOSL2/HSPD1/CTNNB1/SELENOK/MEF2C/CDKN1A/TNFAIP3/MALT1/JUNB/CEBPB/FYN/TFRC	14	Up
GO:0062197	GO:0062197	cellular response to chemical stress	13/259	311/18888	0.000382498	0.00619259	0.00461579	PTGS2/NR4A2/NFE2L2/HSPA1A/TNFAIP3/DNAJA1/FOS/KDM6B/KLF2/DDX3X/HSPA1B/FYN/JUN	13	Up
GO:0046683	GO:0046683	response to organophosphorus	8/259	128/18888	0.000389164	0.0062478	0.00465695	PTGS2/AREG/EZR/FOSL1/FOS/FOSB/BIRC2/CRHBP	8	Up
GO:0032922	GO:0032922	circadian regulation of gene expression	6/259	70/18888	0.000394822	0.00631221	0.00470496	ID2/PPP1CB/EGR1/NAMPT/ID1/BHLHE40	6	Up
GO:0072593	GO:0072593	reactive oxygen species metabolic process	11/259	238/18888	0.000465161	0.00731485	0.0054523	NFE2L2/ARF4/IER3/CDKN1A/DDIT4/PLCG2/TGFB1/BIRC2/GADD45A/FYN/HBB	11	Up
GO:0042113	GO:0042113	B cell activation	12/259	278/18888	0.000479841	0.00751489	0.00560141	ID2/FOSL2/HSPD1/MEF2C/CDKN1A/TNFAIP3/PLCG2/MALT1/SAMSN1/TGFB1/TFRC/KLF6	12	Up
GO:0071260	GO:0071260	cellular response to mechanical stimulus	6/259	73/18888	0.000495386	0.00769554	0.00573605	PTGS2/NFKB1/BMP6/SLC38A2/PTGER4/GADD45A	6	Up
GO:0045786	GO:0045786	negative regulation of cell cycle	15/259	405/18888	0.000500465	0.00774308	0.00577149	PTGS2/CTNNB1/TSC22D2/DUSP1/PPP1R10/IER3/CDKN1A/NR4A1/RGCC/BTG1/IPO7/RUNX3/TGFB1/BTG2/TEX14	15	Up
GO:0030900	GO:0030900	forebrain development	15/259	408/18888	0.000540147	0.00818089	0.00609783	ID2/CXCR4/NR4A2/CTNNB1/GATA2/ZSWIM6/PHACTR1/PRKG1/PCDH9/KDM6B/RARA/SLC38A2/FYN/DNAJB1/BTG2	15	Up
GO:0070167	GO:0070167	regulation of biomineral tissue development	7/259	103/18888	0.000543978	0.00818089	0.00609783	MEF2C/BMP6/SRGN/SMAD3/CEBPB/BCOR/TGFB1	7	Up
GO:0010922	GO:0010922	positive regulation of phosphatase activity	4/259	28/18888	0.000545819	0.00818089	0.00609783	MEF2C/PPP1R15A/CALM1/MAGI2	4	Up
GO:0010720	GO:0010720	positive regulation of cell development	16/259	454/18888	0.000561974	0.00835773	0.00622963	TNFRSF1B/ID2/CXCR4/CTNNB1/DHX36/SKIL/CD83/BRD2/VEGFA/FOS/SLC7A5/RARA/MALT1/NFKBID/RUNX3/TGFB1	16	Up
GO:0031647	GO:0031647	regulation of protein stability	13/259	326/18888	0.00059593	0.00877964	0.00654411	HSPD1/ATP1B3/CCNH/HSPA1A/TOMM7/TRIM24/SMAD3/RPL23/LMNA/HSPA1B/HSPA8/NEDD4L/USP36	13	Up
GO:0043154	GO:0043154	negative regulation of cysteine-type endopeptidase activity involved in apoptotic process	5/259	50/18888	0.000597208	0.00877964	0.00654411	VEGFA/DNAJB6/PLAUR/DDX3X/CD44	5	Up
GO:0045986	GO:0045986	negative regulation of smooth muscle contraction	3/259	13/18888	0.000658385	0.00949708	0.00707887	PTGS2/RGS2/PRKG1	3	Up
GO:0008637	GO:0008637	apoptotic mitochondrial changes	7/259	107/18888	0.000683563	0.00978669	0.00729474	MCL1/HSPD1/IER3/HSPA1A/BCL2A1/PLAUR/LMNA	7	Up
GO:0090132	GO:0090132	epithelium migration	14/259	378/18888	0.000765966	0.0108852	0.00811356	PTGS2/NFE2L2/GATA2/MEF2C/PPARD/VEGFA/NR4A1/RGCC/PLCG2/ID1/MYH9/TGFB1/S100A9/GADD45A	14	Up
GO:0030213	GO:0030213	hyaluronan biosynthetic process	3/259	14/18888	0.00082948	0.0115316	0.00859534	NFKB1/TGFB1/CEMIP	3	Up
GO:1900180	GO:1900180	regulation of protein localization to nucleus	8/259	144/18888	0.000849232	0.0117261	0.00874031	PTGS2/YWHAZ/SMAD3/LMNA/IPO7/TGFB1/FYN/TFRC	8	Up
GO:0051656	GO:0051656	establishment of organelle localization	16/259	472/18888	0.000850166	0.0117261	0.00874031	SPDYA/CTNNB1/GATA2/EZR/GEM/YWHAZ/NR4A3/BORCS5/DYNLL1/CHMP1B/ACTN4/LMNA/MYH9/ARHGAP21/CEP83/TEX14	16	Up
GO:0016032	GO:0016032	viral process	15/259	428/18888	0.000879869	0.0119295	0.00889197	RCC1/CD55/CXCR4/CXCL8/HSPA1A/VPS37B/CHMP1B/ZFP36/DDX3X/HSPA1B/CTBP2/ZC3HAV1/TFRC/ST6GALNAC3/JUN	15	Up
GO:0046685	GO:0046685	response to arsenic-containing substance	4/259	32/18888	0.000918295	0.0123631	0.00921517	DHX36/CDKN1A/DDX3X/SLC38A2	4	Up
GO:0001659	GO:0001659	temperature homeostasis	9/259	183/18888	0.000978007	0.0131066	0.00976931	PTGS2/CXCR4/EGR1/VEGFA/KDM6B/ID1/CEBPB/SQSTM1/ALDH1A1	9	Up
GO:0001570	GO:0001570	vasculogenesis	6/259	83/18888	0.000980347	0.0131066	0.00976931	CTNNB1/TIPARP/RASA1/VEGFA/JUNB/TGFB1	6	Up
GO:0045912	GO:0045912	negative regulation of carbohydrate metabolic process	5/259	56/18888	0.00100723	0.0134193	0.0100024	IER3/PRKG1/DDIT4/MIDN/TGFB1	5	Up
GO:1901203	GO:1901203	positive regulation of extracellular matrix assembly	3/259	15/18888	0.00102638	0.0135382	0.010091	RGCC/SMAD3/TGFB1	3	Up
GO:0001975	GO:0001975	response to amphetamine	4/259	33/18888	0.0010338	0.0135382	0.010091	RGS2/NR4A2/NR4A1/RANBP2	4	Up
GO:0002062	GO:0002062	chondrocyte differentiation	7/259	116/18888	0.00110168	0.0143424	0.0106905	FOSL2/CTNNB1/MEF2C/BMP6/SMAD3/RUNX3/TGFB1	7	Up
GO:0001890	GO:0001890	placenta development	8/259	150/18888	0.00110643	0.0143424	0.0106905	PTGS2/GATA2/PPARD/DNAJB6/FOSL1/JUNB/CEBPB/BIRC2	8	Up
GO:0030212	GO:0030212	hyaluronan metabolic process	4/259	34/18888	0.00115914	0.014875	0.0110875	NFKB1/TGFB1/CD44/CEMIP	4	Up
GO:0034405	GO:0034405	response to fluid shear stress	4/259	34/18888	0.00115914	0.014875	0.0110875	PTGS2/NFE2L2/MEF2C/KLF2	4	Up
GO:0046651	GO:0046651	lymphocyte proliferation	12/259	308/18888	0.00117263	0.014998	0.0111791	TNFRSF1B/CD55/FOSL2/HSPD1/CTNNB1/SELENOK/MEF2C/CDKN1A/MALT1/CEBPB/FYN/TFRC	12	Up
GO:0050900	GO:0050900	leukocyte migration	14/259	396/18888	0.00119548	0.0152394	0.0113591	PDE4B/CXCR4/SELENOK/CXCL8/CXCL3/CXCL2/DUSP1/VEGFA/MYH9/PTGER4/S100A9/S100A8/FYN/YES1	14	Up
GO:0030214	GO:0030214	hyaluronan catabolic process	3/259	16/18888	0.0012505	0.0158355	0.0118034	TGFB1/CD44/CEMIP	3	Up
GO:0030308	GO:0030308	negative regulation of cell growth	9/259	190/18888	0.00127204	0.0158721	0.0118307	RGS2/HSPA1A/CDKN1A/IFRD1/SMAD3/DDX3X/BTG1/HSPA1B/TGFB1	9	Up
GO:0010614	GO:0010614	negative regulation of cardiac muscle hypertrophy	4/259	35/18888	0.00129475	0.0158721	0.0118307	TNFRSF1B/RGS2/SMAD3/LMNA	4	Up
GO:0071456	GO:0071456	cellular response to hypoxia	8/259	154/18888	0.00130998	0.0159568	0.0118938	PTGS2/NFE2L2/PPARD/VEGFA/RGCC/FOS/LMNA/TGFB1	8	Up
GO:0043535	GO:0043535	regulation of blood vessel endothelial cell migration	8/259	156/18888	0.00142236	0.0170626	0.012718	PTGS2/NFE2L2/GATA2/MEF2C/VEGFA/RGCC/TGFB1/GADD45A	8	Up
GO:0016049	GO:0016049	cell growth	16/259	496/18888	0.00142299	0.0170626	0.012718	RGS2/CXCR4/CTNNB1/HSPA1A/CDKN1A/VEGFA/IFRD1/PRKG1/SMAD3/DDX3X/BTG1/HSPA1B/TGFB1/S100A9/S100A8/NEDD4L	16	Up
GO:0030278	GO:0030278	regulation of ossification	7/259	122/18888	0.00147686	0.0174141	0.01298	MEF2C/BMP6/SRGN/SMAD3/TOB2/BCOR/PTGER4	7	Up
GO:0044772	GO:0044772	mitotic cell cycle phase transition	15/259	451/18888	0.00147947	0.0174141	0.01298	RCC1/ID2/SPDYA/CCNH/DUSP1/IER3/CDKN1A/CKS2/RGCC/UBE2S/DDX3X/CCND2/CALM1/USP37/TEX14	15	Up
GO:0045744	GO:0045744	negative regulation of G protein-coupled receptor signaling pathway	5/259	61/18888	0.00148407	0.0174141	0.01298	PDE4B/RGS2/CXCL8/SH2B3/INPP5A	5	Up
GO:2000351	GO:2000351	regulation of endothelial cell apoptotic process	5/259	62/18888	0.00159647	0.0184746	0.0137705	NFE2L2/GATA2/TNFAIP3/RGCC/TGFB1	5	Up
GO:0048568	GO:0048568	embryonic organ development	15/259	455/18888	0.00161261	0.0185814	0.0138501	ID2/CTNNB1/GATA2/CXCL8/MEF2C/VEGFA/DNAJB6/SH2B3/SMAD3/RARA/RPL38/EIF4A3/JUNB/CEBPB/TGFB1	15	Up
GO:0045428	GO:0045428	regulation of nitric oxide biosynthetic process	5/259	63/18888	0.00171499	0.0195265	0.0145545	PTGS2/DYNLL1/SMAD3/KLF2/HBB	5	Up
GO:0003012	GO:0003012	muscle system process	15/259	459/18888	0.00175566	0.0198592	0.0148025	TNFRSF1B/PDE4B/PTGS2/RGS2/CXCR4/HOMER1/NR4A3/PRKG1/NR4A1/SMAD3/NFATC1/TPM4/LMNA/CALM1/NEDD4L	15	Up
GO:0043117	GO:0043117	positive regulation of vascular permeability	3/259	18/18888	0.00178562	0.0198592	0.0148025	BMP6/VEGFA/TGFB1	3	Up
GO:0071243	GO:0071243	cellular response to arsenic-containing substance	3/259	18/18888	0.00178562	0.0198592	0.0148025	DHX36/DDX3X/SLC38A2	3	Up
GO:1905209	GO:1905209	positive regulation of cardiocyte differentiation	3/259	18/18888	0.00178562	0.0198592	0.0148025	DHX36/MEF2C/TGFB1	3	Up
GO:0002544	GO:0002544	chronic inflammatory response	3/259	19/18888	0.00209907	0.0226877	0.0169109	TNFAIP3/S100A9/S100A8	3	Up
GO:0031053	GO:0031053	primary miRNA processing	3/259	19/18888	0.00209907	0.0226877	0.0169109	SRSF3/SMAD3/TGFB1	3	Up
GO:0032516	GO:0032516	positive regulation of phosphoprotein phosphatase activity	3/259	19/18888	0.00209907	0.0226877	0.0169109	PPP1R15A/CALM1/MAGI2	3	Up
GO:0010742	GO:0010742	macrophage derived foam cell differentiation	4/259	40/18888	0.00214209	0.0227401	0.0169499	SELENOK/NFKB1/NFKBIA/TGFB1	4	Up
GO:0045732	GO:0045732	positive regulation of protein catabolic process	9/259	205/18888	0.00214329	0.0227401	0.0169499	TNFRSF1B/NFE2L2/TIPARP/IER3/HSPA1A/TNFAIP3/EZR/HSPA1B/NEDD4L	9	Up
GO:0062012	GO:0062012	regulation of small molecule metabolic process	12/259	331/18888	0.0021454	0.0227401	0.0169499	PTGS2/NFKB1/EGR1/BMP6/IER3/PPARD/NR4A3/PRKG1/DDIT4/MIDN/RANBP2/FOXK2	12	Up
GO:1901653	GO:1901653	cellular response to peptide	13/259	376/18888	0.00215644	0.0227941	0.0169901	NR4A2/NFE2L2/NFKB1/NR4A3/NR4A1/FOS/RPL23/KLF2/SYAP1/NCL/SIK2/FYN/CRHBP	13	Up
GO:0061448	GO:0061448	connective tissue development	11/259	288/18888	0.00217451	0.022922	0.0170855	FOSL2/CTNNB1/MEF2C/EGR1/BMP6/PPARD/SMAD3/RARA/RUNX3/TGFB1/CD44	11	Up
GO:0070301	GO:0070301	cellular response to hydrogen peroxide	5/259	67/18888	0.00225435	0.0235693	0.017568	NFE2L2/TNFAIP3/KDM6B/KLF2/FYN	5	Up
GO:0048738	GO:0048738	cardiac muscle tissue development	10/259	248/18888	0.00231319	0.0240535	0.0179288	RGS2/ID2/MEF2C/VEGFA/PRKG1/KDM6B/RARA/LMNA/TGFB1/AKAP13	10	Up
GO:0045730	GO:0045730	respiratory burst	4/259	41/18888	0.00234842	0.0241579	0.0180066	CD55/SELENOK/IGHA1/S100A9	4	Up
GO:0016064	GO:0016064	immunoglobulin mediated immune response	9/259	208/18888	0.00236423	0.0242555	0.0180794	CD55/IGKC/HSPD1/IGHA1/IGHG1/IGLC2/IGLC3/TGFB1/TFRC	9	Up
GO:0072577	GO:0072577	endothelial cell apoptotic process	5/259	68/18888	0.00240651	0.0244928	0.0182563	NFE2L2/GATA2/TNFAIP3/RGCC/TGFB1	5	Up
GO:0043409	GO:0043409	negative regulation of MAPK cascade	8/259	170/18888	0.00244008	0.0245554	0.0183029	RGS2/DUSP2/DUSP1/EZR/DNAJA1/SH2B3/ATF3/DUSP16	8	Up
GO:0060749	GO:0060749	mammary gland alveolus development	3/259	20/18888	0.00244466	0.0245554	0.0183029	ID2/AREG/VEGFA	3	Up
GO:0061377	GO:0061377	mammary gland lobule development	3/259	20/18888	0.00244466	0.0245554	0.0183029	ID2/AREG/VEGFA	3	Up
GO:0071391	GO:0071391	cellular response to estrogen stimulus	3/259	20/18888	0.00244466	0.0245554	0.0183029	TRIM24/RARA/CRHBP	3	Up
GO:1990868	GO:1990868	response to chemokine	6/259	101/18888	0.00268435	0.0263644	0.0196513	CXCR4/CXCL8/CXCL3/CXCL2/DUSP1/SH2B3	6	Up
GO:1990869	GO:1990869	cellular response to chemokine	6/259	101/18888	0.00268435	0.0263644	0.0196513	CXCR4/CXCL8/CXCL3/CXCL2/DUSP1/SH2B3	6	Up
GO:0071383	GO:0071383	cellular response to steroid hormone stimulus	9/259	213/18888	0.00277239	0.0270678	0.0201757	HSPA1A/PPARD/DNAJA1/NR4A3/DDIT4/ZFP36/PMEPA1/HSPA1B/HSPA8	9	Up
GO:0051955	GO:0051955	regulation of amino acid transport	4/259	43/18888	0.00280133	0.027281	0.0203345	RGS2/PRKG1/SLC7A5/SLC38A2	4	Up
GO:0061041	GO:0061041	regulation of wound healing	7/259	138/18888	0.00297176	0.028722	0.0214086	CXCR4/NFE2L2/TNFAIP3/PRKG1/SH2B3/SMAD3/PLAUR	7	Up
GO:0006959	GO:0006959	humoral immune response	10/259	258/18888	0.00307373	0.0292653	0.0218136	CD55/CXCL8/CXCL3/CXCL2/MEF2C/CD83/RGCC/IGHA1/IGHG1/S100A9	10	Up
GO:0050767	GO:0050767	regulation of neurogenesis	13/259	393/18888	0.00315329	0.0298009	0.0222129	TNFRSF1B/ID2/CXCR4/CTNNB1/GATA2/DHX36/SKIL/VEGFA/IFRD1/SLC7A5/BHLHE40/TGFB1/BTG2	13	Up
GO:0034762	GO:0034762	regulation of transmembrane transport	15/259	489/18888	0.00320422	0.0301961	0.0225074	PDE4B/RGS2/NFE2L2/ATP1B3/HOMER1/MEF2C/NR4A3/SLC7A5/ACTN4/CALM1/NEDD4L/FYN/CRHBP/CEMIP/YES1	15	Up
GO:0033674	GO:0033674	positive regulation of kinase activity	11/259	303/18888	0.00321085	0.0301961	0.0225074	SPDYA/CDKN1A/VEGFA/RGCC/MALT1/SYAP1/DDX3X/CCND2/CALM1/EREG/CEMIP	11	Up
GO:0010566	GO:0010566	regulation of ketone biosynthetic process	3/259	22/18888	0.00323638	0.0302878	0.0225758	EGR1/BMP6/PRKG1	3	Up
GO:1901673	GO:1901673	regulation of mitotic spindle assembly	3/259	22/18888	0.00323638	0.0302878	0.0225758	HSPA1A/CHMP1B/HSPA1B	3	Up
GO:0060428	GO:0060428	lung epithelium development	4/259	45/18888	0.00331066	0.0307579	0.0229261	FOSL2/CTNNB1/KLF2/THRB	4	Up
GO:0009410	GO:0009410	response to xenobiotic stimulus	14/259	444/18888	0.00341183	0.0314969	0.0234769	PDE4B/PTGS2/FOSL2/CXCR4/NFE2L2/CTNNB1/MEF2C/CDKN1A/FOSL1/FOS/FOSB/TFRC/CRHBP/CD69	14	Up
GO:0044843	GO:0044843	cell cycle G1/S phase transition	10/259	262/18888	0.00342878	0.0315498	0.0235164	RCC1/ID2/SPDYA/CCNH/CDKN1A/RGCC/PLCG2/DDX3X/CCND2/USP37	10	Up
GO:0030593	GO:0030593	neutrophil chemotaxis	6/259	107/18888	0.00357708	0.0326189	0.0243133	PDE4B/CXCL8/CXCL3/CXCL2/S100A9/S100A8	6	Up
GO:0009895	GO:0009895	negative regulation of catabolic process	12/259	353/18888	0.00361571	0.0327566	0.0244159	MCL1/DHX36/IER3/DDIT4/SMAD3/SLC7A5/RPL23/ZFP36/HNRNPAB/USP36/FYN/FOXK2	12	Up
GO:0003158	GO:0003158	endothelium development	7/259	143/18888	0.00361971	0.0327566	0.0244159	CXCR4/CTNNB1/BMP6/VEGFA/EZR/KDM6B/BTG1	7	Up
GO:0016311	GO:0016311	dephosphorylation	11/259	309/18888	0.003723	0.0332213	0.0247623	PPP1CB/DUSP2/MEF2C/DUSP1/PTP4A1/PPP1R15A/INPP5A/CALM1/TGFB1/DUSP16/MAGI2	11	Up
GO:0002440	GO:0002440	production of molecular mediator of immune response	11/259	310/18888	0.00381438	0.0338009	0.0251943	TNFRSF1B/CD55/HSPD1/DHX36/NR4A3/PLCG2/SLC7A5/MALT1/DDX21/TGFB1/TFRC	11	Up
GO:0007162	GO:0007162	negative regulation of cell adhesion	11/259	310/18888	0.00381438	0.0338009	0.0251943	RASA1/DUSP1/BMP6/VEGFA/PRKG1/SH2B3/RGCC/ACTN4/CEBPB/RUNX3/TGFB1	11	Up
GO:0031330	GO:0031330	negative regulation of cellular catabolic process	9/259	224/18888	0.00386673	0.0340643	0.0253907	MCL1/DHX36/IER3/DDIT4/SLC7A5/ZFP36/HNRNPAB/USP36/FOXK2	9	Up
GO:1901861	GO:1901861	regulation of muscle tissue development	4/259	47/18888	0.00387962	0.0340643	0.0253907	CTNNB1/MEF2C/SMAD3/TGFB1	4	Up
GO:0048144	GO:0048144	fibroblast proliferation	6/259	110/18888	0.00409828	0.0357481	0.0266457	FOSL2/CTNNB1/CDKN1A/CKS2/FTH1/EREG	6	Up
GO:0006809	GO:0006809	nitric oxide biosynthetic process	5/259	77/18888	0.00412986	0.0357703	0.0266623	PTGS2/DYNLL1/SMAD3/KLF2/HBB	5	Up
GO:0046885	GO:0046885	regulation of hormone biosynthetic process	3/259	24/18888	0.00416858	0.0358629	0.0267313	NFKB1/EGR1/BMP6	3	Up
GO:1901342	GO:1901342	regulation of vasculature development	12/259	362/18888	0.00441376	0.0375513	0.0279897	CXCR4/NFE2L2/CTNNB1/GATA2/CXCL8/VEGFA/TNFAIP3/RGCC/KLF2/BTG1/TGFB1/GADD45A	12	Up
GO:0048705	GO:0048705	skeletal system morphogenesis	9/259	229/18888	0.00446433	0.037826	0.0281945	FOSL2/CTNNB1/TIPARP/MEF2C/BMP6/ZFAND5/SMAD3/RARA/EIF4A3	9	Up
GO:0010821	GO:0010821	regulation of mitochondrion organization	7/259	149/18888	0.00453314	0.038144	0.0284315	IER3/HSPA1A/PLAUR/LMNA/SQSTM1/USP36/TFRC	7	Up
GO:0045685	GO:0045685	regulation of glial cell differentiation	5/259	79/18888	0.0046082	0.0385221	0.0287134	TNFRSF1B/ID2/CXCR4/CTNNB1/TGFB1	5	Up
GO:0043153	GO:0043153	entrainment of circadian clock by photoperiod	3/259	25/18888	0.00468953	0.0386132	0.0287813	ID2/PPP1CB/BHLHE40	3	Up
GO:0048520	GO:0048520	positive regulation of behavior	3/259	25/18888	0.00468953	0.0386132	0.0287813	MEF2C/NR4A3/SGIP1	3	Up
GO:0050927	GO:0050927	positive regulation of positive chemotaxis	3/259	25/18888	0.00468953	0.0386132	0.0287813	CXCL8/VEGFA/SMAD3	3	Up
GO:0032355	GO:0032355	response to estradiol	6/259	115/18888	0.00508888	0.0414565	0.0309006	PTGS2/CTNNB1/AREG/RARA/TGFB1/CRHBP	6	Up
GO:0007611	GO:0007611	learning or memory	10/259	278/18888	0.00518757	0.041952	0.0312699	PTGS2/ARF4/MEF2C/FOSL1/FOS/EIF4A3/CCND2/FYN/CRHBP/BTG2	10	Up
GO:0006935	GO:0006935	chemotaxis	14/259	466/18888	0.00520507	0.041952	0.0312699	PDE4B/CXCR4/CXCL8/CXCL3/CXCL2/DUSP1/VEGFA/FOSL1/NR4A1/SMAD3/PLAUR/TGFB1/S100A9/S100A8	14	Up
GO:0007612	GO:0007612	learning	7/259	153/18888	0.00523226	0.041952	0.0312699	PTGS2/ARF4/FOSL1/FOS/EIF4A3/FYN/BTG2	7	Up
GO:0002092	GO:0002092	positive regulation of receptor internalization	3/259	26/18888	0.0052481	0.041952	0.0312699	VEGFA/PLCG2/MAGI2	3	Up
GO:0033598	GO:0033598	mammary gland epithelial cell proliferation	3/259	26/18888	0.0052481	0.041952	0.0312699	ID2/AREG/CEBPB	3	Up
GO:0051960	GO:0051960	regulation of nervous system development	14/259	468/18888	0.00540007	0.04281	0.0319095	TNFRSF1B/ID2/CXCR4/CTNNB1/GATA2/DHX36/SKIL/VEGFA/IFRD1/SLC7A5/RARA/BHLHE40/TGFB1/BTG2	14	Up
GO:1904752	GO:1904752	regulation of vascular associated smooth muscle cell migration	4/259	52/18888	0.00558327	0.0438996	0.0327216	NFE2L2/MEF2C/NR4A3/PRKG1	4	Up
GO:0051347	GO:0051347	positive regulation of transferase activity	12/259	376/18888	0.00593025	0.0459455	0.0342466	SPDYA/CDKN1A/VEGFA/RGCC/MALT1/UBE2S/SYAP1/DDX3X/CCND2/CALM1/EREG/CEMIP	12	Up
GO:0002437	GO:0002437	inflammatory response to antigenic stimulus	5/259	84/18888	0.00597438	0.0459455	0.0342466	FOSL2/IGHG1/KDM6B/FYN/YES1	5	Up
GO:0048260	GO:0048260	positive regulation of receptor-mediated endocytosis	4/259	53/18888	0.00597519	0.0459455	0.0342466	VEGFA/PLCG2/SGIP1/MAGI2	4	Up
GO:1902692	GO:1902692	regulation of neuroblast proliferation	4/259	53/18888	0.00597519	0.0459455	0.0342466	CTNNB1/GATA2/VEGFA/BTG2	4	Up
GO:0007492	GO:0007492	endoderm development	5/259	85/18888	0.00627837	0.0478929	0.0356981	DUSP2/CTNNB1/DUSP1/SMAD3/MYH9	5	Up
GO:2001057	GO:2001057	reactive nitrogen species metabolic process	5/259	85/18888	0.00627837	0.0478929	0.0356981	PTGS2/DYNLL1/SMAD3/KLF2/HBB	5	Up
GO:1904738	GO:1904738	vascular associated smooth muscle cell migration	4/259	54/18888	0.00638499	0.0483219	0.0360179	NFE2L2/MEF2C/NR4A3/PRKG1	4	Up
GO:0009648	GO:0009648	photoperiodism	3/259	28/18888	0.0064809	0.0485688	0.0362019	ID2/PPP1CB/BHLHE40	3	Up
GO:0120255	GO:0120255	olefinic compound biosynthetic process	3/259	28/18888	0.0064809	0.0485688	0.0362019	EGR1/BMP6/PRKG1	3	Up
GO:0010721	GO:0010721	negative regulation of cell development	10/259	288/18888	0.00660339	0.0491031	0.0366002	ID2/CTNNB1/GATA2/VEGFA/IFRD1/TSC22D1/RARA/TOB2/RUNX3/BTG2	10	Up
GO:0043523	GO:0043523	regulation of neuron apoptotic process	9/259	244/18888	0.00669647	0.049699	0.0370443	MCL1/NR4A2/CTNNB1/RASA1/MEF2C/EGR1/CEBPB/GBE1/BTG2	9	Up
GO:0006418	GO:0006418	tRNA aminoacylation for protein translation	9/281	41/18888	7.25539e-09	1.87451e-05	1.6871e-05	YARS1/EPRS1/DARS1/TARS1/LARS1/RARS1/GARS1/IARS1/KARS1	9	Down
GO:0043039	GO:0043039	tRNA aminoacylation	9/281	44/18888	1.41194e-08	1.87451e-05	1.6871e-05	YARS1/EPRS1/DARS1/TARS1/LARS1/RARS1/GARS1/IARS1/KARS1	9	Down
GO:0043038	GO:0043038	amino acid activation	9/281	45/18888	1.74211e-08	1.87451e-05	1.6871e-05	YARS1/EPRS1/DARS1/TARS1/LARS1/RARS1/GARS1/IARS1/KARS1	9	Down
GO:0043161	GO:0043161	proteasome-mediated ubiquitin-dependent protein catabolic process	21/281	389/18888	4.10642e-07	0.000331388	0.000298256	UBXN7/SH3RF1/MARCHF6/APC/ZNRF2/PSMA2/SMURF1/WAC/CUL5/RNF10/PSMA6/NEMF/ATXN3/PSMB10/WWP2/GABARAP/RFFL/FBXL20/CDC27/ITCH/TAF1	21	Down
GO:0006913	GO:0006913	nucleocytoplasmic transport	19/281	333/18888	6.47868e-07	0.000348553	0.000313705	TXNIP/PPP3R1/NUP54/PIK3R1/DDX39B/MAPK14/SMURF1/RBM33/XPO7/RBM4/SARNP/NUP107/KPNA3/NEMF/PPM1A/NUP88/JUP/STAT3/THOC1	19	Down
GO:0051169	GO:0051169	nuclear transport	19/281	333/18888	6.47868e-07	0.000348553	0.000313705	TXNIP/PPP3R1/NUP54/PIK3R1/DDX39B/MAPK14/SMURF1/RBM33/XPO7/RBM4/SARNP/NUP107/KPNA3/NEMF/PPM1A/NUP88/JUP/STAT3/THOC1	19	Down
GO:0051865	GO:0051865	protein autoubiquitination	9/281	73/18888	1.32653e-06	0.000611722	0.000550562	MARCHF7/KLHL24/SH3RF1/UBE2D2/MARCHF5/RNF10/WWP2/ITCH/TAF1	9	Down
GO:0034728	GO:0034728	nucleosome organization	11/281	138/18888	7.03461e-06	0.00252308	0.00227082	H3-3A/H1-10/MACROH2A1/H1-2/H4C3/H1-4/H1-3/KAT6B/SMARCE1/H3-3B/H1-0	11	Down
GO:0006334	GO:0006334	nucleosome assembly	10/281	118/18888	1.07371e-05	0.00346595	0.00311942	H3-3A/H1-10/MACROH2A1/H1-2/H4C3/H1-4/H1-3/KAT6B/H3-3B/H1-0	10	Down
GO:0009615	GO:0009615	response to virus	18/281	409/18888	4.44477e-05	0.0119564	0.010761	EIF2AK2/CHMP3/ILRUN/MAPK14/PSMA2/EEF1G/HIF1A/EIF5A/PHB1/LSM14A/ITCH/IFNAR2/CDK6/MX1/IFI44L/IFI6/IFIT3/IFIT2	18	Down
GO:0072594	GO:0072594	establishment of protein localization to organelle	19/281	454/18888	5.38344e-05	0.0133675	0.012031	TXNIP/PPP3R1/NUP54/PIK3R1/AP3B1/MACROH2A1/MAPK14/TOMM6/SMURF1/UBAP1/TOMM5/NUP107/GNPTAB/KPNA3/NUP88/JUP/STAT3/NDUFA13/SREBF2	19	Down
GO:0045646	GO:0045646	regulation of erythrocyte differentiation	6/281	46/18888	5.84069e-05	0.013467	0.0121205	MAPK14/LYN/HIF1A/B2M/STAT3/CDK6	6	Down
GO:0065004	GO:0065004	protein-DNA complex assembly	13/281	240/18888	6.65144e-05	0.0143139	0.0128828	H3-3A/H1-10/MACROH2A1/H1-2/H4C3/H1-4/H1-3/MED23/KAT6B/MED17/H3-3B/H1-0/TAF1	13	Down
GO:2001234	GO:2001234	negative regulation of apoptotic signaling pathway	13/281	244/18888	7.86621e-05	0.0158701	0.0142834	MARCHF7/OPA1/HTT/SH3RF1/PHIP/RB1CC1/SGK3/HIF1A/RFFL/NDUFA13/MIF/IFI6/AVP	13	Down
GO:0045910	GO:0045910	negative regulation of DNA recombination	6/281	49/18888	8.40015e-05	0.0159504	0.0143557	H1-10/NDFIP1/H1-2/H1-4/H1-3/H1-0	6	Down
GO:0006606	GO:0006606	protein import into nucleus	10/281	161/18888	0.000152722	0.0273882	0.0246499	TXNIP/PPP3R1/NUP54/PIK3R1/MAPK14/NUP107/KPNA3/NUP88/JUP/STAT3	10	Down
GO:1902895	GO:1902895	positive regulation of miRNA transcription	6/281	56/18888	0.000178791	0.0289707	0.0260742	POU2F1/HIF1A/STAT3/SMAD4/MRTFA/SREBF2	6	Down
GO:0097191	GO:0097191	extrinsic apoptotic signaling pathway	12/281	230/18888	0.000179496	0.0289707	0.0260742	ITM2C/HTT/SH3RF1/PIK3R1/PHIP/RB1CC1/SGK3/GABARAP/RFFL/SMAD4/NDUFA13/IFI6	12	Down
GO:0007033	GO:0007033	vacuole organization	12/281	234/18888	0.000210553	0.0296953	0.0267263	CHMP3/AP3B1/FNIP1/SMURF1/RB1CC1/ATP6V1H/GNPTAB/SCFD1/HEXA/ATP6V0C/RNASEK/GABARAP	12	Down
GO:0010586	GO:0010586	miRNA metabolic process	8/281	108/18888	0.000211583	0.0296953	0.0267263	AGO4/POU2F1/HIF1A/OIP5-AS1/STAT3/SMAD4/MRTFA/SREBF2	8	Down
GO:0090398	GO:0090398	cellular senescence	8/281	111/18888	0.000255413	0.030536	0.027483	OPA1/MAPK14/WRN/PTEN/B2M/MIF/CDK6/RBL1	8	Down
GO:0009205	GO:0009205	purine ribonucleoside triphosphate metabolic process	12/281	244/18888	0.000308875	0.0356088	0.0320487	OPA1/PPP2CA/PRXL2C/ATP5MK/GAPDH/HIF1A/ATP5MJ/ATP6V0C/STAT3/NME2/NDUFA7/NDUFA13	12	Down
GO:0032006	GO:0032006	regulation of TOR signaling	9/281	145/18888	0.000326694	0.0363645	0.0327287	PIK3CA/GOLPH3/RICTOR/FNIP1/LARS1/WAC/HIF1A/ATXN3/RFFL	9	Down
GO:0016050	GO:0016050	vesicle organization	15/281	371/18888	0.000471509	0.0455221	0.0409708	MFSD14A/VAV3/CHMP3/GOLPH3/AP3B1/ATP6V1H/UBAP1/PPP6C/ZDHHC20/AP3S2/ATP6V0C/RNASEK/VAMP2/TRAPPC5/ARFGEF2	15	Down
GO:0002475	GO:0002475	antigen processing and presentation via MHC class Ib	4/281	25/18888	0.000474066	0.0455221	0.0409708	AP3B1/HLA-C/HLA-B/B2M	4	Down
GO:2000630	GO:2000630	positive regulation of miRNA metabolic process	6/281	67/18888	0.000479477	0.0455221	0.0409708	POU2F1/HIF1A/STAT3/SMAD4/MRTFA/SREBF2	6	Down
GO:0030261	GO:0030261	chromosome condensation	5/281	45/18888	0.000528105	0.0487063	0.0438367	H1-10/H1-2/H1-4/H1-3/H1-0	5	Down
GO:2000773	GO:2000773	negative regulation of cellular senescence	4/281	26/18888	0.00055375	0.0496529	0.0446886	PTEN/MIF/CDK6/RBL1	4	Down
