# Supplementary material for: Deciphering the evolving niche interactome of human hematopoietic stem cells from ontogeny to aging
Source: Front Mol Biosci. 2024 Dec 4;11:1479605. doi: 10.3389/fmolb.2024.1479605 (PMC11652281; doi:10.3389/fmolb.2024.1479605)
Supplement: Supplementary file 5 [file Table4.xlsx]

## Sheet: Sheet1
Table S4. GO enrichment analysis of up-/down-regulated gene clusters along HSC maturation trajectory.
	ID	Description	GeneRatio	BgRatio	pvalue	p.adjust	qvalue	geneID	Count	Regulation
GO:0002181	GO:0002181	cytoplasmic translation	30/379	160/18888	9.73596e-21	3.92262e-17	3.05504e-17	RPL11/RPS27/RPL31/RPL32/RPL14/EIF4A2/RPL9/RPL34/RPS3A/RPS23/RPS14/RACK1/RPS18/RPS12/RPS4X/RPL39/RPL10/RPL7/RPL30/EIF3E/EIF3H/RPS24/YBX3/RPS26/RPL41/RPLP1/RPL13/RPL23A/RPS15/RPL3	30	Up
GO:0050863	GO:0050863	regulation of T cell activation	39/379	382/18888	6.17686e-17	1.24433e-13	9.69116e-14	TNFRSF14/ZC3H12A/DUSP10/IL1B/SELENOK/HES1/RHOH/IRF1/TCF7/CD74/CD83/SOX4/RIPOR2/HLA-A/HLA-E/HLA-DRA/HLA-DRB5/HLA-DRB1/HLA-DQA1/HLA-DQB1/HLA-DMB/HLA-DMA/HLA-DPA1/HLA-DPB1/BRAF/EGR3/RIPK2/ANXA1/MAP3K8/PNP/ARG2/B2M/SOCS1/CYLD/SMAD7/JUNB/CLC/XBP1/SOD1	39	Up
GO:0007159	GO:0007159	leukocyte cell-cell adhesion	39/379	419/18888	1.40294e-15	1.88415e-12	1.46743e-12	TNFRSF14/ZC3H12A/SELL/DUSP10/IL1B/ITGA4/SELENOK/HES1/RHOH/IRF1/CD74/CD83/SOX4/RIPOR2/HLA-A/HLA-E/HLA-DRA/HLA-DRB5/HLA-DRB1/HLA-DQA1/HLA-DQB1/HLA-DMB/HLA-DMA/HLA-DPA1/HLA-DPB1/EGR3/RIPK2/ANXA1/KLF4/MAP3K8/PNP/ARG2/B2M/SOCS1/CYLD/SKAP1/SMAD7/ICAM1/XBP1	39	Up
GO:1903037	GO:1903037	regulation of leukocyte cell-cell adhesion	37/379	382/18888	2.20951e-15	2.22553e-12	1.7333e-12	TNFRSF14/ZC3H12A/DUSP10/IL1B/ITGA4/SELENOK/HES1/RHOH/IRF1/CD74/CD83/SOX4/RIPOR2/HLA-A/HLA-E/HLA-DRA/HLA-DRB5/HLA-DRB1/HLA-DQA1/HLA-DQB1/HLA-DMB/HLA-DMA/HLA-DPA1/HLA-DPB1/EGR3/RIPK2/ANXA1/KLF4/MAP3K8/PNP/ARG2/B2M/SOCS1/CYLD/SKAP1/SMAD7/XBP1	37	Up
GO:0002478	GO:0002478	antigen processing and presentation of exogenous peptide antigen	14/379	41/18888	2.91375e-14	1.39118e-11	1.08349e-11	CTSS/CD74/HLA-A/HLA-E/HLA-DRA/HLA-DRB5/HLA-DRB1/HLA-DQA1/HLA-DQB1/HLA-DMB/HLA-DMA/HLA-DPA1/HLA-DPB1/B2M	14	Up
GO:0019884	GO:0019884	antigen processing and presentation of exogenous antigen	15/379	50/18888	3.10763e-14	1.39118e-11	1.08349e-11	CTSS/CD74/HLA-A/HLA-E/HLA-DRA/HLA-DRB5/HLA-DRB1/HLA-DQA1/HLA-DQB1/HLA-DMB/HLA-DMA/HLA-DPA1/HLA-DPB1/PSME1/B2M	15	Up
GO:0050870	GO:0050870	positive regulation of T cell activation	29/379	253/18888	3.59381e-14	1.44794e-11	1.1277e-11	TNFRSF14/DUSP10/IL1B/SELENOK/HES1/RHOH/CD74/CD83/SOX4/HLA-A/HLA-E/HLA-DRA/HLA-DRB5/HLA-DRB1/HLA-DQA1/HLA-DQB1/HLA-DMB/HLA-DMA/HLA-DPA1/HLA-DPB1/EGR3/RIPK2/ANXA1/MAP3K8/PNP/B2M/SOCS1/CYLD/XBP1	29	Up
GO:0002396	GO:0002396	MHC protein complex assembly	11/379	21/18888	5.41725e-14	1.81884e-11	1.41656e-11	HLA-A/HLA-DRA/HLA-DRB5/HLA-DRB1/HLA-DQA1/HLA-DQB1/HLA-DMB/HLA-DMA/HLA-DPA1/HLA-DPB1/B2M	11	Up
GO:0002501	GO:0002501	peptide antigen assembly with MHC protein complex	11/379	21/18888	5.41725e-14	1.81884e-11	1.41656e-11	HLA-A/HLA-DRA/HLA-DRB5/HLA-DRB1/HLA-DQA1/HLA-DQB1/HLA-DMB/HLA-DMA/HLA-DPA1/HLA-DPB1/B2M	11	Up
GO:1903131	GO:1903131	mononuclear cell differentiation	39/379	484/18888	1.54959e-13	4.1622e-11	3.24163e-11	ZC3H12A/DUSP10/ID2/ZFP36L2/IL1B/ITGA4/RHOH/PTGER4/FNIP1/IRF1/TCF7/EGR1/CD74/PRR7/CD83/SOX4/HLA-B/HLA-DRA/HLA-DRB1/BRAF/ITM2A/EGR3/RIPK2/ANXA1/KLF6/PNP/FOS/B2M/SOCS1/CYLD/PLCG2/SOCS3/SMAD7/NFATC1/PRTN3/JUNB/RELB/XBP1/SOD1	39	Up
GO:1903706	GO:1903706	regulation of hemopoiesis	35/379	424/18888	1.47214e-12	2.96563e-10	2.30971e-10	ZC3H12A/DUSP10/ID2/ZFP36L2/GATA2/RHOH/IRF1/TCF7/CD74/CD83/SOX4/H4C5/H4C8/HLA-B/HLA-DRA/HLA-DRB1/BRAF/EGR3/RIPK2/KLF10/ANXA1/PNP/NFKBIA/FOS/KLF13/B2M/SOCS1/CYLD/EVI2B/CCL3/SMAD7/JUNB/ZFP36/XBP1/SOD1	35	Up
GO:0051251	GO:0051251	positive regulation of lymphocyte activation	30/379	328/18888	4.79513e-12	8.04982e-10	6.26942e-10	TNFRSF14/DUSP10/IL1B/SELENOK/HES1/RHOH/CD74/CD83/SOX4/HLA-A/HLA-E/HLA-DRA/HLA-DRB5/HLA-DRB1/HLA-DQA1/HLA-DQB1/HLA-DMB/HLA-DMA/HLA-DPA1/HLA-DPB1/CDKN1A/EGR3/RIPK2/ANXA1/MAP3K8/PNP/B2M/SOCS1/CYLD/XBP1	30	Up
GO:0097193	GO:0097193	intrinsic apoptotic signaling pathway	29/379	319/18888	1.27975e-11	1.90967e-09	1.4873e-09	MCL1/PTGS2/SELENOK/SKIL/ING2/HINT1/CD74/RACK1/IER3/CDKN1A/BCLAF1/CYCS/DDX3X/DNAJA1/CASP4/YBX3/DDIT3/TPT1/CYLD/HERPUD1/UBB/DDX5/PMAIP1/CDKN2D/BBC3/PPP1R15A/XBP1/ATF4/SOD1	29	Up
GO:2001233	GO:2001233	regulation of apoptotic signaling pathway	32/379	396/18888	2.44844e-11	3.50863e-09	2.73261e-09	MCL1/CTSS/LMNA/PTGS2/IL1B/ITM2C/SKIL/ING2/CD74/RACK1/IER3/LTB/BCLAF1/SERPINE1/DDX3X/DNAJA1/YBX3/DDIT3/TPT1/TNFRSF12A/CYLD/HERPUD1/UBB/NOG/PMAIP1/AVP/ICAM1/CDKN2D/BBC3/XBP1/ATF4/SOD1	32	Up
GO:0046631	GO:0046631	alpha-beta T cell activation	20/379	181/18888	7.03085e-10	8.33156e-08	6.48884e-08	TNFRSF14/ZC3H12A/PTGER4/IRF1/PRR7/CD83/HLA-A/HLA-E/HLA-DRA/HLA-DRB1/BRAF/RIPK2/ANXA1/PNP/ARG2/SOCS1/SOCS3/SMAD7/JUNB/RELB	20	Up
GO:0034612	GO:0034612	response to tumor necrosis factor	23/379	263/18888	3.77685e-09	4.34769e-07	3.3861e-07	TNFRSF14/ZC3H12A/PTGS2/ZFP36L2/HES1/CXCL8/NFKB1/CRHBP/TMSB4X/CASP4/CARD16/YBX3/TUBA1A/NFKBIA/GCH1/FOS/CYLD/CCL3/CCL4/NFATC1/KLF2/ZFP36/CCL3L1	23	Up
GO:0071356	GO:0071356	cellular response to tumor necrosis factor	20/379	241/18888	9.51456e-08	9.34979e-06	7.28187e-06	TNFRSF14/ZC3H12A/ZFP36L2/HES1/CXCL8/NFKB1/CRHBP/TMSB4X/CASP4/CARD16/YBX3/NFKBIA/FOS/CYLD/CCL3/CCL4/NFATC1/KLF2/ZFP36/CCL3L1	20	Up
GO:0001819	GO:0001819	positive regulation of cytokine production	30/379	500/18888	1.04286e-07	1.0004e-05	7.79138e-06	TNFRSF14/PTGS2/IL1B/SELENOK/PTGER4/IRF1/EGR1/CD74/CD83/HLA-A/HLA-E/LTB/HLA-DPA1/HLA-DPB1/SERPINE1/DDX3X/RIPK2/ANXA1/C1QTNF4/CLEC9A/DDIT3/RGCC/PNP/B2M/PLCG2/CCL3/AZU1/XBP1/ATF4/SOD1	30	Up
GO:0043086	GO:0043086	negative regulation of catalytic activity	28/379	449/18888	1.27661e-07	1.14299e-05	8.90193e-06	RPL11/RGS2/DUSP10/IL1B/PTX3/EIF4A2/SPINK2/NFKB1/SPRY1/FNIP1/MACROH2A1/TAF7/DUSP1/SERPINB1/CDKN1A/SERPINE1/DNAJB6/DDX3X/DNAJA1/KLF4/CARD16/HEXIM1/SMAD7/AVP/MIDN/CDKN2D/ZFP36/PPP1R15A	28	Up
GO:0002819	GO:0002819	regulation of adaptive immune response	18/379	207/18888	2.08961e-07	1.75397e-05	1.36604e-05	TNFRSF14/ZC3H12A/DUSP10/IL1B/IRF1/HLA-A/HLA-E/HLA-C/HLA-B/HLA-DRA/HLA-DRB1/RIPK2/ANXA1/B2M/SKAP1/SMAD7/JUNB/CLC	18	Up
GO:0140467	GO:0140467	integrated stress response signaling	9/379	46/18888	2.74268e-07	2.25515e-05	1.75637e-05	JUN/HSPA5/FOSL1/DDIT3/FOS/JUNB/PPP1R15A/ATF4/MAP3K20	9	Up
GO:0050670	GO:0050670	regulation of lymphocyte proliferation	19/379	237/18888	3.41479e-07	2.75164e-05	2.14305e-05	TNFRSF14/IL1B/SELENOK/HES1/IRF1/MZB1/CD74/HLA-A/HLA-E/HLA-DRB1/HLA-DMB/HLA-DPA1/HLA-DPB1/CDKN1A/RIPK2/ANXA1/PNP/ARG2/CLC	19	Up
GO:0032944	GO:0032944	regulation of mononuclear cell proliferation	19/379	241/18888	4.41802e-07	3.42311e-05	2.66601e-05	TNFRSF14/IL1B/SELENOK/HES1/IRF1/MZB1/CD74/HLA-A/HLA-E/HLA-DRB1/HLA-DMB/HLA-DPA1/HLA-DPB1/CDKN1A/RIPK2/ANXA1/PNP/ARG2/CLC	19	Up
GO:0045444	GO:0045444	fat cell differentiation	19/379	248/18888	6.84117e-07	5.10427e-05	3.97535e-05	ZC3H12A/PTGS2/RGS2/DUSP10/ID2/ZFP36L2/GATA2/HES1/PLAC8/PSMB8/PIM1/ARL4A/KLF4/NR4A1/DDIT3/WDFY2/SOCS1/ZFP36/XBP1	19	Up
GO:2000630	GO:2000630	positive regulation of miRNA metabolic process	10/379	67/18888	8.42465e-07	6.06124e-05	4.72065e-05	ZC3H12A/JUN/GATA2/NFKB1/EGR1/KLF4/NEAT1/MALAT1/FOSL1/FOS	10	Up
GO:0002697	GO:0002697	regulation of immune effector process	24/379	385/18888	1.03866e-06	7.3417e-05	5.71792e-05	TNFRSF14/ZC3H12A/DUSP10/IL1B/GATA2/MZB1/CD74/HLA-A/HLA-E/HLA-C/HLA-B/HLA-DRA/HLA-DRB1/HLA-DMB/RIPK2/ANXA1/B2M/LITAF/PLCG2/SMAD7/ICAM1/JUNB/CLC/XBP1	24	Up
GO:0032922	GO:0032922	circadian regulation of gene expression	10/379	70/18888	1.27754e-06	8.59779e-05	6.69619e-05	ID3/ID2/BHLHE40/EGR1/NAMPT/PER1/ID1/RELB/ATF4/NRIP1	10	Up
GO:1901796	GO:1901796	regulation of signal transduction by p53 class mediator	12/379	108/18888	1.76757e-06	0.000114864	8.94588e-05	RPL11/PLK3/MLF1/ING2/CD74/SOX4/SGK1/UBB/HEXIM1/DDX5/PMAIP1/RPS15	12	Up
GO:0048872	GO:0048872	homeostasis of number of cells	21/379	322/18888	2.43899e-06	0.00014889	0.000115959	PRDX1/ID2/GATA2/SKIL/OCIAD2/CD74/RPS14/SOX4/CITED2/BPGM/TSC22D3/ANXA1/RPS24/TUBA1A/KLF13/B2M/CYLD/PMAIP1/KLF2/ZFP36/SOD1	21	Up
GO:0038066	GO:0038066	p38MAPK cascade	9/379	59/18888	2.4857e-06	0.000149476	0.000116416	ZC3H12A/DUSP10/IL1B/DUSP1/CYLD/PER1/GADD45B/ZFP36/MAP3K20	9	Up
GO:0045936	GO:0045936	negative regulation of phosphate metabolic process	23/379	378/18888	2.6299e-06	0.000155821	0.000121358	ZC3H12A/RGS2/DUSP10/IL1B/SPRY1/MACROH2A1/TAF7/DUSP1/RACK1/IER3/CDKN1A/PDGFA/DNAJA1/DUSP6/IQGAP1/SOCS1/HEXIM1/SOCS3/SMAD7/MIDN/CDKN2D/PPP1R15A/MYADM	23	Up
GO:0052547	GO:0052547	regulation of peptidase activity	20/379	304/18888	3.71606e-06	0.000194442	0.000151436	CTSS/SPINK2/FNIP1/PRR7/RACK1/SERPINB1/PSMB8/PSMB9/CYCS/SERPINE1/DNAJB6/DDX3X/RIPK2/KLF4/CARD16/PSME1/PMAIP1/AVP/CDKN2D/BBC3	20	Up
GO:0042098	GO:0042098	T cell proliferation	16/379	213/18888	6.6962e-06	0.000321178	0.000250142	TNFRSF14/IL1B/SELENOK/HES1/IRF1/HLA-A/HLA-E/HLA-DRB1/HLA-DMB/HLA-DPA1/HLA-DPB1/RIPK2/ANXA1/PNP/ARG2/CLC	16	Up
GO:0070661	GO:0070661	leukocyte proliferation	21/379	352/18888	9.69782e-06	0.000444006	0.000345804	TNFRSF14/IL1B/SELENOK/HES1/NPR3/IRF1/MZB1/CD74/HLA-A/HLA-E/HLA-DRB1/HLA-DMB/HLA-DPA1/HLA-DPB1/CDKN1A/RIPK2/ANXA1/PNP/ARG2/JUNB/CLC	21	Up
GO:0010586	GO:0010586	miRNA metabolic process	11/379	108/18888	1.11205e-05	0.000503421	0.000392078	ZC3H12A/JUN/GATA2/NFKB1/EGR1/KLF4/NEAT1/MALAT1/FOSL1/FOS/DDX5	11	Up
GO:0002456	GO:0002456	T cell mediated immunity	12/379	129/18888	1.13705e-05	0.000509019	0.000396438	IL1B/HLA-A/HLA-E/HLA-C/HLA-B/HLA-DRA/HLA-DRB1/MYO1G/B2M/SMAD7/ICAM1/CLC	12	Up
GO:0001916	GO:0001916	positive regulation of T cell mediated cytotoxicity	7/379	40/18888	1.30534e-05	0.000571655	0.00044522	HLA-A/HLA-E/HLA-C/HLA-B/HLA-DRA/HLA-DRB1/B2M	7	Up
GO:0071347	GO:0071347	cellular response to interleukin-1	11/379	110/18888	1.32607e-05	0.000574489	0.000447428	ZC3H12A/IL1B/HES1/CXCL8/NFKB1/EGR1/NFKBIA/CCL3/CCL4/KLF2/CCL3L1	11	Up
GO:0010720	GO:0010720	positive regulation of cell development	24/379	454/18888	1.71961e-05	0.00071426	0.000556285	DUSP10/ID2/IL1B/CXCR4/SKIL/HES1/RHOH/CD74/CD83/SOX4/HLA-DRA/HLA-DRB1/BRAF/EGR3/RIPK2/KLF10/ANXA1/PNP/FOS/SOCS1/CYLD/EVI2B/SMAD7/XBP1	24	Up
GO:0050727	GO:0050727	regulation of inflammatory response	23/379	425/18888	1.78045e-05	0.000731983	0.000570088	PTGS2/DUSP10/IL1B/NFKB1/PTGER4/HLA-E/IER3/HLA-DRB1/SERPINE1/TMSB4X/ANXA1/NINJ1/KLF4/NEAT1/CASP4/CARD16/NFKBIA/CYLD/PLCG2/CCL3/SOCS3/ZFP36/SOD1	23	Up
GO:0062197	GO:0062197	cellular response to chemical stress	19/379	311/18888	1.85041e-05	0.000739168	0.000575684	ZC3H12A/PRDX1/JUN/PTGS2/CRYGD/RACK1/DDX3X/DNAJA1/KLF4/CAT/YBX3/DDIT3/GCH1/FOS/MPO/KLF2/RELB/ATF4/SOD1	19	Up
GO:0002237	GO:0002237	response to molecule of bacterial origin	21/379	369/18888	1.96952e-05	0.000777962	0.000605898	ZC3H12A/PTGS2/DUSP10/IL1B/CXCL8/NFKB1/PTGER4/SERPINE1/RIPK2/CARD16/VIM/NR4A1/NFKBIA/GCH1/FOS/B2M/LITAF/PLCG2/MPO/ZFP36/XBP1	21	Up
GO:0050851	GO:0050851	antigen receptor-mediated signaling pathway	15/379	208/18888	2.10288e-05	0.000822574	0.000640643	ZC3H12A/NFKB1/HLA-A/HLA-DRB1/HLA-DQB1/HLA-DPB1/LAT2/BRAF/RIPK2/ELF1/NFKBIA/IGHM/CYLD/PLCG2/SKAP1	15	Up
GO:0070555	GO:0070555	response to interleukin-1	12/379	138/18888	2.25175e-05	0.00084788	0.000660352	ZC3H12A/IL1B/HES1/CXCL8/NFKB1/EGR1/RIPK2/NFKBIA/CCL3/CCL4/KLF2/CCL3L1	12	Up
GO:1900744	GO:1900744	regulation of p38MAPK cascade	7/379	45/18888	2.91491e-05	0.00103931	0.00080944	ZC3H12A/DUSP10/IL1B/DUSP1/CYLD/PER1/GADD45B	7	Up
GO:0002718	GO:0002718	regulation of cytokine production involved in immune response	11/379	120/18888	3.02001e-05	0.00105805	0.00082404	TNFRSF14/IL1B/CD74/HLA-A/HLA-E/RIPK2/B2M/LITAF/PLCG2/SMAD7/CLC	11	Up
GO:0002367	GO:0002367	cytokine production involved in immune response	11/379	122/18888	3.52327e-05	0.00120299	0.000936919	TNFRSF14/IL1B/CD74/HLA-A/HLA-E/RIPK2/B2M/LITAF/PLCG2/SMAD7/CLC	11	Up
GO:0045598	GO:0045598	regulation of fat cell differentiation	12/379	146/18888	3.94433e-05	0.00133544	0.00104008	ZC3H12A/PTGS2/DUSP10/ID2/ZFP36L2/GATA2/HES1/PIM1/DDIT3/WDFY2/ZFP36/XBP1	12	Up
GO:0050900	GO:0050900	leukocyte migration	21/379	396/18888	5.51783e-05	0.00180743	0.00140767	TNFRSF14/SELL/IL1B/CXCR4/ITGA4/SELENOK/CXCL8/PTGER4/CD74/DUSP1/RIPOR2/MYO1G/SERPINE1/ANXA1/NINJ1/CCL3/CCL4/AZU1/PRTN3/ICAM1/CCL3L1	21	Up
GO:0043154	GO:0043154	negative regulation of cysteine-type endopeptidase activity involved in apoptotic process	7/379	50/18888	5.88682e-05	0.00188509	0.00146816	FNIP1/DNAJB6/DDX3X/KLF4/CARD16/AVP/CDKN2D	7	Up
GO:0050868	GO:0050868	negative regulation of T cell activation	11/379	129/18888	5.89578e-05	0.00188509	0.00146816	TNFRSF14/ZC3H12A/IRF1/CD74/RIPOR2/HLA-E/HLA-DRB1/ANXA1/ARG2/SOCS1/SMAD7	11	Up
GO:0071277	GO:0071277	cellular response to calcium ion	9/379	87/18888	6.19444e-05	0.0019198	0.00149519	CRHBP/BRAF/TUBA1A/FOS/IQGAP1/PLCG2/JUNB/JUND/FOSB	9	Up
GO:0035019	GO:0035019	somatic stem cell population maintenance	8/379	68/18888	6.31155e-05	0.00194116	0.00151183	ZFP36L2/GATA2/HES1/SOX4/BRAF/KLF10/KLF4/NOG	8	Up
GO:0031392	GO:0031392	regulation of prostaglandin biosynthetic process	4/379	12/18888	6.95257e-05	0.00212211	0.00165276	PTGS2/IL1B/CD74/AVP	4	Up
GO:0043433	GO:0043433	negative regulation of DNA-binding transcription factor activity	12/379	156/18888	7.52899e-05	0.00224698	0.00175001	ID3/ZC3H12A/ID2/BHLHE40/HES1/PIM1/KLF4/DDIT3/COMMD6/NFKBIA/CYLD/ID1	12	Up
GO:0001818	GO:0001818	negative regulation of cytokine production	20/379	381/18888	9.50499e-05	0.0027354	0.0021304	ZC3H12A/REL/NFKB1/PTGER4/SERPINB1/CD83/HLA-DRB1/ANXA1/KLF4/CARD16/SRGN/DDIT3/RGCC/ARG2/CYLD/XAF1/SMAD7/KLF2/ZFP36/RELB	20	Up
GO:0001933	GO:0001933	negative regulation of protein phosphorylation	17/379	296/18888	0.000108361	0.00301095	0.00234501	ZC3H12A/RGS2/DUSP10/IL1B/SPRY1/MACROH2A1/TAF7/DUSP1/RACK1/CDKN1A/DNAJA1/DUSP6/SOCS1/HEXIM1/SOCS3/SMAD7/MYADM	17	Up
GO:0002460	GO:0002460	adaptive immune response based on somatic recombination of immune receptors built from immunoglobulin superfamily domains	20/379	385/18888	0.00010948	0.00302119	0.00235298	ZC3H12A/IL1B/CD74/HLA-A/HLA-E/HLA-C/HLA-B/HLA-DRA/HLA-DRB1/MYO1G/RIPK2/ANXA1/IGHM/B2M/SOCS3/SMAD7/ICAM1/JUNB/CLC/RELB	20	Up
GO:0009612	GO:0009612	response to mechanical stimulus	14/379	216/18888	0.000124621	0.00334731	0.00260698	PTGS2/IL1B/CXCR4/NFKB1/PTGER4/IRF1/CITED2/WHRN/FOSL1/TUBA1A/NFKBIA/FOS/MPO/FOSB	14	Up
GO:0051250	GO:0051250	negative regulation of lymphocyte activation	12/379	165/18888	0.000128726	0.00343467	0.00267501	TNFRSF14/ZC3H12A/ID2/IRF1/CD74/RIPOR2/HLA-E/HLA-DRB1/ANXA1/ARG2/SOCS1/SMAD7	12	Up
GO:0006809	GO:0006809	nitric oxide biosynthetic process	8/379	77/18888	0.000153626	0.00397089	0.00309264	ZC3H12A/PTGS2/IL1B/PTX3/KLF4/GCH1/ARG2/KLF2	8	Up
GO:0071496	GO:0071496	cellular response to external stimulus	18/379	335/18888	0.000158294	0.00404544	0.0031507	ZC3H12A/PTGS2/IL1B/ITGA4/NFKB1/PTGER4/FNIP1/IRF1/CDKN1A/PIM1/KLF10/HSPA5/FOSL1/FOS/MAP1LC3B/PMAIP1/XBP1/ATF4	18	Up
GO:0001701	GO:0001701	in utero embryonic development	20/379	401/18888	0.000188471	0.00468735	0.00365064	SLC30A1/GATA2/MBNL1/SKIL/HES1/HOPX/CDKN1A/CITED2/DNAJB6/KLF4/PHLDA2/FOSL1/YBX3/RPL13/NOG/SOCS3/JUNB/KLF2/SPINT2/MAFF	20	Up
GO:0006970	GO:0006970	response to osmotic stress	8/379	81/18888	0.000219066	0.00525367	0.0040917	PLK3/PTGS2/TSC22D2/MAP7/DDX3X/TSC22D3/YBX3/RELB	8	Up
GO:0001890	GO:0001890	placenta development	11/379	150/18888	0.000227035	0.00541258	0.00421546	PTGS2/GATA2/HES1/CITED2/DNAJB6/PHLDA2/FOSL1/SOCS3/JUNB/SPINT2/SOD1	11	Up
GO:0042274	GO:0042274	ribosomal small subunit biogenesis	9/379	103/18888	0.000228877	0.00541756	0.00421934	DNTTIP2/RPS27/RPS3A/RPS23/RPS14/RPS12/RPS4X/RPS24/RPS15	9	Up
GO:1901653	GO:1901653	cellular response to peptide	19/379	376/18888	0.000230239	0.00541756	0.00421934	SLC25A33/IL1B/ITGA4/NFKB1/CRHBP/MZB1/RIPK2/KLF4/CASP4/VIM/NR4A1/SOCS2/FOS/SOCS1/VAMP2/SOCS3/ICAM1/KLF2/XBP1	19	Up
GO:0042255	GO:0042255	ribosome assembly	7/379	62/18888	0.000235867	0.00549311	0.00427818	RPL11/RPS27/RPS14/DDX3X/RPL10/RPL23A/RPS15	7	Up
GO:0006959	GO:0006959	humoral immune response	15/379	258/18888	0.000238801	0.00550695	0.00428896	H2BC21/IL1B/CXCL8/CD83/HLA-A/HLA-E/HLA-DRB1/HLA-DQB1/PRSS2/RPL39/RPL30/RGCC/IGHM/AZU1/PRTN3	15	Up
GO:0000302	GO:0000302	response to reactive oxygen species	13/379	203/18888	0.000242904	0.00552916	0.00430626	PLK3/PRDX1/JUN/CRYGD/RACK1/KLF4/CAT/FOSL1/GCH1/FOS/MPO/KLF2/SOD1	13	Up
GO:0032623	GO:0032623	interleukin-2 production	7/379	63/18888	0.00026084	0.00577432	0.0044972	IL1B/CD83/RIPK2/ANXA1/PNP/PLCG2/ZFP36	7	Up
GO:0046209	GO:0046209	nitric oxide metabolic process	8/379	84/18888	0.000281855	0.00600844	0.00467954	ZC3H12A/PTGS2/IL1B/PTX3/KLF4/GCH1/ARG2/KLF2	8	Up
GO:0060326	GO:0060326	cell chemotaxis	17/379	322/18888	0.000294057	0.00620291	0.00483099	IL1B/CXCR4/CXCL8/CD74/DUSP1/RIPOR2/SERPINE1/TMSB4X/EGR3/ANXA1/NINJ1/BIN2/NR4A1/CCL3/CCL4/AZU1/CCL3L1	17	Up
GO:2001057	GO:2001057	reactive nitrogen species metabolic process	8/379	85/18888	0.000305788	0.00631391	0.00491745	ZC3H12A/PTGS2/IL1B/PTX3/KLF4/GCH1/ARG2/KLF2	8	Up
GO:0051412	GO:0051412	response to corticosterone	4/379	17/18888	0.000308722	0.00631391	0.00491745	CDKN1A/FOSL1/FOS/FOSB	4	Up
GO:0071216	GO:0071216	cellular response to biotic stimulus	15/379	265/18888	0.000318012	0.00643854	0.00501451	ZC3H12A/IL1B/CXCL8/NFKB1/SERPINE1/RIPK2/HSPA5/CARD16/VIM/DDIT3/NFKBIA/LITAF/PLCG2/ZFP36/XBP1	15	Up
GO:0019730	GO:0019730	antimicrobial humoral response	10/379	132/18888	0.000334828	0.00671154	0.00522713	H2BC21/CXCL8/HLA-A/HLA-E/PRSS2/RPL39/RPL30/IGHM/AZU1/PRTN3	10	Up
GO:0048511	GO:0048511	rhythmic process	16/379	297/18888	0.000352373	0.00692362	0.00539231	ID3/ID2/BHLHE40/PTX3/EGR1/RACK1/NAMPT/EGR3/KLF10/PER1/HLF/DDX5/ID1/RELB/ATF4/NRIP1	16	Up
GO:0042742	GO:0042742	defense response to bacterium	17/379	330/18888	0.000390198	0.00741561	0.00577548	TNFRSF14/H2BC21/SLC30A1/IL1B/PLAC8/NFKB1/HLA-A/HLA-E/SERPINE1/RPL39/RIPK2/RPL30/CASP4/ARG2/IGHM/MPO/AZU1	17	Up
GO:0001912	GO:0001912	positive regulation of leukocyte mediated cytotoxicity	7/379	69/18888	0.000458983	0.0085613	0.00666777	HLA-A/HLA-E/HLA-C/HLA-B/HLA-DRA/HLA-DRB1/B2M	7	Up
GO:0006979	GO:0006979	response to oxidative stress	19/379	398/18888	0.000466648	0.00866417	0.00674789	ZC3H12A/PLK3/PRDX1/JUN/PTGS2/CRYGD/SELENOK/MACROH2A1/RACK1/KLF4/CAT/FOSL1/MSRB3/GCH1/FOS/MPO/KLF2/ATF4/SOD1	19	Up
GO:0034728	GO:0034728	nucleosome organization	10/379	138/18888	0.000477178	0.00881905	0.00686851	H2BC21/MACROH2A1/H1-2/H4C5/H4C8/H3C10/TSPYL4/SPTY2D1/CHD2/H3-3B	10	Up
GO:0036499	GO:0036499	PERK-mediated unfolded protein response	4/379	19/18888	0.000487065	0.00896066	0.0069788	HSPA5/DDIT3/PPP1R15A/ATF4	4	Up
GO:0006935	GO:0006935	chemotaxis	21/379	466/18888	0.000510084	0.00934149	0.0072754	IL1B/CXCR4/CXCL8/CD74/DUSP1/RIPOR2/PDGFA/SERPINE1/TMSB4X/PLP2/EGR3/ANXA1/NINJ1/LSP1/FOSL1/BIN2/NR4A1/CCL3/CCL4/AZU1/CCL3L1	21	Up
GO:0070372	GO:0070372	regulation of ERK1 and ERK2 cascade	16/379	308/18888	0.000524674	0.00947943	0.00738284	DUSP10/IL1B/SPRY1/CD74/HLA-DRB1/PDGFA/BRAF/RIPK2/PRXL2C/RAP1B/DUSP6/NDRG4/CCL3/CCL4/ICAM1/CCL3L1	16	Up
GO:0034405	GO:0034405	response to fluid shear stress	5/379	34/18888	0.000545957	0.00970392	0.00755768	PTGS2/CITED2/KLF4/SMAD7/KLF2	5	Up
GO:0002443	GO:0002443	leukocyte mediated immunity	21/379	469/18888	0.000554277	0.00979466	0.00762835	PRDX1/IL1B/GATA2/CD74/HLA-A/HLA-E/HLA-C/HLA-B/HLA-DRA/HLA-DRB1/MYO1G/LAT2/IGHM/B2M/PLCG2/VAMP2/CCL3/SMAD7/AZU1/ICAM1/CLC	21	Up
GO:0044403	GO:0044403	biological process involved in symbiotic interaction	16/379	311/18888	0.000582648	0.010251	0.00798379	TNFRSF14/ZC3H12A/JUN/CXCR4/PTX3/CXCL8/CD74/HLA-DRB1/SLC3A2/VPS37B/CCL3/CCL4/CHMP1B/AVP/AZU1/ICAM1	16	Up
GO:0006334	GO:0006334	nucleosome assembly	9/379	118/18888	0.000627114	0.0108907	0.00848197	H2BC21/MACROH2A1/H1-2/H4C5/H4C8/H3C10/TSPYL4/SPTY2D1/H3-3B	9	Up
GO:0043409	GO:0043409	negative regulation of MAPK cascade	11/379	170/18888	0.00065996	0.0113632	0.00884994	RGS2/DUSP10/DUSP2/IL1B/SPRY1/DUSP1/DNAJA1/DUSP6/TAOK3/CYLD/PER1	11	Up
GO:0001909	GO:0001909	leukocyte mediated cytotoxicity	10/379	144/18888	0.00066649	0.0113815	0.00886419	PRDX1/HLA-A/HLA-E/HLA-C/HLA-B/HLA-DRA/HLA-DRB1/B2M/AZU1/ICAM1	10	Up
GO:0010721	GO:0010721	negative regulation of cell development	15/379	288/18888	0.000756719	0.0126279	0.00983492	ZC3H12A/DUSP10/ID2/IL1B/DLX2/GATA2/HES1/IRF1/CD74/ANXA1/B2M/SOCS1/CCL3/NOG/SMAD7	15	Up
GO:0097305	GO:0097305	response to alcohol	14/379	259/18888	0.000785796	0.012881	0.0100321	RGS2/PTGER4/CRHBP/CDKN1A/SGK1/KLF4/CAT/FOSL1/FOS/CCL3/AVP/KLF2/FOSB/SOD1	14	Up
GO:0051345	GO:0051345	positive regulation of hydrolase activity	21/379	482/18888	0.000786481	0.012881	0.0100321	CTSS/S100A10/RGS16/RGS1/RASGEF1B/PRR7/RACK1/CYCS/DDX3X/RIPK2/RALGDS/PSME1/CCL3/CCL4/PMAIP1/PRTN3/GNA15/S1PR4/BBC3/PPP1R15A/CCL3L1	21	Up
GO:0002685	GO:0002685	regulation of leukocyte migration	13/379	230/18888	0.000796007	0.0129843	0.0101125	TNFRSF14/ITGA4/SELENOK/CXCL8/PTGER4/CD74/DUSP1/RIPOR2/SERPINE1/ANXA1/CCL3/CCL4/ICAM1	13	Up
GO:0070306	GO:0070306	lens fiber cell differentiation	5/379	37/18888	0.00081417	0.0131409	0.0102345	CRYGD/SKIL/SPRY1/VIM/ATF4	5	Up
GO:0009636	GO:0009636	response to toxic substance	14/379	260/18888	0.00081575	0.0131409	0.0102345	PRDX1/PTGS2/SLC30A1/CDKN1A/PIM1/CAT/ESD/GCH1/FOS/CCL3/CCL4/MPO/ATF4/SOD1	14	Up
GO:0031343	GO:0031343	positive regulation of cell killing	7/379	76/18888	0.000825177	0.0131409	0.0102345	HLA-A/HLA-E/HLA-C/HLA-B/HLA-DRA/HLA-DRB1/B2M	7	Up
GO:0061614	GO:0061614	miRNA transcription	7/379	76/18888	0.000825177	0.0131409	0.0102345	JUN/GATA2/EGR1/KLF4/FOSL1/FOS/DDX5	7	Up
GO:0051409	GO:0051409	response to nitrosative stress	3/379	10/18888	0.000866087	0.0136095	0.0105995	DNAJA1/DDIT3/DUSP6	3	Up
GO:0044703	GO:0044703	multi-organism reproductive process	12/379	204/18888	0.000887156	0.0137299	0.0106932	PTGS2/RGS2/IL1B/CRHBP/CITED2/FOSL1/ARHGDIB/FOS/JUNB/FOSB/MAFF/SOD1	12	Up
GO:0035914	GO:0035914	skeletal muscle cell differentiation	7/379	77/18888	0.000892332	0.0137299	0.0106932	EGR1/CITED2/NR4A1/FOS/HLF/DDX5/MAFF	7	Up
GO:0071774	GO:0071774	response to fibroblast growth factor	9/379	124/18888	0.000896244	0.0137299	0.0106932	ZFP36L2/CXCL8/SPRY1/EGR3/NR4A1/IQGAP1/NOG/IER2/ZFP36	9	Up
GO:0032102	GO:0032102	negative regulation of response to external stimulus	20/379	456/18888	0.000960839	0.0143378	0.0111667	DUSP10/TFPI/NFKB1/PTGER4/DUSP1/HLA-A/HLA-E/IER3/HLA-B/HLA-DRB1/PDGFA/SERPINE1/TMSB4X/KLF4/CARD16/ARG2/CYLD/SOCS3/ZFP36/SOD1	20	Up
GO:1990868	GO:1990868	response to chemokine	8/379	101/18888	0.000973451	0.0144192	0.0112301	ZC3H12A/CXCR4/CXCL8/DUSP1/RIPOR2/CCL3/CCL4/CCL3L1	8	Up
GO:1990869	GO:1990869	cellular response to chemokine	8/379	101/18888	0.000973451	0.0144192	0.0112301	ZC3H12A/CXCR4/CXCL8/DUSP1/RIPOR2/CCL3/CCL4/CCL3L1	8	Up
GO:0045932	GO:0045932	negative regulation of muscle contraction	4/379	23/18888	0.00104441	0.0152438	0.0118723	ZC3H12A/PTGS2/RGS2/SOD1	4	Up
GO:0051098	GO:0051098	regulation of binding	13/379	238/18888	0.00108897	0.0156694	0.0122038	RPL11/JUN/PBXIP1/ITGA4/HES1/RACK1/RIPOR2/CDKN1A/RIPK2/EIF3E/CARD16/B2M/NOG	13	Up
GO:0046683	GO:0046683	response to organophosphorus	9/379	128/18888	0.0011229	0.0160432	0.0124949	PTGS2/IL1B/CRHBP/BRAF/FOSL1/RAP1B/FOS/PER1/FOSB	9	Up
GO:0045429	GO:0045429	positive regulation of nitric oxide biosynthetic process	5/379	40/18888	0.00117007	0.0164403	0.0128041	PTGS2/IL1B/PTX3/KLF4/KLF2	5	Up
GO:0051385	GO:0051385	response to mineralocorticoid	5/379	40/18888	0.00117007	0.0164403	0.0128041	CDKN1A/SGK1/FOSL1/FOS/FOSB	5	Up
GO:1902806	GO:1902806	regulation of cell cycle G1/S phase transition	12/379	211/18888	0.00118742	0.0164403	0.0128041	PLK3/SDE2/ID2/MLF1/CDKN1A/DDX3X/FHL1/KLF4/RGCC/PSME1/PLCG2/CDKN2D	12	Up
GO:0061042	GO:0061042	vascular wound healing	4/379	24/18888	0.00123363	0.0166616	0.0129765	CXCR4/GATA2/SERPINE1/XBP1	4	Up
GO:0042594	GO:0042594	response to starvation	12/379	212/18888	0.00123649	0.0166616	0.0129765	ZC3H12A/FNIP1/CDKN1A/KLF10/HSPA5/DDIT3/FOS/MAP1LC3B/PMAIP1/ZFP36/XBP1/ATF4	12	Up
GO:0044706	GO:0044706	multi-multicellular organism process	12/379	212/18888	0.00123649	0.0166616	0.0129765	PTGS2/RGS2/IL1B/CRHBP/CITED2/FOSL1/ARHGDIB/FOS/JUNB/FOSB/MAFF/SOD1	12	Up
GO:0045786	GO:0045786	negative regulation of cell cycle	18/379	405/18888	0.00146887	0.0192771	0.0150136	PLK3/PTGS2/SDE2/ZFP36L2/TSC22D2/MACROH2A1/DUSP1/IER3/CDKN1A/FHL1/TMEM67/KLF4/NR4A1/TAOK3/RGCC/HEXIM1/CDKN2D/MAP3K20	18	Up
GO:0034113	GO:0034113	heterotypic cell-cell adhesion	6/379	62/18888	0.00149633	0.0194475	0.0151462	IL1B/ITGA4/NINJ1/KLF4/SKAP1/MYADM	6	Up
GO:2000351	GO:2000351	regulation of endothelial cell apoptotic process	6/379	62/18888	0.00149633	0.0194475	0.0151462	ITGA4/GATA2/SERPINE1/BRAF/RGCC/ICAM1	6	Up
GO:0045926	GO:0045926	negative regulation of growth	13/379	247/18888	0.00152118	0.0197069	0.0153483	RGS2/DUSP10/EAF2/PLAC8/RACK1/CDKN1A/CITED2/DDX3X/FHL1/SOCS2/MEG3/NOG/CDKN2D	13	Up
GO:0070673	GO:0070673	response to interleukin-18	3/379	12/18888	0.0015411	0.0197742	0.0154007	RIPK2/CASP4/CYLD	3	Up
GO:0071493	GO:0071493	cellular response to UV-B	3/379	12/18888	0.0015411	0.0197742	0.0154007	CDKN1A/MFAP4/MAP3K20	3	Up
GO:0051591	GO:0051591	response to cAMP	7/379	85/18888	0.00159803	0.0203106	0.0158185	CRHBP/BRAF/FOSL1/RAP1B/FOS/PER1/FOSB	7	Up
GO:0060412	GO:0060412	ventricular septum morphogenesis	5/379	43/18888	0.0016297	0.0203284	0.0158323	HES1/SOX4/CITED2/NOG/SMAD7	5	Up
GO:0033622	GO:0033622	integrin activation	4/379	26/18888	0.00168165	0.0206908	0.0161146	PTGER4/MZB1/RAP1B/SKAP1	4	Up
GO:0098581	GO:0098581	detection of external biotic stimulus	4/379	26/18888	0.00168165	0.0206908	0.0161146	HLA-A/HLA-B/HLA-DRB1/NR4A1	4	Up
GO:0090398	GO:0090398	cellular senescence	8/379	111/18888	0.00178969	0.0218504	0.0170177	LMNA/ID2/ING2/CDKN1A/CITED2/GCH1/ARG2/B2M	8	Up
GO:0021879	GO:0021879	forebrain neuron differentiation	5/379	44/18888	0.00180883	0.0220175	0.0171478	DLX2/GATA2/HES1/B2M/UBB	5	Up
GO:0006986	GO:0006986	response to unfolded protein	9/379	138/18888	0.00189655	0.0229465	0.0178714	CREBRF/RACK1/DNAJA1/HSPA5/DDIT3/HERPUD1/PPP1R15A/XBP1/ATF4	9	Up
GO:0042149	GO:0042149	cellular response to glucose starvation	5/379	45/18888	0.00200196	0.0237932	0.0185308	ZC3H12A/HSPA5/PMAIP1/XBP1/ATF4	5	Up
GO:1903573	GO:1903573	negative regulation of response to endoplasmic reticulum stress	5/379	45/18888	0.00200196	0.0237932	0.0185308	RACK1/HSPA5/HERPUD1/PPP1R15A/XBP1	5	Up
GO:0001906	GO:0001906	cell killing	12/379	226/18888	0.00211927	0.0250397	0.0195016	PRDX1/HLA-A/HLA-E/HLA-C/HLA-B/HLA-DRA/HLA-DRB1/RPL30/NINJ1/B2M/AZU1/ICAM1	12	Up
GO:0050792	GO:0050792	regulation of viral process	10/379	168/18888	0.00213978	0.0252081	0.0196328	CXCR4/PTX3/CXCL8/CD74/HLA-DRB1/DDX3X/VPS37B/HEXIM1/DDX5/ZFP36	10	Up
GO:0009416	GO:0009416	response to light stimulus	15/379	321/18888	0.00221249	0.0258364	0.0201221	SDE2/ID2/BHLHE40/CDKN1A/BRAF/CAT/TUBA1A/FOS/NDRG4/PER1/MFAP4/NOG/CDKN2D/ATF4/MAP3K20	15	Up
GO:0048568	GO:0048568	embryonic organ development	19/379	455/18888	0.00223065	0.0258364	0.0201221	ID3/ID2/DLX2/GATA2/HES1/CXCL8/CITED2/PDGFA/DNAJB6/RPL10/WHRN/PHLDA2/NDRG4/NOG/SOCS3/JUNB/SPINT2/ATF4/SOD1	19	Up
GO:0045686	GO:0045686	negative regulation of glial cell differentiation	4/379	28/18888	0.00223159	0.0258364	0.0201221	DUSP10/DLX2/HES1/NOG	4	Up
GO:0050921	GO:0050921	positive regulation of chemotaxis	9/379	142/18888	0.00230548	0.0265394	0.0206696	CXCR4/CXCL8/CD74/RIPOR2/SERPINE1/TMSB4X/CCL3/CCL4/AZU1	9	Up
GO:0044344	GO:0044344	cellular response to fibroblast growth factor stimulus	8/379	116/18888	0.00236267	0.0271202	0.0211219	ZFP36L2/CXCL8/SPRY1/EGR3/NR4A1/IQGAP1/NOG/ZFP36	8	Up
GO:0072577	GO:0072577	endothelial cell apoptotic process	6/379	68/18888	0.0024098	0.0274825	0.0214041	ITGA4/GATA2/SERPINE1/BRAF/RGCC/ICAM1	6	Up
GO:0043922	GO:0043922	negative regulation by host of viral transcription	3/379	14/18888	0.00247494	0.0275457	0.0214533	JUN/CCL3/CCL4	3	Up
GO:0007517	GO:0007517	muscle organ development	16/379	359/18888	0.00257153	0.0283079	0.022047	ID3/EGR1/RIPOR2/CITED2/FHL1/EGR3/YBX3/NR4A1/FOS/CHD2/HLF/NOG/DDX5/SMAD7/XBP1/MAFF	16	Up
GO:0043525	GO:0043525	positive regulation of neuron apoptotic process	6/379	69/18888	0.00259559	0.0284949	0.0221926	MCL1/CASP4/DDIT3/GCH1/CCL3/ATF4	6	Up
GO:0051048	GO:0051048	negative regulation of secretion	10/379	173/18888	0.00264963	0.0287746	0.0224104	SLC30A1/IL1B/CRHBP/CD74/BRAF/RAB11FIP1/ANXA1/RAP1B/MIDN/PIM3	10	Up
GO:1990748	GO:1990748	cellular detoxification	8/379	119/18888	0.00276989	0.0296018	0.0230547	PRDX1/PTGS2/PIM1/CAT/ESD/GCH1/MPO/SOD1	8	Up
GO:0051592	GO:0051592	response to calcium ion	9/379	146/18888	0.00278162	0.0296018	0.0230547	CRHBP/BRAF/TUBA1A/FOS/IQGAP1/PLCG2/JUNB/JUND/FOSB	9	Up
GO:0019915	GO:0019915	lipid storage	7/379	94/18888	0.00284382	0.0300729	0.0234216	ZC3H12A/IL1B/NFKB1/EHD1/NFKBIA/NPC2/NRIP1	7	Up
GO:0043087	GO:0043087	regulation of GTPase activity	14/379	298/18888	0.002921	0.0306477	0.0238693	S100A10/PBXIP1/RGS16/RGS1/ARHGAP15/RASGEF1B/RACK1/RIPOR2/RALGDS/CCL3/CCL4/PRTN3/SOD1/CCL3L1	14	Up
GO:0032091	GO:0032091	negative regulation of protein binding	6/379	71/18888	0.00299918	0.0311463	0.0242576	ITGA4/RACK1/CDKN1A/CARD16/B2M/NOG	6	Up
GO:0061043	GO:0061043	regulation of vascular wound healing	3/379	15/18888	0.00304798	0.0314075	0.024461	CXCR4/SERPINE1/XBP1	3	Up
GO:1901741	GO:1901741	positive regulation of myoblast fusion	3/379	15/18888	0.00304798	0.0314075	0.024461	CD53/RIPOR2/EHD1	3	Up
GO:0006693	GO:0006693	prostaglandin metabolic process	5/379	50/18888	0.00319988	0.03265	0.0254287	PTGS2/IL1B/HPGDS/CD74/AVP	5	Up
GO:0031668	GO:0031668	cellular response to extracellular stimulus	13/379	269/18888	0.00320098	0.03265	0.0254287	ZC3H12A/ITGA4/FNIP1/CDKN1A/PIM1/KLF10/HSPA5/FOSL1/FOS/MAP1LC3B/PMAIP1/XBP1/ATF4	13	Up
GO:0140747	GO:0140747	regulation of ncRNA transcription	7/379	97/18888	0.00339195	0.0341187	0.0265725	JUN/GATA2/MACROH2A1/EGR1/KLF4/FOSL1/FOS	7	Up
GO:0002274	GO:0002274	myeloid leukocyte activation	12/379	241/18888	0.00357952	0.0353478	0.0275298	ZC3H12A/GATA2/RHOH/CXCL8/CD74/LAT2/ANXA1/PLCG2/VAMP2/CCL3/AZU1/RELB	12	Up
GO:0035335	GO:0035335	peptidyl-tyrosine dephosphorylation	4/379	32/18888	0.00368013	0.0357962	0.0278791	DUSP10/DUSP2/DUSP1/DUSP6	4	Up
GO:0001659	GO:0001659	temperature homeostasis	10/379	183/18888	0.00395968	0.038041	0.0296274	PTGS2/IL1B/CXCR4/PLAC8/NPR3/EGR1/SQSTM1/DDIT3/ID1/ATF4	10	Up
GO:0071456	GO:0071456	cellular response to hypoxia	9/379	154/18888	0.00396556	0.038041	0.0296274	PLK3/LMNA/PTGS2/CITED2/MALAT1/RGCC/FOS/PMAIP1/ATF4	9	Up
GO:0050764	GO:0050764	regulation of phagocytosis	7/379	100/18888	0.00401713	0.0384443	0.0299414	GATA2/PTX3/RACK1/PLCG2/AZU1/PRTN3/SOD1	7	Up
GO:0017145	GO:0017145	stem cell division	4/379	33/18888	0.00412244	0.0390807	0.0304371	ZFP36L2/ING2/MLLT3/EVI2B	4	Up
GO:0042113	GO:0042113	B cell activation	13/379	278/18888	0.00422473	0.039856	0.0310409	ID2/ZFP36L2/ITGA4/FNIP1/MZB1/CD74/CDKN1A/LAT2/ITM2A/KLF6/CYLD/PLCG2/XBP1	13	Up
GO:2000045	GO:2000045	regulation of G1/S transition of mitotic cell cycle	10/379	185/18888	0.0042745	0.0400511	0.0311929	PLK3/SDE2/ID2/CDKN1A/DDX3X/FHL1/KLF4/RGCC/PSME1/CDKN2D	10	Up
GO:0002064	GO:0002064	epithelial cell development	11/379	216/18888	0.00438526	0.0404646	0.0315149	IL1B/CXCR4/GATA2/CDKN1A/VIM/RAP1B/IQGAP1/ICAM1/SPINT2/MYADM/ATF4	11	Up
GO:0002679	GO:0002679	respiratory burst involved in defense response	3/379	17/18888	0.00442186	0.0404646	0.0315149	DUSP10/SELENOK/MPO	3	Up
GO:0033623	GO:0033623	regulation of integrin activation	3/379	17/18888	0.00442186	0.0404646	0.0315149	PTGER4/RAP1B/SKAP1	3	Up
GO:0097396	GO:0097396	response to interleukin-17	3/379	17/18888	0.00442186	0.0404646	0.0315149	IL1B/NFKB1/SOCS3	3	Up
GO:0097398	GO:0097398	cellular response to interleukin-17	3/379	17/18888	0.00442186	0.0404646	0.0315149	IL1B/NFKB1/SOCS3	3	Up
GO:0098727	GO:0098727	maintenance of cell number	10/379	186/18888	0.00443915	0.0404646	0.0315149	ZFP36L2/GATA2/HES1/ING2/SOX4/BRAF/KLF10/KLF4/TPT1/NOG	10	Up
GO:0046620	GO:0046620	regulation of organ growth	7/379	102/18888	0.00447999	0.0405615	0.0315904	RGS2/PIM1/CITED2/YBX3/DUSP6/NOG/SOD1	7	Up
GO:0071353	GO:0071353	cellular response to interleukin-4	4/379	34/18888	0.0045993	0.0413629	0.0322146	TCF7/HSPA5/XBP1/RPL3	4	Up
GO:2000242	GO:2000242	negative regulation of reproductive process	6/379	78/18888	0.00478672	0.0426675	0.0332306	EAF2/HPGDS/DUSP1/YBX3/ARHGDIB/SOD1	6	Up
GO:0001836	GO:0001836	release of cytochrome c from mitochondria	5/379	55/18888	0.0048434	0.0430062	0.0334944	MCL1/LMNA/PMAIP1/AVP/BBC3	5	Up
GO:0001558	GO:0001558	regulation of cell growth	17/379	418/18888	0.00484607	0.0430062	0.0334944	SLC25A33/RGS2/CXCR4/EAF2/RACK1/CDKN1A/SGK1/PRSS2/DDX3X/FHL1/SDCBP/SOCS2/MEG3/H3-3B/SMAD7/AVP/CDKN2D	17	Up
GO:0033002	GO:0033002	muscle cell proliferation	12/379	251/18888	0.00494073	0.0436539	0.0339989	JUN/PTGS2/ID2/CDKN1A/PIM1/CITED2/KLF4/SF1/DDIT3/FOS/NDRG4/NOG	12	Up
GO:1990830	GO:1990830	cellular response to leukemia inhibitory factor	7/379	104/18888	0.00498202	0.0437311	0.034059	EIF4A2/BCLAF1/TLE4/KLF4/SOCS3/SMAD7/ICAM1	7	Up
GO:0045685	GO:0045685	regulation of glial cell differentiation	6/379	79/18888	0.00509471	0.0443877	0.0345703	DUSP10/ID2/CXCR4/DLX2/HES1/NOG	6	Up
GO:0000028	GO:0000028	ribosomal small subunit assembly	3/379	18/18888	0.0052281	0.0448	0.0348915	RPS27/RPS14/RPS15	3	Up
GO:0035234	GO:0035234	ectopic germ cell programmed cell death	3/379	18/18888	0.0052281	0.0448	0.0348915	IL1B/YBX3/SOD1	3	Up
GO:0045346	GO:0045346	regulation of MHC class II biosynthetic process	3/379	18/18888	0.0052281	0.0448	0.0348915	TAF7/AZU1/XBP1	3	Up
GO:0061644	GO:0061644	protein localization to CENP-A containing chromatin	3/379	18/18888	0.0052281	0.0448	0.0348915	H4C5/H2AC8/H4C8	3	Up
GO:0090713	GO:0090713	immunological memory process	3/379	18/18888	0.0052281	0.0448	0.0348915	TNFRSF14/HLA-DRA/HLA-DRB1	3	Up
GO:1990823	GO:1990823	response to leukemia inhibitory factor	7/379	106/18888	0.00552523	0.0468656	0.0365002	EIF4A2/BCLAF1/TLE4/KLF4/SOCS3/SMAD7/ICAM1	7	Up
GO:0070542	GO:0070542	response to fatty acid	5/379	57/18888	0.00564334	0.0477194	0.0371652	ID3/ZC3H12A/PTGS2/HES1/CAT	5	Up
GO:0016049	GO:0016049	cell growth	19/379	496/18888	0.0056515	0.0477194	0.0371652	SLC25A33/RGS2/CXCR4/ITGA4/EAF2/RACK1/CDKN1A/SGK1/PRSS2/DDX3X/FHL1/SDCBP/SOCS2/MEG3/IQGAP1/H3-3B/SMAD7/AVP/CDKN2D	19	Up
GO:0044409	GO:0044409	symbiont entry into host	9/379	163/18888	0.0057337	0.0480272	0.0374049	TNFRSF14/CXCR4/PTX3/CXCL8/CD74/HLA-DRB1/SLC3A2/AVP/ICAM1	9	Up
GO:0050777	GO:0050777	negative regulation of immune response	10/379	194/18888	0.00594344	0.0491707	0.0382955	TNFRSF14/ZC3H12A/DUSP10/HLA-A/HLA-E/HLA-B/HLA-DRB1/ANXA1/ARG2/SMAD7	10	Up
GO:0043331	GO:0043331	response to dsRNA	5/379	58/18888	0.00607635	0.0496886	0.0386989	NFKB1/RIPK2/SLC3A2/NFKBIA/PMAIP1	5	Up
GO:0048008	GO:0048008	platelet-derived growth factor receptor signaling pathway	5/379	58/18888	0.00607635	0.0496886	0.0386989	CSRNP1/TIPARP/PDGFA/IQGAP1/NDRG4	5	Up
GO:0006816	GO:0006816	calcium ion transport	17/379	428/18888	0.00609851	0.0496886	0.0386989	ATP1B1/PTGS2/SLC30A1/CXCR4/RAMP1/SELENOK/ATP2C1/HES1/SARAF/AHNAK/SLC3A2/DDIT3/TPT1/PLCG2/CCL3/CCL4/SMDT1	17	Up
GO:0001829	GO:0001829	trophectodermal cell differentiation	3/379	19/18888	0.00611704	0.0496886	0.0386989	HOPX/CITED2/JUNB	3	Up
GO:0045342	GO:0045342	MHC class II biosynthetic process	3/379	19/18888	0.00611704	0.0496886	0.0386989	TAF7/AZU1/XBP1	3	Up
GO:0061158	GO:0061158	3'-UTR-mediated mRNA destabilization	3/379	19/18888	0.00611704	0.0496886	0.0386989	ZC3H12A/ZFP36L2/ZFP36	3	Up
GO:0002181	GO:0002181	cytoplasmic translation	28/484	160/18888	7.76536e-16	3.42763e-12	2.66802e-12	YBX1/RPS7/RPL37A/RPL29/CNBP/HNRNPD/RPL37/RPS10/EIF3B/RPS6/RPS3/EIF3A/RPL6/RPS29/EIF3J/RPL4/PKM/RPS17/RPS2/EIF4A1/RPL23/RPL38/RPL17/RPS21/RPL36/RPS28/RPS16/RPS11	28	Down
GO:0033044	GO:0033044	regulation of chromosome organization	31/484	247/18888	2.7728e-13	6.11957e-10	4.76338e-10	CDC20/CCT3/CENPF/XRCC5/SMARCC1/GNL3/HNRNPD/CENPE/CCT5/CCNB1/RAD50/ACTB/HNRNPA2B1/CCT6A/DKC1/PINX1/MYC/ZWINT/CDK1/HNRNPA1/PLK1/MAPK3/BCL7C/AURKB/CENPV/TOP2A/SMARCE1/BIRC5/UBE2C/TRIM28/CCT8	31	Down
GO:0009206	GO:0009206	purine ribonucleoside triphosphate biosynthetic process	21/484	112/18888	8.22209e-13	9.5165e-10	7.4075e-10	ENO1/NDUFS5/ATP5PB/ATP5ME/NDUFS6/NDUFB2/NDUFB9/NDUFS3/ATP5MK/ATP5F1B/NDUFB1/NME4/NDUFAB1/ALDOA/ATP5MC1/NME1/ATP5F1A/NDUFA11/TGFB1/NDUFA3/NDUFV3	21	Down
GO:0009145	GO:0009145	purine nucleoside triphosphate biosynthetic process	21/484	113/18888	9.8624e-13	9.5165e-10	7.4075e-10	ENO1/NDUFS5/ATP5PB/ATP5ME/NDUFS6/NDUFB2/NDUFB9/NDUFS3/ATP5MK/ATP5F1B/NDUFB1/NME4/NDUFAB1/ALDOA/ATP5MC1/NME1/ATP5F1A/NDUFA11/TGFB1/NDUFA3/NDUFV3	21	Down
GO:0009205	GO:0009205	purine ribonucleoside triphosphate metabolic process	30/484	244/18888	1.1624e-12	9.5165e-10	7.4075e-10	ENO1/NDUFS5/ATP5PB/ATP5ME/NDUFS6/HSPA1A/HSPA1B/NDUFB2/ATP6V1B2/NDUFB9/NDUFS3/ARL2/PGAM1/ATP5MK/GAPDH/TPI1/ATP5F1B/RAN/NDUFB1/PKM/NME4/NDUFAB1/ALDOA/ATP5MC1/NME1/ATP5F1A/NDUFA11/TGFB1/NDUFA3/NDUFV3	30	Down
GO:0045333	GO:0045333	cellular respiration	30/484	245/18888	1.29359e-12	9.5165e-10	7.4075e-10	PARK7/NDUFS5/ATP5PB/SUCLG2/ATP5ME/NDUFS6/CCNB1/PRELID1/MDH2/NDUFB2/NDUFB9/CYC1/NDUFS3/ARL2/CDK1/PPIF/ATP5F1B/NDUFB1/COX5A/IDH2/TRAP1/NDUFAB1/ATP5F1A/UQCR11/NDUFA11/NDUFA3/BID/ADSL/SCO2/NDUFV3	30	Down
GO:0046034	GO:0046034	ATP metabolic process	27/484	220/18888	1.66737e-11	5.25698e-09	4.09195e-09	ENO1/NDUFS5/ATP5PB/ATP5ME/NDUFS6/HSPA1A/HSPA1B/NDUFB2/ATP6V1B2/NDUFB9/NDUFS3/ARL2/PGAM1/ATP5MK/GAPDH/TPI1/ATP5F1B/NDUFB1/PKM/NDUFAB1/ALDOA/ATP5MC1/ATP5F1A/NDUFA11/TGFB1/NDUFA3/NDUFV3	27	Down
GO:0006119	GO:0006119	oxidative phosphorylation	22/484	148/18888	2.9511e-11	8.68411e-09	6.75958e-09	PARK7/NDUFS5/ATP5PB/ATP5ME/NDUFS6/CCNB1/NDUFB2/NDUFB9/CYC1/NDUFS3/CDK1/PPIF/ATP5F1B/NDUFB1/COX5A/NDUFAB1/ATP5F1A/UQCR11/NDUFA11/NDUFA3/BID/NDUFV3	22	Down
GO:0042744	GO:0042744	hydrogen peroxide catabolic process	11/484	31/18888	1.48918e-10	3.65179e-08	2.8425e-08	GPX1/PRDX4/HBB/HBG1/HBG2/HBE1/HBZ/HBM/HBA2/HBA1/PRDX2	11	Down
GO:0000819	GO:0000819	sister chromatid segregation	26/484	229/18888	2.27187e-10	5.20215e-08	4.04928e-08	CDC20/CENPF/CHMP3/SMARCC1/CENPE/CCNB1/BOD1/HSPA1A/HSPA1B/ACTB/PINX1/ZWINT/CDK1/SMC3/RAN/NUSAP1/PLK1/BCL7C/AURKB/TOP2A/SMARCE1/KPNB1/BIRC5/TPX2/UBE2C/PPP2R1A	26	Down
GO:0051054	GO:0051054	positive regulation of DNA metabolic process	30/484	301/18888	2.35712e-10	5.20215e-08	4.04928e-08	CCT3/XRCC5/SMARCC1/GNL3/ANXA3/HNRNPD/CCNA2/CCT5/RAD50/HNRNPAB/ACTB/HNRNPA2B1/CCT6A/DKC1/MYC/RPS3/CDK1/HNRNPA1/HMGB1/HSP90AA1/RAD51/MAPK3/BCL7C/AURKB/SMARCE1/PCNA/TGFB1/BAX/TRIM28/CCT8	30	Down
GO:0098869	GO:0098869	cellular oxidant detoxification	17/484	99/18888	5.34067e-10	1.12256e-07	8.73783e-08	PARK7/GPX1/ALB/GPX8/PRDX4/HBB/HBG1/HBG2/HBE1/MGST1/HBZ/HBM/HBA2/HBA1/TXNDC17/PRDX2/SELENOW	17	Down
GO:0015671	GO:0015671	oxygen transport	8/484	15/18888	9.64624e-10	1.85124e-07	1.44098e-07	HBB/HBG1/HBG2/HBE1/HBZ/HBM/HBA2/HBA1	8	Down
GO:0010833	GO:0010833	telomere maintenance via telomere lengthening	15/484	83/18888	2.67484e-09	4.37288e-07	3.40378e-07	CCT3/XRCC5/CCT5/RAD50/NHP2/HNRNPA2B1/CCT6A/DKC1/PINX1/HNRNPA1/HSP90AA1/RAD51/MAPK3/AURKB/CCT8	15	Down
GO:0032200	GO:0032200	telomere organization	22/484	189/18888	3.51249e-09	5.34625e-07	4.16144e-07	CCT3/H3-3A/XRCC5/GNL3/HNRNPD/CCT5/RAD50/NHP2/H4C3/HNRNPA2B1/CCT6A/DKC1/PINX1/MYC/HNRNPA1/HSP90AA1/RAD51/MAPK3/AURKB/PCNA/XRCC6/CCT8	22	Down
GO:2001242	GO:2001242	regulation of intrinsic apoptotic signaling pathway	22/484	190/18888	3.87946e-09	5.70799e-07	4.44301e-07	PARK7/ENO1/KDM1A/SFPQ/FCGR2B/RPS7/GPX1/HSPA1A/PPIA/NONO/CLU/MYC/NDUFS3/RPS3/PPIF/TRAP1/MMP2/EIF5A/P4HB/BAX/BID/MIF	22	Down
GO:0007015	GO:0007015	actin filament organization	36/484	467/18888	4.5952e-09	5.96565e-07	4.64357e-07	STMN1/MARCKSL1/RHOC/ARPC5/ENAH/RHOB/TMSB10/CAPG/NOSTRIN/WDR1/LIMCH1/DBN1/MYO6/MARCKS/FSCN1/ARPC1A/ARPC1B/CALD1/TPM2/CFL1/MYO7A/ESAM/PDLIM1/RHOJ/TJP1/ALDOA/CORO1A/COTL1/RFLNB/MYO1C/PFN1/ACTG1/MKKS/CNN2/MYO1F/CDC42EP1	36	Down
GO:0046390	GO:0046390	ribose phosphate biosynthetic process	24/484	233/18888	7.97885e-09	9.51855e-07	7.40909e-07	ACOT7/ENO1/NDUFS5/ATP5PB/ADSS2/ATP5ME/NDUFS6/NDUFB2/NDUFB9/NDUFS3/ATP5MK/ATP5F1B/NDUFB1/NME4/NDUFAB1/ALDOA/ATP5MC1/NME1/ATP5F1A/NDUFA11/TGFB1/NDUFA3/ADSL/NDUFV3	24	Down
GO:0051347	GO:0051347	positive regulation of transferase activity	31/484	376/18888	1.18565e-08	1.24606e-06	9.69916e-07	PARK7/TIE1/CDC20/APOA2/CALM2/XRCC5/HNRNPD/CENPE/RAD50/CSF1R/CD24/HNRNPA2B1/PPIA/DKC1/MYC/CCND1/RPS3/PHB2/CALM1/HSP90AA1/UBE2I/RPS2/PLK1/MAPK3/AURKB/PCNA/TPX2/UBE2C/MAP2K2/CALM3/XRCC6	31	Down
GO:0098813	GO:0098813	nuclear chromosome segregation	28/484	317/18888	1.39665e-08	1.43367e-06	1.11595e-06	CDC20/CENPF/CHMP3/SMARCC1/CENPE/CCNB1/BOD1/HSPA1A/HSPA1B/ACTB/PINX1/ZWINT/CDK1/SMC3/RAN/NUSAP1/CCNB2/PLK1/BCL7C/AURKB/TOP2A/SMARCE1/KPNB1/BIRC5/TPX2/UBE2C/AURKA/PPP2R1A	28	Down
GO:0007059	GO:0007059	chromosome segregation	33/484	423/18888	1.54154e-08	1.54644e-06	1.20373e-06	CDC20/CENPF/CHMP3/SMARCC1/CENPE/CCNB1/BOD1/TUBB/HSPA1A/HSPA1B/ACTB/PINX1/RPS3/ZWINT/CDK1/SMC3/MKI67/RAN/NUSAP1/CCNB2/UBE2I/PLK1/BCL7C/AURKB/TOP2A/SMARCE1/KPNB1/BIRC5/TPX2/TOP1/UBE2C/AURKA/PPP2R1A	33	Down
GO:1900182	GO:1900182	positive regulation of protein localization to nucleus	15/484	94/18888	1.57842e-08	1.54826e-06	1.20514e-06	PARK7/CCT3/HYAL2/CCT5/CCT6A/DKC1/PINX1/CDK1/RAN/IPO5/HSP90AA1/PLK1/TGFB1/TRIM28/CCT8	15	Down
GO:0098754	GO:0098754	detoxification	19/484	158/18888	2.42365e-08	2.1396e-06	1.66543e-06	PARK7/GPX1/ALB/GPX8/PRDX4/HBB/HBG1/HBG2/HBE1/MGST1/HBZ/HBM/HBA2/HBA1/MT2A/MT1G/TXNDC17/PRDX2/SELENOW	19	Down
GO:0015670	GO:0015670	carbon dioxide transport	7/484	15/18888	3.74232e-08	3.00338e-06	2.33779e-06	HBB/HBG1/HBG2/HBE1/HBZ/HBA2/HBA1	7	Down
GO:0042542	GO:0042542	response to hydrogen peroxide	15/484	101/18888	4.28719e-08	3.2627e-06	2.53964e-06	PARK7/RHOB/STK25/GPX1/HDAC2/MYB/HBB/RPS3/CDK1/PPIF/HBA2/HBA1/MMP2/CRK/PCNA	15	Down
GO:0006979	GO:0006979	response to oxidative stress	31/484	398/18888	4.40813e-08	3.29788e-06	2.56702e-06	PARK7/RHOB/STK25/GPX1/HYAL2/GPX8/ATOX1/HSPA1A/HSPA1B/HDAC2/MYB/NUDT1/PPIA/PRDX4/HBB/RPS3/ALOX5/CDK1/PPIF/PDLIM1/MGST1/PSMB5/HBA2/HBA1/TRAP1/MAPK3/MMP2/CRK/PCNA/ROMO1/PRDX2	31	Down
GO:0006457	GO:0006457	protein folding	22/484	225/18888	8.56224e-08	6.09576e-06	4.74485e-06	PPIH/CCT3/HSPD1/CCT5/HSPA1A/HSPA1B/PPIA/CCT6A/PRDX4/CLU/ARL2/PPIF/FKBP4/HSP90AA1/TRAP1/AHSP/FKBP10/GRN/P4HB/MKKS/DNAJB1/CCT8	22	Down
GO:0097193	GO:0097193	intrinsic apoptotic signaling pathway	26/484	319/18888	2.2811e-07	1.45298e-05	1.13098e-05	PARK7/ENO1/KDM1A/SFPQ/FCGR2B/RPS7/STK25/GPX1/HSPA1A/CD24/PPIA/HIPK2/NONO/CLU/MYC/NDUFS3/RPS3/PPIF/TRAP1/MMP2/EIF5A/P4HB/CEBPB/BAX/BID/MIF	26	Down
GO:1902850	GO:1902850	microtubule cytoskeleton organization involved in mitosis	18/484	164/18888	2.30423e-07	1.45298e-05	1.13098e-05	STMN1/CDC20/CENPA/CHMP3/CENPE/CCNB1/HSPA1A/HSPA1B/CDK1/SMC3/RAN/NUSAP1/PLK1/AURKB/KPNB1/BIRC5/TPX2/AURKA	18	Down
GO:0022613	GO:0022613	ribonucleoprotein complex biogenesis	34/484	499/18888	2.45562e-07	1.52664e-05	1.18831e-05	MRPL20/MRTO4/RPS7/SNRPG/NIFK/XRCC5/SDAD1/NOP16/NHP2/EIF3B/POP7/DKC1/CHD7/RPS6/EIF3A/PA2G4/RPL6/SRSF9/RAN/HSP90AA1/EIF3J/RPS17/LUC7L3/SRSF1/RPL38/EIF4A3/TXNL4A/SNRPB/RPS21/RPS28/LSM4/RPS16/FBL/RPS11	34	Down
GO:0006913	GO:0006913	nucleocytoplasmic transport	26/484	333/18888	5.23133e-07	2.96039e-05	2.30433e-05	PARK7/KHDRBS1/ZC3H11A/HYAL2/SDAD1/SRSF3/HNRNPA2B1/ANP32B/CDK1/PHB2/HNRNPA1/PPP1CC/RAN/IPO5/HSP90AA1/ANP32A/UBE2I/NUTF2/RPL23/KPNB1/KPNA2/EIF4A3/CSE1L/TGFB1/TRIM28/RANBP1	26	Down
GO:0051169	GO:0051169	nuclear transport	26/484	333/18888	5.23133e-07	2.96039e-05	2.30433e-05	PARK7/KHDRBS1/ZC3H11A/HYAL2/SDAD1/SRSF3/HNRNPA2B1/ANP32B/CDK1/PHB2/HNRNPA1/PPP1CC/RAN/IPO5/HSP90AA1/ANP32A/UBE2I/NUTF2/RPL23/KPNB1/KPNA2/EIF4A3/CSE1L/TGFB1/TRIM28/RANBP1	26	Down
GO:0000280	GO:0000280	nuclear division	31/484	446/18888	5.497e-07	3.05717e-05	2.37965e-05	CDC20/CENPF/CHMP3/CENPE/CCNB1/RAD50/BOD1/HSPA1A/HSPA1B/PINX1/IGF2/ZWINT/CDK1/SMC3/MKI67/PHB2/RAN/RAD51/NUSAP1/CCNB2/UBE2I/PLK1/AURKB/TOP2A/KPNB1/BIRC5/TPX2/UBE2C/AURKA/PPP2R1A/RANBP1	31	Down
GO:0045216	GO:0045216	cell-cell junction organization	20/484	213/18888	6.34464e-07	3.41527e-05	2.65839e-05	GJA4/RHOC/GJA5/WDR1/F2R/CSF1R/ACTB/FSCN1/APLNR/ARL2/ESAM/EFNB2/TJP1/CDH5/MYO1C/RAMP2/PECAM1/ACTG1/TGFB1/CLDN5	20	Down
GO:0034502	GO:0034502	protein localization to chromosome	15/484	124/18888	6.7043e-07	3.5654e-05	2.77525e-05	CCT3/CENPA/XRCC5/GNL3/CCT5/BOD1/H4C3/CCT6A/DKC1/PINX1/SPI1/CDK1/PLK1/AURKB/CCT8	15	Down
GO:0051098	GO:0051098	regulation of binding	21/484	238/18888	9.30343e-07	4.41563e-05	3.43706e-05	PARK7/KDM1A/STMN1/NUCKS1/HMGB2/MDFI/HEY2/ACTB/HIPK2/PINX1/DKK1/RAN/HMGB1/ANXA2/PLK1/CRK/AURKB/NME1/AURKA/BAX/CLDN5	21	Down
GO:0006403	GO:0006403	RNA localization	19/484	200/18888	1.01208e-06	4.75247e-05	3.69925e-05	KHDRBS1/YBX1/CCT3/ZC3H11A/CCT5/NHP2/SRSF3/HNRNPA2B1/CCT6A/DKC1/HNRNPA1/RAN/HNRNPA1L2/NUTF2/KPNB1/SRSF1/EIF4A3/FBL/CCT8	19	Down
GO:1904874	GO:1904874	positive regulation of telomerase RNA localization to Cajal body	6/484	15/18888	1.12874e-06	5.24449e-05	4.08223e-05	CCT3/CCT5/NHP2/CCT6A/DKC1/CCT8	6	Down
GO:0043254	GO:0043254	regulation of protein-containing complex assembly	29/484	418/18888	1.33018e-06	5.99125e-05	4.6635e-05	ISG15/PARK7/STMN1/RHOC/SELP/ARPC5/TMSB10/CAPG/HSPA1A/HSPA1B/FSCN1/CLU/ARL2/RPS3/ESAM/DKK1/FKBP4/HMGB1/HSP90AA1/CORO1A/CDH5/COTL1/PFN1/MKKS/TGFB1/RASIP1/BAX/BID/CDC42EP1	29	Down
GO:0051983	GO:0051983	regulation of chromosome segregation	15/484	131/18888	1.36208e-06	6.01221e-05	4.67981e-05	CDC20/CENPF/SMARCC1/CENPE/CCNB1/ACTB/ZWINT/CDK1/MKI67/PLK1/BCL7C/AURKB/SMARCE1/BIRC5/UBE2C	15	Down
GO:0062197	GO:0062197	cellular response to chemical stress	24/484	311/18888	1.76255e-06	7.48065e-05	5.82282e-05	PARK7/RHOB/XRCC5/STK25/GPX1/GPX8/HSPA1A/HSPA1B/HDAC2/MYB/PPIA/RPS3/ALOX5/CDK1/PPIF/MGST1/TRAP1/CLN3/MAPK3/MMP2/PCNA/ROMO1/PRDX2/XRCC6	24	Down
GO:0051402	GO:0051402	neuron apoptotic process	23/484	292/18888	2.04535e-06	8.51716e-05	6.62963e-05	PARK7/FCGR2B/GPX1/PLXND1/F2R/MEF2C/MYB/HIPK2/NONO/CLU/SET/MDK/CCND1/DKK1/GAPDH/CLN3/CORO1A/MMP2/GRN/CEBPB/EGLN2/BAX/BID	23	Down
GO:0044772	GO:0044772	mitotic cell cycle phase transition	30/484	451/18888	2.07213e-06	8.54802e-05	6.65365e-05	KHDRBS1/CDC20/CKS1B/CENPF/CALM2/SMARCC1/CENPE/CCNA2/CCNB1/RAD50/ACTB/EIF4EBP1/MYC/CCND1/ZWINT/CDK1/PHB2/CDK4/CALM1/CCNB2/GSPT1/PLK1/BCL7C/AURKB/SMARCE1/BIRC5/UBE2C/AURKA/CALM3/BID	30	Down
GO:0007043	GO:0007043	cell-cell junction assembly	16/484	156/18888	2.65862e-06	0.000106683	8.30405e-05	GJA4/RHOC/GJA5/WDR1/ACTB/FSCN1/APLNR/ARL2/ESAM/TJP1/CDH5/MYO1C/RAMP2/PECAM1/ACTG1/CLDN5	16	Down
GO:0140694	GO:0140694	non-membrane-bounded organelle assembly	28/484	413/18888	3.16239e-06	0.000125755	9.78857e-05	MRPL20/CDC20/CSRP1/CENPF/CENPA/CHMP3/XRCC5/WDR1/CENPE/TUBB/HSPA1A/HSPA1B/FSCN1/RPS3/SMC3/KRT8/RPL6/CCNB2/PLK1/AURKB/KPNB1/RPL38/BIRC5/ACTG1/TPX2/AURKA/RPS28/LSM4	28	Down
GO:0050821	GO:0050821	protein stabilization	19/484	218/18888	3.66973e-06	0.000144627	0.000112575	PARK7/CCT3/APOA2/RPS7/HSPD1/CCT5/HSPA1A/HSPA1B/CCT6A/CLU/SOX17/GAPDH/PHB2/HSP90AA1/AHSP/PFN1/RPL23/GRN/CCT8	19	Down
GO:0071103	GO:0071103	DNA conformation change	12/484	92/18888	3.95783e-06	0.000151912	0.000118246	XRCC5/HMGB2/RAD50/HMGA1/MCM3/HNRNPA2B1/MCM7/HMGB1/RAD51/TOP2A/TOP1/XRCC6	12	Down
GO:0043523	GO:0043523	regulation of neuron apoptotic process	20/484	244/18888	5.21275e-06	0.000191742	0.000149249	PARK7/FCGR2B/PLXND1/F2R/MEF2C/MYB/HIPK2/NONO/CLU/SET/MDK/CCND1/DKK1/CLN3/CORO1A/MMP2/GRN/CEBPB/EGLN2/BAX	20	Down
GO:0000377	GO:0000377	RNA splicing, via transesterification reactions with bulged adenosine as nucleophile	24/484	337/18888	7.02977e-06	0.000244326	0.00019018	SNRNP40/KHDRBS1/SFPQ/PPIH/SNRPG/NCL/HNRNPH1/SRSF3/HNRNPA2B1/RBMX/HNRNPF/HNRNPA1/SRSF9/HNRNPA1L2/SNRNP25/SRRM2/LUC7L3/SRSF1/EIF4A3/TXNL4A/SNRPB/PTBP1/UBL5/LSM4	24	Down
GO:0000398	GO:0000398	mRNA splicing, via spliceosome	24/484	337/18888	7.02977e-06	0.000244326	0.00019018	SNRNP40/KHDRBS1/SFPQ/PPIH/SNRPG/NCL/HNRNPH1/SRSF3/HNRNPA2B1/RBMX/HNRNPF/HNRNPA1/SRSF9/HNRNPA1L2/SNRNP25/SRRM2/LUC7L3/SRSF1/EIF4A3/TXNL4A/SNRPB/PTBP1/UBL5/LSM4	24	Down
GO:0000910	GO:0000910	cytokinesis	17/484	188/18888	7.27475e-06	0.000246985	0.000192249	STMN1/RHOC/RHOB/CENPA/CALM2/CHMP3/SEPTIN2/SEPTIN11/CFL1/CALM1/NUSAP1/PLK1/AURKB/CENPV/BIRC5/AURKA/CALM3	17	Down
GO:0044839	GO:0044839	cell cycle G2/M phase transition	15/484	152/18888	8.73325e-06	0.000287676	0.000223923	KHDRBS1/CENPF/CALM2/CCNA2/CCNB1/RAD50/CCND1/CDK1/CDK4/CALM1/CCNB2/PLK1/AURKB/AURKA/CALM3	15	Down
GO:1902903	GO:1902903	regulation of supramolecular fiber organization	26/484	392/18888	1.04759e-05	0.000340006	0.000264655	PARK7/STMN1/RHOC/ARPC5/EMILIN1/TMSB10/CAPG/GPX1/WDR1/LIMCH1/HSPA1A/HSPA1B/CLU/ARL2/RPS3/ESAM/FKBP4/TJP1/CORO1A/CDH5/COTL1/PFN1/ACTG1/MKKS/TPX2/CDC42EP1	26	Down
GO:0032986	GO:0032986	protein-DNA complex disassembly	6/484	21/18888	1.07355e-05	0.000342385	0.000266507	SMARCC1/HMGA1/MYC/SET/RPL23/SMARCE1	6	Down
GO:0048732	GO:0048732	gland development	28/484	449/18888	1.50969e-05	0.000469279	0.000365279	SMARCC1/GPX1/PLXND1/HNRNPD/CSF1R/HIPK2/AR/DEAF1/IGF2/MDK/CCND1/NKX2-3/FKBP4/PHB2/CCNB2/MAPK3/MMP2/HOXB9/NME1/SRSF1/FASN/PCNA/CEBPB/AURKA/MAP2K2/PRDX2/TGFB1/BAX	28	Down
GO:0044403	GO:0044403	biological process involved in symbiotic interaction	22/484	311/18888	1.8732e-05	0.000568914	0.000442834	NUCKS1/CHMP3/HSPD1/FN1/GPX1/HYAL2/CSF1R/HSPA1A/HSPA1B/PPIA/IFITM3/CFL1/CDK1/GAPDH/ITGA5/HMGB1/EFNB2/P4HB/FASN/ROMO1/BSG/SLC1A5	22	Down
GO:0060562	GO:0060562	epithelial tube morphogenesis	23/484	335/18888	1.95912e-05	0.00058827	0.0004579	TIE1/RPS7/RHOB/PLXND1/MEF2C/CSF1R/AR/SOX17/MYC/DEAF1/MDK/APLNR/PPP1CA/MMRN2/PHB2/EFNB2/PFN1/HOXB7/MKKS/SOX18/TGFB1/RASIP1/TEAD2	23	Down
GO:0045862	GO:0045862	positive regulation of proteolysis	23/484	336/18888	2.05396e-05	0.000612578	0.000476822	ENO1/CDC20/HSPD1/F2R/PRELID1/HSPA1A/HSPA1B/HDAC2/CLU/MYC/ANP32B/CTSD/RPS3/HMGB1/ANXA2/CLN6/ELOB/PLK1/GRN/AURKA/TMEM259/BAX/BID	23	Down
GO:0051302	GO:0051302	regulation of cell division	16/484	186/18888	2.5068e-05	0.000727961	0.000566633	YBX1/ZZZ3/CALM2/CHMP3/SOX17/MYC/IGF2/MDK/CALM1/PLK1/AURKB/CENPV/BIRC5/AURKA/TGFB1/CALM3	16	Down
GO:0033599	GO:0033599	regulation of mammary gland epithelial cell proliferation	5/484	15/18888	2.62746e-05	0.000743437	0.00057868	GPX1/DEAF1/CCND1/PHB2/BAX	5	Down
GO:0048308	GO:0048308	organelle inheritance	5/484	15/18888	2.62746e-05	0.000743437	0.00057868	STK25/CDK1/PLK1/MAPK3/MAP2K2	5	Down
GO:0048313	GO:0048313	Golgi inheritance	5/484	15/18888	2.62746e-05	0.000743437	0.00057868	STK25/CDK1/PLK1/MAPK3/MAP2K2	5	Down
GO:0046824	GO:0046824	positive regulation of nucleocytoplasmic transport	9/484	62/18888	2.68573e-05	0.000750305	0.000584026	KHDRBS1/HYAL2/ANP32B/CDK1/RAN/IPO5/HSP90AA1/TGFB1/TRIM28	9	Down
GO:0048872	GO:0048872	homeostasis of number of cells	22/484	322/18888	3.18735e-05	0.000879311	0.000684442	ISG15/EMCN/HMGB2/F2R/MEF2C/HSPA1A/HSPA1B/MYB/HIPK2/SPI1/NKX2-3/HMGB1/CCNB2/RPS17/CORO1A/AHSP/HOXB6/PRDX2/SLC1A5/BAX/PPP2R1A/MIF	22	Down
GO:0035633	GO:0035633	maintenance of blood-brain barrier	7/484	38/18888	4.40332e-05	0.00116385	0.000905921	ACTB/ESAM/TJP1/CDH5/PECAM1/ACTG1/CLDN5	7	Down
GO:0051438	GO:0051438	regulation of ubiquitin-protein transferase activity	7/484	38/18888	4.40332e-05	0.00116385	0.000905921	PARK7/CDC20/RPS7/RPS2/PLK1/RPL23/UBE2C	7	Down
GO:0031100	GO:0031100	animal organ regeneration	9/484	66/18888	4.47604e-05	0.00117603	0.000915401	APOA2/ANXA3/CCNA2/CCND1/CDK1/SRSF1/PCNA/CEBPB/AURKA	9	Down
GO:0001570	GO:0001570	vasculogenesis	10/484	83/18888	5.07355e-05	0.00130201	0.00101347	TIE1/HEY2/SOX17/EGFL7/APLNR/RAMP2/SOX18/TGFB1/RASIP1/TEAD2	10	Down
GO:0051279	GO:0051279	regulation of release of sequestered calcium ion into cytosol	10/484	83/18888	5.07355e-05	0.00130201	0.00101347	CALM2/F2R/CHD7/APLNR/THY1/CALM1/CORO1A/CYBA/CALM3/BAX	10	Down
GO:0007088	GO:0007088	regulation of mitotic nuclear division	12/484	118/18888	5.10423e-05	0.00130232	0.0010137	CDC20/CENPF/CCNB1/IGF2/ZWINT/MKI67/NUSAP1/PLK1/AURKB/BIRC5/UBE2C/AURKA	12	Down
GO:0018208	GO:0018208	peptidyl-proline modification	7/484	39/18888	5.24915e-05	0.00133159	0.00103649	PPIH/PPIA/PPIF/FKBP4/FKBP10/P4HB/EGLN2	7	Down
GO:1903320	GO:1903320	regulation of protein modification by small protein conjugation or removal	18/484	241/18888	5.28202e-05	0.00133228	0.00103702	ISG15/PARK7/KDM1A/CDC20/RPS7/GNL3/HSPA1A/HSPA1B/PPIA/PINX1/RPS3/HSP90AA1/UBE2I/RPS2/PLK1/RPL23/UBE2C/SAE1	18	Down
GO:0050673	GO:0050673	epithelial cell proliferation	28/484	482/18888	5.34177e-05	0.00133969	0.00104279	TIE1/GPX1/HMGB2/MEF2C/AR/MYC/EGFL7/DEAF1/IGF2/MDK/APLNR/CCND1/ALOX5/MMRN2/NKX2-3/PHB2/CDK4/HMGB1/EFNB2/IGFBP4/GRN/NME1/ATP5F1A/CEBPB/MAP2K2/TGFB1/BAX/BID	28	Down
GO:0051258	GO:0051258	protein polymerization	20/484	287/18888	5.49735e-05	0.00136448	0.00106209	STMN1/ARPC5/TMSB10/CAPG/CHMP3/HSPA1A/HSPA1B/ARL2/RPS3/ESAM/FKBP4/HSP90AA1/CORO1A/CDH5/COTL1/PFN1/MKKS/TPX2/UBE2C/CDC42EP1	20	Down
GO:0050678	GO:0050678	regulation of epithelial cell proliferation	25/484	407/18888	5.50242e-05	0.00136448	0.00106209	TIE1/GPX1/HMGB2/MEF2C/AR/MYC/EGFL7/DEAF1/IGF2/MDK/APLNR/CCND1/ALOX5/MMRN2/NKX2-3/PHB2/CDK4/HMGB1/EFNB2/GRN/NME1/ATP5F1A/TGFB1/BAX/BID	25	Down
GO:0033108	GO:0033108	mitochondrial respiratory chain complex assembly	11/484	101/18888	5.562e-05	0.00137155	0.00106759	NDUFS5/NDUFB2/NDUFB9/NDUFS3/NDUFB1/NDUFAB1/NDUFA11/PET100/NDUFA3/SAMM50/SCO2	11	Down
GO:0031099	GO:0031099	regeneration	16/484	200/18888	6.05304e-05	0.00147614	0.001149	APOA2/GPX1/ANXA3/CCNA2/MDK/CCND1/THY1/CDK1/NINJ2/MMP2/GRN/SRSF1/PCNA/CEBPB/AURKA/MAP2K2	16	Down
GO:0042307	GO:0042307	positive regulation of protein import into nucleus	7/484	40/18888	6.22347e-05	0.00150936	0.00117486	HYAL2/CDK1/RAN/IPO5/HSP90AA1/TGFB1/TRIM28	7	Down
GO:0090594	GO:0090594	inflammatory response to wounding	6/484	28/18888	6.40009e-05	0.00154372	0.0012016	F2R/TIMP1/MDK/ALOX5/GRN/TGFB1	6	Down
GO:0035306	GO:0035306	positive regulation of dephosphorylation	8/484	54/18888	6.48231e-05	0.00154664	0.00120388	CALM2/MEF2C/PPIA/CALM1/CDH5/PTBP1/TGFB1/CALM3	8	Down
GO:0003158	GO:0003158	endothelium development	13/484	143/18888	8.10761e-05	0.00188352	0.00146611	GJA4/TIE1/GJA5/RHOB/GPX1/HEY2/SOX17/TJP1/CDH5/PECAM1/FASN/SOX18/CLDN5	13	Down
GO:0021762	GO:0021762	substantia nigra development	7/484	44/18888	0.000117101	0.00263716	0.00205273	ATP5PB/CALM2/ACTB/NDUFS3/CALM1/CALM3/YWHAH	7	Down
GO:0035307	GO:0035307	positive regulation of protein dephosphorylation	7/484	44/18888	0.000117101	0.00263716	0.00205273	CALM2/PPIA/CALM1/CDH5/PTBP1/TGFB1/CALM3	7	Down
GO:0048144	GO:0048144	fibroblast proliferation	11/484	110/18888	0.000121388	0.00271983	0.00211708	CKS1B/FN1/GPX1/CCNA2/CCNB1/MYB/MYC/CDK1/CDK4/BAX/MIF	11	Down
GO:0042060	GO:0042060	wound healing	25/484	430/18888	0.000131527	0.00291739	0.00227085	RHOC/SELP/CSRP1/EMILIN1/CHMP3/FN1/GPX1/F2R/ACTB/PPIA/TIMP1/HBB/SERPING1/PRCP/ALOX5/ITGA5/ANXA2/CRK/TMEM97/FKBP10/ACTG1/PROCR/CNN2/PRDX2/TGFB1	25	Down
GO:0071173	GO:0071173	spindle assembly checkpoint signaling	7/484	46/18888	0.000156501	0.00330524	0.00257275	CDC20/CENPF/CCNB1/ZWINT/PLK1/AURKB/BIRC5	7	Down
GO:0071174	GO:0071174	mitotic spindle checkpoint signaling	7/484	46/18888	0.000156501	0.00330524	0.00257275	CDC20/CENPF/CCNB1/ZWINT/PLK1/AURKB/BIRC5	7	Down
GO:1905207	GO:1905207	regulation of cardiocyte differentiation	6/484	33/18888	0.000168805	0.00351465	0.00273575	MEF2C/HEY2/SOX17/DKK1/EFNB2/TGFB1	6	Down
GO:0042176	GO:0042176	regulation of protein catabolic process	22/484	362/18888	0.000177169	0.00367146	0.00285781	PARK7/CDC20/ODC1/SMARCC1/GPX1/MYLIP/HSPA1A/HSPA1B/TIMP1/CLU/SOX17/LAPTM4B/TSPAN15/HSP90AA1/ANXA2/ELOB/PLK1/SNF8/CST3/AURKA/TMEM259/EGLN2	22	Down
GO:0032069	GO:0032069	regulation of nuclease activity	5/484	22/18888	0.000198631	0.00402183	0.00313053	HMGB2/HSPA1A/RPS3/HMGB1/PCNA	5	Down
GO:0150105	GO:0150105	protein localization to cell-cell junction	5/484	22/18888	0.000198631	0.00402183	0.00313053	ACTB/TJP1/CDH5/PECAM1/ACTG1	5	Down
GO:0090151	GO:0090151	establishment of protein localization to mitochondrial membrane	6/484	34/18888	0.000200583	0.00404281	0.00314686	TIMM8B/HSP90AA1/ROMO1/TIMM13/BAX/SAMM50	6	Down
GO:0045859	GO:0045859	regulation of protein kinase activity	26/484	470/18888	0.000213654	0.00421013	0.0032771	PARK7/CALM2/XRCC5/HYAL2/UCHL1/CENPE/CCNA2/CCNB1/CSF1R/CD24/ACTB/PPIA/CCND1/RPS3/THY1/PHB2/IPO5/CALM1/HSP90AA1/CCNB2/PLK1/TPX2/MAP2K2/CALM3/RASIP1/XRCC6	26	Down
GO:0043467	GO:0043467	regulation of generation of precursor metabolites and energy	12/484	140/18888	0.000262768	0.00506489	0.00394243	PARK7/CCNB1/CXXC5/PRELID1/IGF2/ARL2/PPP1CA/CDK1/PPIF/PGAM1/PHB2/TRAP1	12	Down
GO:1905819	GO:1905819	negative regulation of chromosome separation	7/484	50/18888	0.000267408	0.00506583	0.00394316	CDC20/CENPF/CCNB1/ZWINT/PLK1/AURKB/BIRC5	7	Down
GO:0035987	GO:0035987	endodermal cell differentiation	7/484	51/18888	0.0003032	0.00563614	0.00438708	FN1/SOX17/DKK1/ITGA5/COL4A2/MMP2/HSBP1	7	Down
GO:1904951	GO:1904951	positive regulation of establishment of protein localization	20/484	326/18888	0.000305174	0.00563614	0.00438708	CCT3/HYAL2/CCT5/C1QTNF3/PPIA/CCT6A/DKC1/ANP32B/CDK1/RAN/IPO5/HSP90AA1/CLN3/MYO1C/TMEM97/UBL5/TGFB1/SAE1/TRIM28/CCT8	20	Down
GO:0060324	GO:0060324	face development	7/484	52/18888	0.000342737	0.00627735	0.00488619	CHD7/DKK1/MAPK3/MMP2/MKKS/MAP2K2/CLDN5	7	Down
GO:0098761	GO:0098761	cellular response to interleukin-7	4/484	14/18888	0.000347478	0.0063118	0.00491301	YBX1/HSPD1/ATP5F1B/P4HB	4	Down
GO:1900426	GO:1900426	positive regulation of defense response to bacterium	4/484	14/18888	0.000347478	0.0063118	0.00491301	EMILIN1/MMRN2/CYBA/GRN	4	Down
GO:0022618	GO:0022618	protein-RNA complex assembly	16/484	234/18888	0.000370054	0.00669434	0.00521077	MRPL20/SNRPG/XRCC5/EIF3B/EIF3A/RPL6/SRSF9/HSP90AA1/EIF3J/LUC7L3/SRSF1/RPL38/TXNL4A/SNRPB/RPS28/LSM4	16	Down
GO:1904018	GO:1904018	positive regulation of vasculature development	14/484	190/18888	0.000402468	0.00722152	0.00562112	TIE1/RHOB/EMILIN1/ANXA3/HIPK2/MDK/APLNR/ITGA5/TJP1/PKM/CDH5/RAMP2/GRN/TGFB1	14	Down
GO:0048146	GO:0048146	positive regulation of fibroblast proliferation	7/484	54/18888	0.000434179	0.00769665	0.00599095	FN1/CCNA2/CCNB1/MYB/MYC/CDK4/MIF	7	Down
GO:1900078	GO:1900078	positive regulation of cellular response to insulin stimulus	5/484	26/18888	0.000455956	0.00794314	0.00618282	NUCKS1/GNAI2/CTSD/IGF2/MYO1C	5	Down
GO:1901796	GO:1901796	regulation of signal transduction by p53 class mediator	10/484	108/18888	0.000457508	0.00794314	0.00618282	KDM1A/RPS7/RPL37/HIPK2/MYC/EIF5A/AURKB/RPL23/AURKA/MIF	10	Down
GO:0010649	GO:0010649	regulation of cell communication by electrical coupling	4/484	15/18888	0.000464279	0.00794314	0.00618282	GJA5/CALM2/CALM1/CALM3	4	Down
GO:0051220	GO:0051220	cytoplasmic sequestering of protein	4/484	15/18888	0.000464279	0.00794314	0.00618282	DBN1/MDFI/NFKBIE/YWHAB	4	Down
GO:0098760	GO:0098760	response to interleukin-7	4/484	15/18888	0.000464279	0.00794314	0.00618282	YBX1/HSPD1/ATP5F1B/P4HB	4	Down
GO:2000767	GO:2000767	positive regulation of cytoplasmic translation	4/484	15/18888	0.000464279	0.00794314	0.00618282	YBX1/CNBP/HNRNPD/PKM	4	Down
GO:0016072	GO:0016072	rRNA metabolic process	17/484	266/18888	0.000534897	0.00897732	0.00698781	MRTO4/RPS7/NIFK/NCL/NHP2/POP7/DKC1/CHD7/RPS6/PA2G4/RPS17/EIF4A3/RPS21/RPS28/TRIR/RPS16/FBL	17	Down
GO:1902895	GO:1902895	positive regulation of miRNA transcription	7/484	56/18888	0.000544115	0.00905924	0.00705157	MYCN/GNL3/MYB/AR/MYC/SPI1/TGFB1	7	Down
GO:0042104	GO:0042104	positive regulation of activated T cell proliferation	5/484	27/18888	0.000547903	0.00905924	0.00705157	IGFBP2/CD24/IGF2/RPS3/HMGB1	5	Down
GO:0003170	GO:0003170	heart valve development	8/484	73/18888	0.000547988	0.00905924	0.00705157	TIE1/GJA5/EMILIN1/MEF2C/HEY2/APLNR/DKK1/TGFB1	8	Down
GO:0071826	GO:0071826	protein-RNA complex organization	16/484	244/18888	0.000585469	0.0095781	0.00745545	MRPL20/SNRPG/XRCC5/EIF3B/EIF3A/RPL6/SRSF9/HSP90AA1/EIF3J/LUC7L3/SRSF1/RPL38/TXNL4A/SNRPB/RPS28/LSM4	16	Down
GO:0006266	GO:0006266	DNA ligation	4/484	16/18888	0.000606568	0.00980729	0.00763384	HMGB1/RAD51/TOP2A/XRCC6	4	Down
GO:0032465	GO:0032465	regulation of cytokinesis	9/484	93/18888	0.000632727	0.0101558	0.00790515	CALM2/CHMP3/CALM1/PLK1/AURKB/CENPV/BIRC5/AURKA/CALM3	9	Down
GO:0048562	GO:0048562	embryonic organ morphogenesis	18/484	297/18888	0.000693359	0.0108586	0.00845218	MEF2C/MDFI/MYO6/HIPK2/SOX17/CHD7/APLNR/MYO7A/MAPK3/HOXB6/HOXB7/HOXB8/HOXB9/RPL38/EIF4A3/MKKS/SOX18/TEAD2	18	Down
GO:0006364	GO:0006364	rRNA processing	15/484	224/18888	0.000693732	0.0108586	0.00845218	MRTO4/RPS7/NIFK/NHP2/POP7/DKC1/CHD7/RPS6/PA2G4/RPS17/EIF4A3/RPS21/RPS28/RPS16/FBL	15	Down
GO:0010712	GO:0010712	regulation of collagen metabolic process	6/484	43/18888	0.000748477	0.0115922	0.00902319	EMILIN1/F2R/HDAC2/MYB/CST3/TGFB1	6	Down
GO:1902170	GO:1902170	cellular response to reactive nitrogen species	4/484	17/18888	0.000777238	0.011871	0.00924022	HNRNPD/CCNA2/CRK/ATP5F1A	4	Down
GO:0071478	GO:0071478	cellular response to radiation	13/484	181/18888	0.000814756	0.0124012	0.00965287	KDM1A/NUCKS1/RHOB/XRCC5/HYAL2/TIMP1/MYC/RAD51/MMP2/AURKB/PCNA/BAX/XRCC6	13	Down
GO:1905517	GO:1905517	macrophage migration	7/484	60/18888	0.00082993	0.0124865	0.00971932	EMILIN1/CSF1R/MDK/MAPK3/MMP2/CNN2/MIF	7	Down
GO:0051651	GO:0051651	maintenance of location in cell	15/484	228/18888	0.000831681	0.0124865	0.00971932	PARK7/CALM2/TMSB10/F2R/DBN1/CHD7/APLNR/ARL2/THY1/CALM1/PLCB2/CORO1A/CYBA/CALM3/BAX	15	Down
GO:0090199	GO:0090199	regulation of release of cytochrome c from mitochondria	6/484	44/18888	0.000848168	0.012648	0.00984502	GPX1/PRELID1/CLU/PPIF/BAX/BID	6	Down
GO:1905521	GO:1905521	regulation of macrophage migration	6/484	44/18888	0.000848168	0.012648	0.00984502	EMILIN1/CSF1R/MDK/MAPK3/CNN2/MIF	6	Down
GO:0006839	GO:0006839	mitochondrial transport	13/484	182/18888	0.000857474	0.0126886	0.00987659	HSPD1/VDAC1/HSPA1A/SLC25A6/TIMM8B/PPIF/SLC25A3/HSP90AA1/ROMO1/TIMM13/BAX/BID/SAMM50	13	Down
GO:0007006	GO:0007006	mitochondrial membrane organization	10/484	117/18888	0.000859511	0.0126886	0.00987659	HSPA1A/SLC25A6/TIMM8B/PPIF/HSP90AA1/ROMO1/TIMM13/BAX/BID/SAMM50	10	Down
GO:0033674	GO:0033674	positive regulation of kinase activity	18/484	303/18888	0.000873083	0.012846	0.00999909	PARK7/TIE1/CALM2/XRCC5/CENPE/RAD50/CSF1R/CD24/PPIA/CCND1/RPS3/PHB2/CALM1/HSP90AA1/TPX2/MAP2K2/CALM3/XRCC6	18	Down
GO:0006260	GO:0006260	DNA replication	17/484	278/18888	0.00087607	0.0128471	0.00999997	S100A11/NUCKS1/CCNA2/RAD50/HMGA1/MCM3/MCM7/SET/CDK1/SMC3/PTMS/RAD51/PCLAF/PCNA/TOP1/RNASEH2A/PPP2R1A	17	Down
GO:0043534	GO:0043534	blood vessel endothelial cell migration	13/484	183/18888	0.000902055	0.0131398	0.0102278	GPX1/MEF2C/PRCP/MMRN2/ATP5F1B/HMGB1/EFNB2/RHOJ/CLN3/CDH5/ATP5F1A/SOX18/TGFB1	13	Down
GO:0052547	GO:0052547	regulation of peptidase activity	18/484	304/18888	0.000906613	0.0131398	0.0102278	PARK7/HSPD1/GPX1/F2R/PRELID1/TIMP1/MYC/ANP32B/CTSD/SERPING1/RPS3/SERPINH1/GAPDH/HMGB1/GRN/CST3/BAX/BID	18	Down
GO:0031113	GO:0031113	regulation of microtubule polymerization	7/484	61/18888	0.000917176	0.0131521	0.0102374	STMN1/HSPA1A/HSPA1B/ARL2/RPS3/FKBP4/CDH5	7	Down
GO:0006090	GO:0006090	pyruvate metabolic process	10/484	118/18888	0.000918091	0.0131521	0.0102374	ENO1/VDAC1/ARL2/PGAM1/GAPDH/TPI1/LDHB/PKM/ALDOA/SLC16A3	10	Down
GO:1901990	GO:1901990	regulation of mitotic cell cycle phase transition	20/484	356/18888	0.000924077	0.0131521	0.0102374	CDC20/CENPF/SMARCC1/CENPE/CCNB1/RAD50/ACTB/CCND1/ZWINT/CDK1/PHB2/CDK4/PLK1/BCL7C/AURKB/SMARCE1/BIRC5/UBE2C/AURKA/BID	20	Down
GO:0050657	GO:0050657	nucleic acid transport	12/484	161/18888	0.000926666	0.0131521	0.0102374	KHDRBS1/YBX1/ZC3H11A/SRSF3/HNRNPA2B1/HNRNPA1/RAN/HNRNPA1L2/NUTF2/KPNB1/SRSF1/EIF4A3	12	Down
GO:0050658	GO:0050658	RNA transport	12/484	161/18888	0.000926666	0.0131521	0.0102374	KHDRBS1/YBX1/ZC3H11A/SRSF3/HNRNPA2B1/HNRNPA1/RAN/HNRNPA1L2/NUTF2/KPNB1/SRSF1/EIF4A3	12	Down
GO:1902600	GO:1902600	proton transmembrane transport	12/484	161/18888	0.000926666	0.0131521	0.0102374	ATP6V0B/ATP5PB/ATP5ME/ATP6V1B2/CYC1/PPIF/PHB2/ATP5F1B/SLC25A3/COX5A/ATP5MC1/ATP5F1A	12	Down
GO:0006735	GO:0006735	NADH regeneration	4/484	18/18888	0.000979208	0.0136348	0.0106131	ENO1/PGAM1/TPI1/PKM	4	Down
GO:0061621	GO:0061621	canonical glycolysis	4/484	18/18888	0.000979208	0.0136348	0.0106131	ENO1/PGAM1/TPI1/PKM	4	Down
GO:0061718	GO:0061718	glucose catabolic process to pyruvate	4/484	18/18888	0.000979208	0.0136348	0.0106131	ENO1/PGAM1/TPI1/PKM	4	Down
GO:0030099	GO:0030099	myeloid cell differentiation	23/484	439/18888	0.0010191	0.0141014	0.0109763	ISG15/WDR1/HMGB2/MEF2C/CSF1R/H4C3/HSPA1A/HSPA1B/MYB/HIPK2/MYC/SPI1/NKX2-3/MEIS2/ANXA2/AHSP/MT1G/HOXB7/HOXB8/FASN/CEBPB/TGFB1/SLC1A5	23	Down
GO:0050000	GO:0050000	chromosome localization	10/484	120/18888	0.00104509	0.0143708	0.011186	CENPF/CHMP3/CENPE/CCNB1/BOD1/PINX1/ZWINT/AURKB/KPNB1/BIRC5	10	Down
GO:0032757	GO:0032757	positive regulation of interleukin-8 production	7/484	63/18888	0.00111326	0.0151198	0.011769	PARK7/APOA2/HYAL2/F2R/HSPA1A/HSPA1B/HMGB1	7	Down
GO:2000058	GO:2000058	regulation of ubiquitin-dependent protein catabolic process	12/484	166/18888	0.00120851	0.0161126	0.0125418	PARK7/CDC20/RPS7/SMARCC1/HSPA1A/HSPA1B/HIPK2/CLU/ELOB/PLK1/RPL23/AURKA	12	Down
GO:0006337	GO:0006337	nucleosome disassembly	4/484	19/18888	0.00121541	0.0161126	0.0125418	SMARCC1/HMGA1/SET/SMARCE1	4	Down
GO:0001885	GO:0001885	endothelial cell development	7/484	64/18888	0.0012229	0.0161126	0.0125418	GPX1/TJP1/CDH5/PECAM1/FASN/SOX18/CLDN5	7	Down
GO:0019674	GO:0019674	NAD metabolic process	7/484	64/18888	0.0012229	0.0161126	0.0125418	ENO1/MDH2/PGAM1/TPI1/LDHB/PKM/QPRT	7	Down
GO:0048524	GO:0048524	positive regulation of viral process	7/484	64/18888	0.0012229	0.0161126	0.0125418	PPIH/PPIA/HMGB1/HACD3/TOP2A/KPNA2/P4HB	7	Down
GO:0006734	GO:0006734	NADH metabolic process	5/484	32/18888	0.00123016	0.0161126	0.0125418	ENO1/MDH2/PGAM1/TPI1/PKM	5	Down
GO:0010644	GO:0010644	cell communication by electrical coupling	5/484	32/18888	0.00123016	0.0161126	0.0125418	GJA5/CALM2/DBN1/CALM1/CALM3	5	Down
GO:0050767	GO:0050767	regulation of neurogenesis	21/484	393/18888	0.00130461	0.0169369	0.0131834	KDM1A/FN1/XRCC5/STK25/PLXND1/HMGB2/HAPLN1/DBN1/HDAC2/HEY2/MYB/CHD7/MDK/THY1/PPP1CC/ANXA2/HAPLN3/TMEM98/MAP2K2/TGFB1/YWHAH	21	Down
GO:0035904	GO:0035904	aorta development	7/484	65/18888	0.00134081	0.0172737	0.0134456	PLXND1/HEY2/CHD7/APLNR/EFNB2/LOXL1/FKBP10	7	Down
GO:0032964	GO:0032964	collagen biosynthetic process	6/484	48/18888	0.00135275	0.0173577	0.013511	EMILIN1/F2R/HDAC2/MYB/SERPINH1/TGFB1	6	Down
GO:0050878	GO:0050878	regulation of body fluid levels	20/484	370/18888	0.00147037	0.0184919	0.0143938	GJA5/SELP/CSRP1/EMILIN1/GNAI2/HYAL2/F2R/ACTB/PPIA/HBB/TSPAN18/APLNR/SERPING1/CCND1/ANXA2/CYBA/NME1/ACTG1/PROCR/PRDX2	20	Down
GO:1903706	GO:1903706	regulation of hemopoiesis	22/484	424/18888	0.00147047	0.0184919	0.0143938	ISG15/FCGR2B/SMARCC1/HMGB2/MEF2C/PRELID1/H4C3/HSPA1A/HSPA1B/MYB/ACTB/MYC/MDK/SPI1/HMGB1/MEIS2/SMARCE1/HOXB8/CEBPB/PRDX2/TGFB1/XRCC6	22	Down
GO:0010720	GO:0010720	positive regulation of cell development	23/484	454/18888	0.00158183	0.0195033	0.0151811	KDM1A/FN1/XRCC5/STK25/SMARCC1/PLXND1/HAPLN1/DBN1/HDAC2/MYB/ACTB/MDK/SPI1/PPP1CC/HMGB1/HAPLN3/CDH5/SMARCE1/AURKA/MAP2K2/TGFB1/CLDN5/XRCC6	23	Down
GO:0048857	GO:0048857	neural nucleus development	7/484	67/18888	0.00160316	0.0196251	0.0152759	ATP5PB/CALM2/ACTB/NDUFS3/CALM1/CALM3/YWHAH	7	Down
GO:0072523	GO:0072523	purine-containing compound catabolic process	11/484	149/18888	0.00161332	0.0196251	0.0152759	ACOT7/ENO1/SUCLG2/NUDT3/NUDT1/ARL2/PGAM1/GAPDH/TPI1/PKM/ALDOA	11	Down
GO:0043114	GO:0043114	regulation of vascular permeability	6/484	50/18888	0.00167797	0.0202366	0.0157518	TJP1/CDH5/RAMP2/PLVAP/TGFB1/CLDN5	6	Down
GO:0008637	GO:0008637	apoptotic mitochondrial changes	9/484	107/18888	0.00172315	0.0207248	0.0161319	HSPD1/GPX1/PRELID1/HSPA1A/SLC25A6/CLU/PPIF/BAX/BID	9	Down
GO:0006268	GO:0006268	DNA unwinding involved in DNA replication	4/484	21/18888	0.00180217	0.0214414	0.0166897	HMGA1/MCM3/MCM7/RAD51	4	Down
GO:0019677	GO:0019677	NAD catabolic process	4/484	21/18888	0.00180217	0.0214414	0.0166897	ENO1/PGAM1/TPI1/PKM	4	Down
GO:0051443	GO:0051443	positive regulation of ubiquitin-protein transferase activity	4/484	21/18888	0.00180217	0.0214414	0.0166897	CDC20/RPS2/PLK1/UBE2C	4	Down
GO:0032872	GO:0032872	regulation of stress-activated MAPK cascade	5/484	35/18888	0.00186205	0.022035	0.0171517	STK25/PPIA/MYC/MAPK3/MAP2K2	5	Down
GO:1901136	GO:1901136	carbohydrate derivative catabolic process	16/484	273/18888	0.00190107	0.0224092	0.0174429	ACOT7/ENO1/HYAL2/SUCLG2/HMMR/NUDT3/NUDT1/ARL2/PGAM1/GAPDH/TPI1/PKM/ALDOA/DCTPP1/CST3/TGFB1	16	Down
GO:0045931	GO:0045931	positive regulation of mitotic cell cycle	10/484	130/18888	0.00191388	0.0224677	0.0174885	CDC20/CCNB1/EIF4EBP1/CCND1/CDK1/PHB2/CDK4/MEIS2/UBE2C/AURKA	10	Down
GO:0050867	GO:0050867	positive regulation of cell activation	20/484	380/18888	0.00201149	0.0234887	0.0182832	SELP/HSPD1/IGFBP2/SMARCC1/MEF2C/CD24/MYB/ACTB/IGF2/MDK/SPI1/RPS3/THY1/HMGB1/EFNB2/CORO1A/SMARCE1/TGFB1/MIF/XRCC6	20	Down
GO:0010332	GO:0010332	response to gamma radiation	6/484	52/18888	0.00205935	0.023921	0.0186197	KDM1A/XRCC5/GPX1/MYC/BAX/XRCC6	6	Down
GO:0043627	GO:0043627	response to estrogen	7/484	70/18888	0.00206963	0.0239773	0.0186636	APOA2/IGFBP2/CD24/ARPC1B/AR/HSP90AA1/MMP2	7	Down
GO:0009411	GO:0009411	response to UV	11/484	154/18888	0.00209677	0.0241019	0.0187605	KDM1A/GPX1/HYAL2/TIMP1/MYC/CCND1/PCLAF/MMP2/AURKB/PCNA/BAX	11	Down
GO:0007035	GO:0007035	vacuolar acidification	5/484	36/18888	0.00211751	0.0242142	0.018848	ATP6V0B/ATP6V1B2/CLN6/CLN3/GRN	5	Down
GO:0048025	GO:0048025	negative regulation of mRNA splicing, via spliceosome	4/484	22/18888	0.00215851	0.0243386	0.0189448	HNRNPA2B1/RBMX/SRSF9/PTBP1	4	Down
GO:0007040	GO:0007040	lysosome organization	9/484	111/18888	0.00222067	0.0246902	0.0192185	ATP6V0B/CHMP3/LAPTM4B/LAMTOR1/MYO7A/CLN6/CLN3/CORO1A/GRN	9	Down
GO:0080171	GO:0080171	lytic vacuole organization	9/484	111/18888	0.00222067	0.0246902	0.0192185	ATP6V0B/CHMP3/LAPTM4B/LAMTOR1/MYO7A/CLN6/CLN3/CORO1A/GRN	9	Down
GO:0090559	GO:0090559	regulation of membrane permeability	7/484	71/18888	0.0022464	0.0248512	0.0193438	HSPA1A/SLC25A6/LAPTM4B/PPIF/RASIP1/BAX/BID	7	Down
GO:0048009	GO:0048009	insulin-like growth factor receptor signaling pathway	6/484	53/18888	0.00227293	0.0250818	0.0195233	IGFBP2/AR/IGF2/MAPK3/IGFBP4/MAP2K2	6	Down
GO:1903034	GO:1903034	regulation of response to wounding	12/484	179/18888	0.00228744	0.0251789	0.0195989	EMILIN1/F2R/MDK/SERPING1/ALOX5/ANXA2/CRK/TMEM97/GRN/ACTG1/MAP2K2/PRDX2	12	Down
GO:0046718	GO:0046718	symbiont entry into host cell	11/484	156/18888	0.00232043	0.0252322	0.0196404	HYAL2/HSPA1A/HSPA1B/IFITM3/CDK1/ITGA5/HMGB1/EFNB2/P4HB/BSG/SLC1A5	11	Down
GO:0032970	GO:0032970	regulation of actin filament-based process	20/484	385/18888	0.00233991	0.0252322	0.0196404	STMN1/RHOC/GJA5/ARPC5/TMSB10/CAPG/WDR1/LIMCH1/CSF1R/FSCN1/ESAM/TJP1/CORO1A/COTL1/CRK/PFN1/ACTG1/MKKS/CNN2/CDC42EP1	20	Down
GO:0051987	GO:0051987	positive regulation of attachment of spindle microtubules to kinetochore	3/484	11/18888	0.00236659	0.0252322	0.0196404	CCNB1/AURKB/BIRC5	3	Down
GO:0071635	GO:0071635	negative regulation of transforming growth factor beta production	3/484	11/18888	0.00236659	0.0252322	0.0196404	FN1/CD24/LAPTM4B	3	Down
GO:0075522	GO:0075522	IRES-dependent viral translational initiation	3/484	11/18888	0.00236659	0.0252322	0.0196404	EIF3B/EIF3A/PTBP1	3	Down
GO:1901844	GO:1901844	regulation of cell communication by electrical coupling involved in cardiac conduction	3/484	11/18888	0.00236659	0.0252322	0.0196404	CALM2/CALM1/CALM3	3	Down
GO:1990034	GO:1990034	calcium ion export across plasma membrane	3/484	11/18888	0.00236659	0.0252322	0.0196404	CALM2/CALM1/CALM3	3	Down
GO:0046677	GO:0046677	response to antibiotic	5/484	37/18888	0.0023976	0.0254399	0.019802	KDM1A/HYAL2/MEF2C/HSP90AA1/RPL23	5	Down
GO:0032355	GO:0032355	response to estradiol	9/484	115/18888	0.00282627	0.029012	0.0225825	IGFBP2/GPX1/HNRNPD/H2AZ1/CCNA2/ARPC1B/MMP2/PCNA/TGFB1	9	Down
GO:0014823	GO:0014823	response to activity	7/484	74/18888	0.00284717	0.0290373	0.0226022	CDK1/COL4A2/ANXA2/MMP2/ATP5F1A/ADSL/SCO2	7	Down
GO:0007605	GO:0007605	sensory perception of sound	11/484	161/18888	0.00296503	0.0299364	0.0233021	GPX1/WDR1/MYO6/CHD7/NDUFB9/MYO7A/TIMM8B/RPL38/BIRC5/MKKS/TIMM13	11	Down
GO:1902749	GO:1902749	regulation of cell cycle G2/M phase transition	9/484	116/18888	0.00299636	0.0299364	0.0233021	CENPF/CCNB1/RAD50/CCND1/CDK1/CDK4/PLK1/AURKB/AURKA	9	Down
GO:0009651	GO:0009651	response to salt stress	4/484	24/18888	0.00301128	0.0299364	0.0233021	XRCC5/HSP90AA1/BAX/XRCC6	4	Down
GO:0070841	GO:0070841	inclusion body assembly	4/484	24/18888	0.00301128	0.0299364	0.0233021	HSPA1A/HSPA1B/CLU/DNAJB1	4	Down
GO:0007143	GO:0007143	female meiotic nuclear division	5/484	39/18888	0.00303704	0.0299763	0.0233331	CCNB2/PLK1/TOP2A/AURKA/PPP2R1A	5	Down
GO:0046785	GO:0046785	microtubule polymerization	8/484	95/18888	0.00304245	0.0299763	0.0233331	STMN1/HSPA1A/HSPA1B/ARL2/RPS3/FKBP4/CDH5/TPX2	8	Down
GO:0042117	GO:0042117	monocyte activation	3/484	12/18888	0.0030958	0.0301652	0.0234802	FN1/HYAL2/MT1G	3	Down
GO:0106014	GO:0106014	regulation of inflammatory response to wounding	3/484	12/18888	0.0030958	0.0301652	0.0234802	MDK/ALOX5/GRN	3	Down
GO:0031110	GO:0031110	regulation of microtubule polymerization or depolymerization	8/484	96/18888	0.00324655	0.0313513	0.0244034	STMN1/HSPA1A/HSPA1B/ARL2/RPS3/FKBP4/CDH5/TPX2	8	Down
GO:0051345	GO:0051345	positive regulation of hydrolase activity	23/484	482/18888	0.00335633	0.0319785	0.0248916	RHOC/CALM2/HSPD1/HMGB2/F2R/MEF2C/PRELID1/HSPA1A/MYC/ANP32B/CTSD/RPS3/THY1/PHB2/HMGB1/CALM1/PLCB2/CCL3L3/GRN/PCNA/CALM3/BAX/BID	23	Down
GO:0048246	GO:0048246	macrophage chemotaxis	5/484	40/18888	0.00339908	0.0321275	0.0250075	CSF1R/MDK/MAPK3/MMP2/MIF	5	Down
GO:1902686	GO:1902686	mitochondrial outer membrane permeabilization involved in programmed cell death	5/484	40/18888	0.00339908	0.0321275	0.0250075	HSPA1A/SLC25A6/PPIF/BAX/BID	5	Down
GO:0140747	GO:0140747	regulation of ncRNA transcription	8/484	97/18888	0.00346113	0.032313	0.0251519	MYCN/NCL/GNL3/MYB/AR/MYC/SPI1/TGFB1	8	Down
GO:0070828	GO:0070828	heterochromatin organization	10/484	141/18888	0.00346263	0.032313	0.0251519	KDM1A/MECOM/H2AZ1/LMNB1/HDAC2/XIST/MYC/HMGB1/CENPV/TRIM28	10	Down
GO:0032956	GO:0032956	regulation of actin cytoskeleton organization	18/484	344/18888	0.00350996	0.0324421	0.0252524	STMN1/RHOC/ARPC5/TMSB10/CAPG/WDR1/LIMCH1/CSF1R/FSCN1/ESAM/TJP1/CORO1A/COTL1/CRK/PFN1/ACTG1/MKKS/CDC42EP1	18	Down
GO:0042659	GO:0042659	regulation of cell fate specification	4/484	25/18888	0.00351321	0.0324421	0.0252524	HDAC2/AR/SOX17/DKK1	4	Down
GO:0045785	GO:0045785	positive regulation of cell adhesion	23/484	485/18888	0.00362016	0.0332212	0.0258588	SELP/EMILIN1/HSPD1/FN1/IGFBP2/SMARCC1/CCDC80/CD24/ACTB/IGF2/MDK/ARL2/RPS3/THY1/ALOX5/ITGA5/HMGB1/EFNB2/TJP1/CORO1A/CRK/SMARCE1/P4HB	23	Down
GO:0045454	GO:0045454	cell redox homeostasis	5/484	41/18888	0.00379112	0.0345744	0.0269122	GPX1/PRDX4/GLRX5/PRDX2/EGLN2	5	Down
GO:0045730	GO:0045730	respiratory burst	5/484	41/18888	0.00379112	0.0345744	0.0269122	CD24/PGAM1/CYBA/GRN/PRDX2	5	Down
GO:1903900	GO:1903900	regulation of viral life cycle	10/484	143/18888	0.00382895	0.0347229	0.0270278	ISG15/PPIH/PPIA/IFITM3/HMGB1/HACD3/TOP2A/KPNA2/P4HB/TRIM28	10	Down
GO:0007566	GO:0007566	embryo implantation	6/484	59/18888	0.00392285	0.0349276	0.0271871	RPL29/TIMP1/FKBP4/MMP2/BSG/TRIM28	6	Down
GO:0005513	GO:0005513	detection of calcium ion	3/484	13/18888	0.00394854	0.0349276	0.0271871	CALM2/CALM1/CALM3	3	Down
GO:0061517	GO:0061517	macrophage proliferation	3/484	13/18888	0.00394854	0.0349276	0.0271871	CSF1R/CLU/MAPK3	3	Down
GO:1903169	GO:1903169	regulation of calcium ion transmembrane transport	11/484	168/18888	0.00410187	0.0359953	0.0280182	CALM2/F2R/VDAC1/CHD7/APLNR/THY1/CALM1/CORO1A/CYBA/CALM3/BAX	11	Down
GO:0090132	GO:0090132	epithelium migration	19/484	378/18888	0.00424825	0.0369857	0.0287891	RHOB/GPX1/PLXND1/ANXA3/MEF2C/PRCP/MMRN2/ATP5F1B/HMGB1/EFNB2/RHOJ/CLN3/CORO1A/CDH5/PFN1/GRN/ATP5F1A/SOX18/TGFB1	19	Down
GO:0046686	GO:0046686	response to cadmium ion	6/484	60/18888	0.00426651	0.0370716	0.028856	NUDT1/CDK1/MAPK3/MT2A/MT1G/PCNA	6	Down
GO:1904019	GO:1904019	epithelial cell apoptotic process	10/484	147/18888	0.00465333	0.0395104	0.0307543	MDK/TMEM258/KRT8/KRT18/ANXA2/CDH5/RAMP2/TGFB1/BAX/BID	10	Down
GO:0003151	GO:0003151	outflow tract morphogenesis	7/484	81/18888	0.00472376	0.0397156	0.030914	GJA5/PLXND1/MEF2C/HEY2/SOX17/SOX18/CLDN5	7	Down
GO:0051960	GO:0051960	regulation of nervous system development	22/484	468/18888	0.00485054	0.0405498	0.0315633	KDM1A/FN1/XRCC5/STK25/PLXND1/HMGB2/HAPLN1/DBN1/HDAC2/HEY2/MYB/CHD7/MDK/THY1/DKK1/PPP1CC/ANXA2/HAPLN3/TMEM98/MAP2K2/TGFB1/YWHAH	22	Down
GO:0055012	GO:0055012	ventricular cardiac muscle cell differentiation	3/484	14/18888	0.00493065	0.0407358	0.0317081	MEF2C/HEY2/CDK1	3	Down
GO:2000377	GO:2000377	regulation of reactive oxygen species metabolic process	10/484	149/18888	0.00511476	0.041886	0.0326034	PARK7/GNAI2/VDAC1/PRCP/ALOX5/TRAP1/CYBA/ROMO1/PRDX2/TGFB1	10	Down
GO:0046006	GO:0046006	regulation of activated T cell proliferation	5/484	44/18888	0.00516061	0.0420275	0.0327136	IGFBP2/CD24/IGF2/RPS3/HMGB1	5	Down
GO:0034508	GO:0034508	centromere complex assembly	4/484	28/18888	0.00535285	0.0431946	0.033622	CENPF/CENPA/CENPE/CENPV	4	Down
GO:2000819	GO:2000819	regulation of nucleotide-excision repair	4/484	28/18888	0.00535285	0.0431946	0.033622	SMARCC1/ACTB/BCL7C/SMARCE1	4	Down
GO:0031507	GO:0031507	heterochromatin formation	8/484	105/18888	0.00559823	0.0446846	0.0347818	KDM1A/LMNB1/HDAC2/XIST/MYC/HMGB1/CENPV/TRIM28	8	Down
GO:0002347	GO:0002347	response to tumor cell	5/484	45/18888	0.00568596	0.0452213	0.0351996	HSPD1/SPI1/HMGB1/PRDX2/TGFB1	5	Down
GO:0006275	GO:0006275	regulation of DNA replication	9/484	128/18888	0.00573507	0.0455299	0.0354398	S100A11/NUCKS1/CCNA2/MCM3/MCM7/CDK1/SMC3/PCNA/PPP2R1A	9	Down
GO:1905897	GO:1905897	regulation of response to endoplasmic reticulum stress	7/484	84/18888	0.0057649	0.0456845	0.0355601	PARK7/FCGR2B/HSPA1A/CLU/ALOX5/TMEM259/BAX	7	Down
GO:0002833	GO:0002833	positive regulation of response to biotic stimulus	19/484	390/18888	0.00590255	0.0466065	0.0362777	SFPQ/EMILIN1/HSPD1/XRCC5/HMGB2/HSPA1A/HSPA1B/NONO/SPI1/MMRN2/PHB2/HMGB1/IPO5/HSP90AA1/CYBA/AURKB/GRN/MIF/XRCC6	19	Down
GO:0032526	GO:0032526	response to retinoic acid	8/484	106/18888	0.00592348	0.0466065	0.0362777	TIE1/IGFBP2/HDAC2/MYB/DKK1/PHB2/MMP2/TEAD2	8	Down
GO:0044771	GO:0044771	meiotic cell cycle phase transition	3/484	15/18888	0.00604725	0.04716	0.0367086	CDC20/ZWINT/CCNB2	3	Down
GO:0007492	GO:0007492	endoderm development	7/484	85/18888	0.00614739	0.0476045	0.0370546	FN1/SOX17/DKK1/ITGA5/COL4A2/MMP2/HSBP1	7	Down
GO:0043086	GO:0043086	negative regulation of catalytic activity	21/484	449/18888	0.00618241	0.0477919	0.0372005	PARK7/APOA2/RPS7/GPX1/GNAI2/HYAL2/UCHL1/BOD1/PPIA/TIMP1/PINX1/SERPING1/ARL2/SERPINH1/THY1/GAPDH/IPO5/PLK1/RPL23/CST3/RASIP1	21	Down
GO:0032963	GO:0032963	collagen metabolic process	8/484	107/18888	0.0062629	0.0479106	0.0372929	EMILIN1/F2R/HDAC2/MYB/SERPINH1/MMP2/CST3/TGFB1	8	Down
