# Supplementary material for: Deciphering the evolving niche interactome of human hematopoietic stem cells from ontogeny to aging
Source: Front Mol Biosci. 2024 Dec 4;11:1479605. doi: 10.3389/fmolb.2024.1479605 (PMC11652281; doi:10.3389/fmolb.2024.1479605)
Supplement: Supplementary file 6 [file Table1.xlsx]

## Sheet: Sheet1
Table S1. Details of all scRNA-seq datasets used in this study.
Group	Dataset	Database	Protocol	Species	Sample source	Stage	Time	Hema_type	Sorting	PMID	Year	Country
AGM	GSE135202	GEO	10X Genomics	Homo sapiens	AGM	CS10, CS13	4 weeks, 5 weeks	AGM	7-AAD-/7-AAD- CD235a-	31501518	2019	China
AGM	GSE162950	GEO	10X Genomics	Homo sapiens	AGM	CS14, CS15, CS17	4 weeks, 5 weeks, 6 weeks	AGM	CD31+ and/or CD34+	35418685	2022	USA
FL	E-MTAB-7407	ArrayExpress	10X Genomics	Homo sapiens	Fetal liver	Fetal	7 weeks, 8 weeks, 9 weeks, 11 weeks, 12 weeks, 13 weeks, 14 weeks, 16 weeks, 17 weeks	Fetal liver	CD45+/CD45-	31597962	2019	UK
FL	CRA002443	GSA	10X Genomics	Homo sapiens	Fetal liver	Fetal	5 weeks, 6 weeks, 7 weeks, 9 weeks, 12 weeks, 13 weeks, 14 weeks, 16 weeks, 19 weeks	Fetal liver	None	32690901	2020	China
FL	GSE155259	GEO	10X Genomics	Homo sapiens	Fetal liver	Fetal	7 weeks, 18 weeks, 19 weeks	Fetal liver	Lin- CD34+	34525349	2021	UK
FL	GSE162950	GEO	10X Genomics	Homo sapiens	Fetal liver	Fetal	4 weeks, 5 weeks, 6 weeks, 8 weeks, 11 weeks, 15 weeks	Fetal liver	CD31+ and/or CD34+	35418685	2022	USA
FBM	GSE155259	GEO	10X Genomics	Homo sapiens	Fetal bone marrow	Fetal	18 weeks, 19 weeks	Fetal bone marrow	Lin- CD34+	34525349	2021	UK
FBM	E-MTAB-9389	ArrayExpress	10X Genomics	Homo sapiens	Fetal bone marrow	Fetal	12 weeks, 13 weeks, 14 weeks, 15 weeks, 16 weeks, 17 weeks	Fetal bone marrow	CD45+/CD45-	34588693	2021	UK
FBM	HRA002414	GSA	10X Genomics	Homo sapiens	Fetal bone marrow	Fetal	10 weeks, 11 weeks, 12 weeks, 13 weeks, 14 weeks	Fetal bone marrow	Lin- / Lin- CD45+ CD34+/Lin- CD45+ CD34+ CD38- / Lin- CD45+ CD34+ CD38+ / Lin- CD45-	36332570	2022	China
YBM	GSE245108	GSA	10X Genomics/CITE-Seq	Homo sapiens	Adult bone marrow	Young adult	21 years, 22 and 32 years, 26 years, 27 years, 32 years, 34 years	Adult bone marrow	CD34+ CD34+ CD271+/TNC	38514887	2024	USA
OBM	GSE253355	GSA	10X Genomics	Homo sapiens	Adult bone marrow	Aged adult	52 years, 54 years, 57 years, 59 years, 64 years, 65 years, 66 years, 71 years, 72 years, 73 years, 74 years	Adult bone marrow	None	38714197	2024	USA
