# Supplementary material for: Deciphering the evolving niche interactome of human hematopoietic stem cells from ontogeny to aging
Source: Front Mol Biosci. 2024 Dec 4;11:1479605. doi: 10.3389/fmolb.2024.1479605 (PMC11652281; doi:10.3389/fmolb.2024.1479605)
Supplement: Supplementary file 7 [file Table5.xlsx]

## Sheet: Sheet1
Table S5. Differentially expressed genes between aged adult bone marrow and young adult bone marrow.
	p_val	avg_log2FC	pct.1	pct.2	p_val_adj	gene
TNFRSF1B	0	0.630735	0.197	0.588	0	TNFRSF1B
EMC1-AS1	0	-0.407831	0.504	0	0	EMC1-AS1
MICOS10	0	-0.764456	0.716	0	0	MICOS10
KDM1A	0	-0.48082	0.912	0.7	0	KDM1A
ID3	0	0.366012	0.019	0.241	0	ID3
SRSF10	0	-0.466897	0.98	0.893	0	SRSF10
MACO1	0	-0.474005	0.887	0.664	0	MACO1
RCC1	0	1.11473	0.352	0.775	0	RCC1
SNHG3	0	-1.02538	0.801	0	0	SNHG3
SRSF4	0	-0.692462	0.967	0.781	0	SRSF4
KHDRBS1	0	-0.44163	0.989	0.892	0	KHDRBS1
BSDC1	0	-0.717867	0.874	0.457	0	BSDC1
ZBTB8A	0	-0.943723	0.824	0.184	0	ZBTB8A
YARS1	0	-0.82052	0.745	0	0	YARS1
ZMYM6	0	-0.310552	0.488	0.141	0	ZMYM6
AGO4	0	-0.630078	0.77	0.372	0	AGO4
ADPRS	0	-0.268948	0.396	0	0	ADPRS
ZC3H12A	0	0.278742	0.087	0.371	0	ZC3H12A
ST3GAL3	0	-0.628822	0.608	0.139	0	ST3GAL3
PLK3	0	0.408652	0.098	0.496	0	PLK3
OSBPL9	0	-0.750095	0.964	0.789	0	OSBPL9
CZIB	0	-0.341185	0.486	0	0	CZIB
TMEM59	0	-0.383002	0.977	0.878	0	TMEM59
PDE4B	0	1.49595	0.535	0.879	0	PDE4B
DYNLT5	0	-0.254028	0.354	0	0	DYNLT5
MIER1	0	-0.466932	0.948	0.803	0	MIER1
SERBP1	0	0.491204	0.972	0.953	0	SERBP1
AL513166.1	0	-0.706742	0.489	0	0	AL513166.1
USP33	0	-0.403	0.853	0.613	0	USP33
MIGA1	0	-0.359882	0.681	0.364	0	MIGA1
PKN2	0	-0.455996	0.939	0.763	0	PKN2
LRRC8D	0	-0.466023	0.566	0.15	0	LRRC8D
ZNF326	0	-0.434709	0.928	0.771	0	ZNF326
ZNF644	0	-0.535934	0.962	0.825	0	ZNF644
CCDC18-AS1	0	-0.819416	0.719	0	0	CCDC18-AS1
RWDD3	0	-0.352106	0.5	0.027	0	RWDD3
PTBP2	0	-1.13082	0.986	0.773	0	PTBP2
SLC35A3	0	-0.377396	0.64	0.304	0	SLC35A3
MFSD14A	0	-0.894455	0.827	0.04	0	MFSD14A
VAV3	0	-0.562232	0.966	0.845	0	VAV3
AKNAD1	0	-0.363062	0.445	0.01	0	AKNAD1
LAMTOR5-AS1	0	-0.295648	0.4	0	0	LAMTOR5-AS1
CSDE1	0	-0.45826	0.994	0.914	0	CSDE1
WARS2-AS1	0	-0.266552	0.307	0	0	WARS2-AS1
AC253572.2	0	-0.377204	0.429	0	0	AC253572.2
RNF115	0	-0.413492	0.887	0.691	0	RNF115
TXNIP	0	-1.21004	0.894	0.294	0	TXNIP
NBPF12	0	-0.352823	0.548	0.173	0	NBPF12
CHD1L	0	0.461528	0.135	0.551	0	CHD1L
NBPF11	0	-0.321711	0.558	0.209	0	NBPF11
LINC01138	0	-0.315264	0.401	0	0	LINC01138
H2AC20	0	-0.632472	0.534	0	0	H2AC20
ADAMTSL4-AS1	0	-0.440852	0.43	0	0	ADAMTSL4-AS1
MCL1	0	1.4948	0.867	0.953	0	MCL1
S100A11	0	0.421939	0.231	0.509	0	S100A11
RPS27	0	0.687038	1	0.995	0	RPS27
ADAR	0	-0.38985	0.871	0.666	0	ADAR
KRTCAP2	0	-0.615498	0.926	0.675	0	KRTCAP2
YY1AP1	0	-0.49586	0.872	0.606	0	YY1AP1
PMF1	0	-0.545389	0.868	0.568	0	PMF1
ETV3	0	1.61058	0.369	0.812	0	ETV3
DCAF8	0	-0.526652	0.716	0.265	0	DCAF8
UHMK1	0	-0.445795	0.79	0.472	0	UHMK1
POU2F1	0	-0.559268	0.836	0.506	0	POU2F1
PRDX6	0	-0.440239	0.988	0.911	0	PRDX6
GAS5	0	-3.53849	1	0	0	GAS5
ACBD6	0	-0.480176	0.92	0.73	0	ACBD6
NIBAN1	0	-1.41712	0.766	0	0	NIBAN1
PTGS2	0	0.666151	0.086	0.388	0	PTGS2
AL390957.1	0	0.308319	0.053	0.333	0	AL390957.1
RGS1	0	1.00854	0.057	0.497	0	RGS1
RGS13	0	0.280541	0.023	0.251	0	RGS13
RGS2	0	0.859917	0.205	0.502	0	RGS2
RO60	0	-0.91397	0.835	0	0	RO60
MIR181A1HG	0	-1.20577	0.716	0.446	0	MIR181A1HG
PPP1R15B	0	0.427325	0.322	0.625	0	PPP1R15B
MDM4	0	-0.405525	0.902	0.704	0	MDM4
CD55	0	0.752899	0.72	0.872	0	CD55
PPP2R5A	0	-0.443285	0.788	0.521	0	PPP2R5A
EPRS1	0	-0.666066	0.687	0	0	EPRS1
H3-3A	0	-3.96205	1	0	0	H3-3A
COQ8A	0	-0.333586	0.66	0.353	0	COQ8A
H2AC25	0	-0.302992	0.372	0	0	H2AC25
GNG4	0	0.260927	0.027	0.21	0	GNG4
CEP170	0	-0.489206	0.928	0.763	0	CEP170
ADSS2	0	-0.540012	0.627	0	0	ADSS2
NLRP3	0	0.468963	0.169	0.442	0	NLRP3
ID2	0	2.35497	0.482	0.865	0	ID2
PUM2	0	-0.428502	0.974	0.854	0	PUM2
ATAD2B	0	-0.503913	0.906	0.673	0	ATAD2B
FAM228B	0	-0.412927	0.763	0.491	0	FAM228B
RBKS	0	1.12706	0.122	0.648	0	RBKS
FOSL2	0	1.26924	0.541	0.9	0	FOSL2
PPP1CB	0	1.00884	0.952	0.946	0	PPP1CB
SPDYA	0	0.524382	0.115	0.412	0	SPDYA
EIF2AK2	0	-0.876815	0.936	0.675	0	EIF2AK2
SRSF7	0	1.07814	0.843	0.946	0	SRSF7
DHX57	0	-0.369465	0.515	0.174	0	DHX57
MAP4K3-DT	0	-0.278144	0.344	0	0	MAP4K3-DT
THUMPD2	0	-0.487545	0.793	0.447	0	THUMPD2
PPM1B	0	-0.447313	0.92	0.72	0	PPM1B
ASB3	0	-0.89142	0.834	0.165	0	ASB3
REL	0	1.01999	0.9	0.936	0	REL
AFTPH	0	-0.572458	0.881	0.613	0	AFTPH
LINC02245	0	-0.26363	0.321	0	0	LINC02245
PPP3R1	0	-1.51767	0.933	0.409	0	PPP3R1
PCBP1-AS1	0	-0.488963	0.546	0	0	PCBP1-AS1
WBP1	0	-0.323745	0.456	0.026	0	WBP1
MAT2A	0	1.44841	0.657	0.914	0	MAT2A
CHMP3	0	-0.606237	0.821	0.436	0	CHMP3
IGKC	0	3.41108	0.064	0.961	0	IGKC
LINC00342	0	-0.693351	0.723	0.24	0	LINC00342
DUSP2	0	1.74121	0.112	0.81	0	DUSP2
RPL31	0	0.957425	0.999	0.986	0	RPL31
CCDC138	0	1.41723	0.495	0.715	0	CCDC138
DDX18	0	0.812835	0.728	0.878	0	DDX18
AC068282.1	0	-0.518036	0.639	0.132	0	AC068282.1
FAM168B	0	-0.43433	0.829	0.569	0	FAM168B
UBXN4	0	-0.410561	0.981	0.884	0	UBXN4
DARS1	0	-0.966056	0.842	0	0	DARS1
CXCR4	0	1.27469	0.381	0.659	0	CXCR4
SPOPL	0	-0.481585	0.779	0.464	0	SPOPL
AC079793.1	0	-0.466336	0.554	0.169	0	AC079793.1
ARL5A	0	-0.493511	0.77	0.35	0	ARL5A
NR4A2	0	2.29462	0.28	0.897	0	NR4A2
MARCHF7	0	-1.11952	0.879	0	0	MARCHF7
CD302	0	-0.419627	0.736	0.398	0	CD302
LY75	0	-0.461229	0.619	0.208	0	LY75
TTC21B	0	-0.48401	0.814	0.498	0	TTC21B
GORASP2	0	-0.425188	0.778	0.47	0	GORASP2
SP3	0	-0.492199	0.945	0.764	0	SP3
OLA1	0	-0.456393	0.977	0.846	0	OLA1
CIR1	0	-0.607055	0.918	0.664	0	CIR1
NFE2L2	0	0.945567	0.821	0.929	0	NFE2L2
CHROMR	0	-0.269502	0.394	0	0	CHROMR
UBE2E3	0	-0.556992	0.938	0.734	0	UBE2E3
ITPRID2	0	-0.509548	0.579	0	0	ITPRID2
LINC01473	0	-0.907763	0.677	0.171	0	LINC01473
STAT4	0	1.47541	0.537	0.794	0	STAT4
HSPD1	0	0.770257	0.933	0.939	0	HSPD1
HSPE1	0	0.72109	0.832	0.898	0	HSPE1
MOB4	0	-0.459018	0.783	0.422	0	MOB4
LANCL1	0	-0.374544	0.664	0.356	0	LANCL1
SNHG31	0	-0.808376	0.663	0	0	SNHG31
RPL37A	0	0.76515	1	0.994	0	RPL37A
TUBA4A	0	0.629782	0.091	0.336	0	TUBA4A
MFF	0	-0.366983	0.851	0.614	0	MFF
ITM2C	0	-0.558941	0.909	0.725	0	ITM2C
ILKAP	0	-0.474775	0.869	0.599	0	ILKAP
SEPTIN2	0	-1.33708	0.939	0	0	SEPTIN2
LINC01237	0	-0.255796	0.331	0	0	LINC01237
BTD	0	-0.495894	0.643	0.151	0	BTD
SATB1-AS1	0	-0.490292	0.522	0	0	SATB1-AS1
UBE2E1	0	-0.639813	0.978	0.832	0	UBE2E1
STT3B	0	-0.534742	0.96	0.799	0	STT3B
ITGA9-AS1	0	-0.433483	0.482	0	0	ITGA9-AS1
WDR48	0	-0.574117	0.89	0.636	0	WDR48
RPSA	0	-0.381636	1	0.988	0	RPSA
CTNNB1	0	0.908689	0.947	0.941	0	CTNNB1
NKTR	0	-0.435593	0.944	0.789	0	NKTR
LARS2	0	-0.427117	0.637	0.287	0	LARS2
SMARCC1	0	-0.484967	0.986	0.887	0	SMARCC1
QRICH1	0	-0.437716	0.833	0.568	0	QRICH1
RHOA	0	-0.46064	0.993	0.919	0	RHOA
IP6K1	0	-0.821281	0.934	0.647	0	IP6K1
DCAF1	0	-0.405146	0.757	0.476	0	DCAF1
DCP1A	0	-0.624436	0.928	0.695	0	DCP1A
SELENOK	0	1.21755	0.769	0.88	0	SELENOK
TASOR	0	-0.35873	0.471	0	0	TASOR
ARF4	0	0.538394	0.792	0.873	0	ARF4
DENND6A	0	-0.512209	0.791	0.424	0	DENND6A
SLMAP	0	-0.671202	0.917	0.649	0	SLMAP
AC104162.2	0	-0.298502	0.392	0	0	AC104162.2
ATXN7	0	-0.659722	0.74	0.178	0	ATXN7
SLC25A26	0	-0.43167	0.793	0.525	0	SLC25A26
NSUN3	0	-0.37098	0.604	0.238	0	NSUN3
MTRNR2L12	0	3.06356	0.152	0.972	0	MTRNR2L12
TFG	0	-0.417003	0.842	0.613	0	TFG
USF3	0	-0.432085	0.674	0.336	0	USF3
SLC49A4	0	-0.361879	0.386	0	0	SLC49A4
SNX4	0	-0.425865	0.806	0.526	0	SNX4
GATA2	0	0.885401	0.263	0.691	0	GATA2
H1-10	0	-3.88408	0.998	0	0	H1-10
ACAD11	0	-0.354042	0.419	0.02	0	ACAD11
NPHP3	0	-0.369763	0.558	0.166	0	NPHP3
ARMC8	0	-0.464197	0.842	0.574	0	ARMC8
ATP1B3	0	1.57855	0.895	0.911	0	ATP1B3
TFDP2	0	-0.813494	0.98	0.877	0	TFDP2
XRN1	0	-0.638342	0.935	0.718	0	XRN1
TSC22D2	0	1.29011	0.744	0.894	0	TSC22D2
DHX36	0	0.54214	0.762	0.862	0	DHX36
SLC33A1	0	-0.319168	0.489	0.13	0	SLC33A1
TIPARP	0	1.2547	0.317	0.749	0	TIPARP
IQCJ-SCHIP1	0	0.739109	0.279	0.637	0	IQCJ-SCHIP1
PHC3	0	-0.562934	0.888	0.607	0	PHC3
SKIL	0	1.42438	0.675	0.905	0	SKIL
PIK3CA	0	-0.535623	0.844	0.547	0	PIK3CA
GNB4	0	-0.483934	0.858	0.629	0	GNB4
ATP11B	0	-0.642197	0.941	0.67	0	ATP11B
KLHL24	0	-0.996505	0.968	0.672	0	KLHL24
PARL	0	-0.386927	0.748	0.458	0	PARL
EIF4A2	0	0.573724	0.872	0.925	0	EIF4A2
OPA1	0	-0.520304	0.912	0.684	0	OPA1
HES1	0	0.476226	0.002	0.189	0	HES1
FAM43A	0	0.595275	0.036	0.336	0	FAM43A
ACAP2	0	-0.535965	0.958	0.821	0	ACAP2
DYNLT2B	0	-0.287228	0.411	0	0	DYNLT2B
UBXN7	0	-0.569181	0.868	0.567	0	UBXN7
NCBP2AS2	0	-0.520204	0.644	0	0	NCBP2AS2
HTT	0	-0.71715	0.879	0.551	0	HTT
AC108519.1	0	-0.283624	0.314	0	0	AC108519.1
FBXL5	0	-0.452505	0.864	0.578	0	FBXL5
PROM1	0	-0.575203	0.877	0.64	0	PROM1
PI4K2B	0	-0.335799	0.481	0.116	0	PI4K2B
RELL1	0	-0.503135	0.908	0.7	0	RELL1
AC079921.1	0	-0.250329	0.353	0.024	0	AC079921.1
PDS5A	0	-0.452859	0.964	0.819	0	PDS5A
DANCR	0	-0.777868	0.751	0	0	DANCR
FIP1L1	0	-0.755484	0.885	0.483	0	FIP1L1
CEP135	0	-0.5157	0.715	0.37	0	CEP135
CRACD	0	-1.18647	0.73	0	0	CRACD
UBA6	0	-0.42534	0.884	0.658	0	UBA6
CXCL8	0	3.17816	0.054	0.6	0	CXCL8
CXCL3	0	1.82152	0.085	0.462	0	CXCL3
CXCL2	0	2.26825	0.127	0.712	0	CXCL2
AREG	0	2.1393	0.859	0.919	0	AREG
NUP54	0	-0.521014	0.903	0.666	0	NUP54
SEPTIN11	0	-0.860871	0.745	0	0	SEPTIN11
CCNI	0	-0.463164	0.999	0.957	0	CCNI
RASGEF1B	0	0.540426	0.304	0.573	0	RASGEF1B
PLAC8	0	-0.524205	0.924	0.702	0	PLAC8
PKD2	0	-0.477316	0.856	0.602	0	PKD2
HERC3	0	-0.600715	0.71	0.299	0	HERC3
H2AZ1	0	-2.41994	0.93	0	0	H2AZ1
NFKB1	0	1.56598	0.88	0.929	0	NFKB1
SEC24B	0	-0.430556	0.924	0.746	0	SEC24B
MCUB	0	-0.52604	0.82	0.522	0	MCUB
SNHG8	0	0.779184	0.97	0.972	0	SNHG8
AC097376.3	0	-0.371356	0.421	0	0	AC097376.3
RNF150	0	-0.939214	0.536	0.127	0	RNF150
AC107223.1	0	-0.446223	0.423	0	0	AC107223.1
TMEM184C	0	0.569354	0.331	0.611	0	TMEM184C
PRMT9	0	0.743241	0.405	0.663	0	PRMT9
SH3RF1	0	-0.518667	0.76	0.439	0	SH3RF1
GALNT7	0	-0.516758	0.886	0.669	0	GALNT7
MARCHF6	0	-1.99876	0.981	0	0	MARCHF6
GOLPH3	0	-0.83764	0.99	0.863	0	GOLPH3
ZFR	0	-0.480196	0.938	0.754	0	ZFR
TARS1	0	-0.516136	0.612	0	0	TARS1
CPLANE1	0	-0.516943	0.797	0.473	0	CPLANE1
RICTOR	0	-0.974427	0.956	0.618	0	RICTOR
RPL37	0	0.477876	1	0.994	0	RPL37
AC025171.1	0	-0.250539	0.359	0	0	AC025171.1
NDUFS4	0	-0.441938	0.928	0.786	0	NDUFS4
ZSWIM6	0	1.916	0.792	0.946	0	ZSWIM6
SREK1	0	-0.439304	0.902	0.687	0	SREK1
PIK3R1	0	-0.610555	0.966	0.828	0	PIK3R1
TAF9	0	-0.423697	0.876	0.606	0	TAF9
TNPO1	0	-0.422874	0.924	0.726	0	TNPO1
CERT1	0	-1.16568	0.858	0	0	CERT1
SV2C	0	0.398756	0.01	0.214	0	SV2C
AGGF1	0	-0.36889	0.55	0.151	0	AGGF1
AP3B1	0	-0.540305	0.908	0.683	0	AP3B1
HOMER1	0	0.581439	0.052	0.364	0	HOMER1
SSBP2	0	-0.559909	0.998	0.954	0	SSBP2
RASA1	0	0.808205	0.405	0.778	0	RASA1
CCNH	0	1.46465	0.881	0.946	0	CCNH
TMEM161B-DT	0	-0.43772	0.423	0	0	TMEM161B-DT
MEF2C	0	1.23008	0.87	0.939	0	MEF2C
FAM172A	0	-0.659962	0.974	0.832	0	FAM172A
ELL2	0	1.63892	0.569	0.857	0	ELL2
ERAP2	0	-0.348997	0.62	0.291	0	ERAP2
APC	0	-0.541321	0.719	0.365	0	APC
MARCHF3	0	-0.603926	0.488	0	0	MARCHF3
SLC12A2-DT	0	-0.412306	0.466	0	0	SLC12A2-DT
RAPGEF6	0	-0.940941	0.77	0.181	0	RAPGEF6
FNIP1	0	-1.62279	0.986	0.645	0	FNIP1
IRF1-AS1	0	-0.562676	0.611	0	0	IRF1-AS1
RAD50	0	-0.355587	0.494	0.106	0	RAD50
PPP2CA	0	-0.757941	0.935	0.655	0	PPP2CA
MACROH2A1	0	-2.75247	0.999	0	0	MACROH2A1
EGR1	0	0.630523	0.124	0.385	0	EGR1
STING1	0	-0.480282	0.593	0	0	STING1
UBE2D2	0	-0.501462	0.993	0.919	0	UBE2D2
HBEGF	0	0.424987	0.044	0.316	0	HBEGF
ANKHD1	0	-1.61873	0.959	0.24	0	ANKHD1
EIF4EBP3	0	-0.348887	0.486	0.018	0	EIF4EBP3
HARS1	0	-0.421005	0.55	0	0	HARS1
NDFIP1	0	-0.725646	0.937	0.706	0	NDFIP1
LARS1	0	-0.663407	0.708	0	0	LARS1
RBM27	0	-1.05754	0.897	0.291	0	RBM27
DCTN4	0	-0.432587	0.894	0.664	0	DCTN4
CNOT8	0	-0.357789	0.754	0.474	0	CNOT8
CYFIP2	0	-0.435411	0.786	0.488	0	CYFIP2
RARS1	0	-0.551799	0.621	0	0	RARS1
DUSP1	0	1.35258	0.79	0.848	0	DUSP1
CREBRF	0	-0.755934	0.872	0.443	0	CREBRF
FAF2	0	-0.467077	0.792	0.482	0	FAF2
TRIM52-AS1	0	-0.277985	0.392	0	0	TRIM52-AS1
BMP6	0	1.14772	0.216	0.602	0	BMP6
TXNDC5	0	-0.476194	0.607	0.067	0	TXNDC5
PHACTR1	0	0.670609	0.671	0.852	0	PHACTR1
RANBP9	0	-0.424392	0.907	0.698	0	RANBP9
CD83	0	0.96747	0.374	0.669	0	CD83
KIF13A	0	-0.46982	0.83	0.551	0	KIF13A
H1-2	0	-1.36624	0.808	0	0	H1-2
H4C3	0	-1.97977	0.914	0	0	H4C3
H2AC6	0	-0.625694	0.459	0	0	H2AC6
H1-4	0	-1.17807	0.775	0	0	H1-4
H3C4	0	-0.312042	0.323	0	0	H3C4
H1-3	0	-1.24809	0.813	0	0	H1-3
HMGN4	0	-0.258885	0.522	0.188	0	HMGN4
AL121944.1	0	0.520138	0.157	0.493	0	AL121944.1
POLR1H	0	-0.48942	0.616	0	0	POLR1H
HCG17	0	0.512591	0.105	0.508	0	HCG17
PPP1R10	0	0.869907	0.594	0.852	0	PPP1R10
IER3	0	0.576214	0.046	0.379	0	IER3
HLA-C	0	-0.563626	0.996	0.94	0	HLA-C
HLA-B	0	-0.575542	0.999	0.973	0	HLA-B
DDX39B	0	-0.804279	0.892	0.424	0	DDX39B
MSH5	0	-0.302709	0.424	0.052	0	MSH5
HSPA1A	0	1.65041	0.203	0.582	0	HSPA1A
SNHG32	0	-1.3816	0.837	0	0	SNHG32
BRD2	0	0.697844	0.549	0.811	0	BRD2
RPS18	0	0.514376	1	0.995	0	RPS18
RPS10	0	-0.657223	1	0.974	0	RPS10
ILRUN	0	-0.690426	0.68	0	0	ILRUN
PPARD	0	0.684852	0.25	0.611	0	PPARD
MAPK14	0	-0.812121	0.955	0.722	0	MAPK14
SRSF3	0	0.522344	0.981	0.969	0	SRSF3
CDKN1A	0	1.05316	0.057	0.713	0	CDKN1A
TMEM217	0	0.395652	0.034	0.357	0	TMEM217
TOMM6	0	-1.45691	0.95	0	0	TOMM6
VEGFA	0	0.838652	0.032	0.393	0	VEGFA
PTP4A1	0	0.752423	0.002	0.684	0	PTP4A1
LMBRD1	0	-0.498351	0.74	0.404	0	LMBRD1
EEF1A1	0	-0.365725	1	0.999	0	EEF1A1
PHIP	0	-0.780595	0.963	0.781	0	PHIP
HMGN3	0	-0.474695	0.962	0.821	0	HMGN3
DOP1A	0	-0.605168	0.581	0	0	DOP1A
CYB5R4	0	-0.436213	0.798	0.522	0	CYB5R4
SNX14	0	-0.476232	0.78	0.471	0	SNX14
SNHG5	0	-1.81499	0.914	0	0	SNHG5
ZNF292	0	-0.923641	0.977	0.768	0	ZNF292
TSTD3	0	-0.288465	0.42	0.062	0	TSTD3
AMD1	0	0.521551	0.915	0.927	0	AMD1
CALHM6	0	-0.49539	0.721	0.315	0	CALHM6
MCM9	0	-0.596961	0.794	0.39	0	MCM9
MED23	0	-0.652383	0.823	0.39	0	MED23
HBS1L	0	-0.382814	0.83	0.58	0	HBS1L
TNFAIP3	0	1.85416	0.343	0.777	0	TNFAIP3
REPS1	0	-0.524112	0.849	0.558	0	REPS1
HIVEP2	0	1.21352	0.728	0.886	0	HIVEP2
GINM1	0	-0.568342	0.905	0.613	0	GINM1
SCAF8	0	-0.501816	0.905	0.686	0	SCAF8
AL589693.1	0	-2.50816	0.731	0	0	AL589693.1
EZR	0	0.962855	0.772	0.873	0	EZR
CEP43	0	-0.365034	0.461	0	0	CEP43
AMZ1	0	0.607095	0.317	0.637	0	AMZ1
WIPI2	0	-0.405257	0.856	0.617	0	WIPI2
TNRC18	0	0.846891	0.878	0.921	0	TNRC18
ACTB	0	-0.790106	1	0.988	0	ACTB
ARL4A	0	0.693513	0.465	0.723	0	ARL4A
CRPPA	0	-0.415396	0.357	0	0	CRPPA
POLR1F	0	-0.59208	0.686	0	0	POLR1F
TOMM7	0	0.621464	0.983	0.957	0	TOMM7
NUP42	0	-0.465132	0.578	0	0	NUP42
CYCS	0	0.614534	0.833	0.896	0	CYCS
ZNRF2	0	-0.703185	0.862	0.538	0	ZNRF2
GARS1-DT	0	-0.2876	0.376	0	0	GARS1-DT
GARS1	0	-0.665283	0.711	0	0	GARS1
SEPTIN7	0	-1.88008	0.981	0	0	SEPTIN7
PSMA2	0	-0.655099	0.935	0.667	0	PSMA2
MRPS24	0	-0.776739	0.792	0.067	0	MRPS24
H2AZ2	0	-1.93763	0.979	0	0	H2AZ2
LANCL2	0	-0.623277	0.821	0.428	0	LANCL2
ZNF713	0	-0.470858	0.492	0.044	0	ZNF713
NIPSNAP2	0	-0.688577	0.921	0.595	0	NIPSNAP2
CRCP	0	-0.41607	0.692	0.362	0	CRCP
AC006001.2	0	-0.269533	0.294	0	0	AC006001.2
RABGEF1	0	-0.984619	0.862	0.244	0	RABGEF1
MAGI2-AS3	0	-0.279967	0.386	0	0	MAGI2-AS3
ELAPOR2	0	-0.256155	0.295	0	0	ELAPOR2
CYP51A1	0	-0.479199	0.599	0.071	0	CYP51A1
AC079781.5	0	-0.459294	0.524	0	0	AC079781.5
LMTK2	0	-0.42277	0.625	0.242	0	LMTK2
SMURF1	0	-0.677884	0.881	0.58	0	SMURF1
ARPC1A	0	-0.467743	0.745	0.36	0	ARPC1A
ARPC1B	0	-0.647037	0.956	0.754	0	ARPC1B
MEPCE	0	0.288933	0.205	0.482	0	MEPCE
SERPINE1	0	0.326008	0.012	0.178	0	SERPINE1
POLR2J3	0	-0.665904	0.684	0.06	0	POLR2J3
UPK3BL1	0	-0.321364	0.455	0.003	0	UPK3BL1
NAMPT	0	0.95536	0.809	0.891	0	NAMPT
DLD	0	-0.401372	0.796	0.52	0	DLD
IFRD1	0	0.699443	0.639	0.831	0	IFRD1
AC016831.7	0	2.6793	0.336	0.925	0	AC016831.7
LINC-PINT	0	-0.296371	0.378	0	0	LINC-PINT
TRIM24	0	1.65262	0.91	0.942	0	TRIM24
LUC7L2	0	-1.62264	0.982	0.445	0	LUC7L2
DENND11	0	-0.628329	0.673	0	0	DENND11
CASP2	0	-0.379225	0.74	0.44	0	CASP2
RBM33	0	-0.628366	0.95	0.753	0	RBM33
DNAJB6	0	0.82891	0.993	0.97	0	DNAJB6
DYNC2I1	0	-0.457646	0.527	0	0	DYNC2I1
MYOM2	0	0.323301	0.022	0.224	0	MYOM2
AC068587.4	0	-0.751025	0.576	0	0	AC068587.4
XPO7	0	-0.531468	0.812	0.473	0	XPO7
WRN	0	-0.679106	0.893	0.608	0	WRN
PLEKHA2	0	0.775986	0.709	0.858	0	PLEKHA2
FNTA	0	-0.682573	0.867	0.46	0	FNTA
RB1CC1	0	-0.859877	0.984	0.823	0	RB1CC1
ATP6V1H	0	-0.554985	0.829	0.51	0	ATP6V1H
LYN	0	-0.820699	0.977	0.849	0	LYN
RPS20	0	0.743283	0.994	0.988	0	RPS20
SGK3	0	-0.689889	0.925	0.648	0	SGK3
SNHG6	0	-2.4901	0.992	0	0	SNHG6
NCOA2	0	-0.484803	0.902	0.708	0	NCOA2
UBE2W	0	-0.451001	0.644	0.291	0	UBE2W
RBIS	0	-1.15085	0.926	0	0	RBIS
GEM	0	0.616384	0.037	0.338	0	GEM
VIRMA	0	-0.423658	0.769	0.47	0	VIRMA
PABPC1	0	0.494808	1	0.991	0	PABPC1
YWHAZ	0	0.569289	0.98	0.956	0	YWHAZ
UBR5-DT	0	-0.311189	0.378	0	0	UBR5-DT
MAILR	0	-0.357911	0.386	0	0	MAILR
BAALC	0	-0.686808	0.894	0.624	0	BAALC
FZD6	0	-0.434583	0.629	0.276	0	FZD6
ZHX2	0	0.73853	0.472	0.722	0	ZHX2
C8orf76	0	-0.294645	0.538	0.188	0	C8orf76
ATAD2	0	-0.772328	0.841	0.499	0	ATAD2
WASHC5	0	-0.392738	0.691	0.347	0	WASHC5
CYRIB	0	-1.75351	0.949	0	0	CYRIB
EFR3A	0	-0.429322	0.719	0.396	0	EFR3A
RFX3-DT	0	-0.644323	0.581	0	0	RFX3-DT
UHRF2	0	-0.397043	0.859	0.611	0	UHRF2
DENND4C	0	-0.585168	0.875	0.58	0	DENND4C
PLAA	0	-0.379563	0.796	0.522	0	PLAA
DNAJA1	0	1.34739	0.805	0.954	0	DNAJA1
UBAP1	0	-0.55813	0.916	0.698	0	UBAP1
TOMM5	0	-0.537422	0.804	0.456	0	TOMM5
FXN	0	-0.338507	0.609	0.305	0	FXN
TJP2	0	-0.272403	0.347	0.028	0	TJP2
PTAR1	0	-0.441472	0.824	0.519	0	PTAR1
ZFAND5	0	0.842671	0.64	0.871	0	ZFAND5
CKS2	0	0.836477	0.548	0.817	0	CKS2
SECISBP2	0	-0.757539	0.949	0.691	0	SECISBP2
IARS1	0	-0.889542	0.772	0	0	IARS1
AOPEP	0	-0.999033	0.773	0	0	AOPEP
ERCC6L2-AS1	0	-0.281674	0.315	0	0	ERCC6L2-AS1
ERCC6L2	0	-0.401172	0.717	0.422	0	ERCC6L2
PRXL2C	0	-0.641365	0.669	0	0	PRXL2C
MFSD14C	0	-0.394304	0.868	0.641	0	MFSD14C
NR4A3	0	2.46813	0.155	0.893	0	NR4A3
KLF4	0	0.334462	0.062	0.356	0	KLF4
PALM2AKAP2	0	-0.317738	0.298	0	0	PALM2AKAP2
GNG10	0	-0.544968	0.69	0.052	0	GNG10
RPL35	0	0.391711	1	0.992	0	RPL35
SCAI	0	-0.858578	0.879	0.574	0	SCAI
PPP6C	0	-0.681535	0.92	0.626	0	PPP6C
BBLN	0	-1.3204	0.937	0	0	BBLN
ZER1	0	-0.47734	0.685	0.338	0	ZER1
IER5L	0	0.525561	0.074	0.474	0	IER5L
NUP214	0	-0.474737	0.859	0.612	0	NUP214
DIPK1B	0	-0.55319	0.655	0	0	DIPK1B
SNHG7	0	0.709125	0.954	0.955	0	SNHG7
TUBB4B	0	0.648447	0.535	0.852	0	TUBB4B
NRARP	0	0.44109	0.035	0.422	0	NRARP
TASOR2	0	-0.835318	0.729	0	0	TASOR2
PFKFB3	0	0.750616	0.551	0.742	0	PFKFB3
ATP5F1C	0	-0.451318	0.982	0.864	0	ATP5F1C
USP6NL	0	-0.449015	0.837	0.56	0	USP6NL
AL133415.1	0	0.265817	0.024	0.308	0	AL133415.1
NSUN6	0	0.98898	0.394	0.745	0	NSUN6
ARL5B	0	0.711523	0.568	0.762	0	ARL5B
ABI1	0	-0.428746	0.918	0.738	0	ABI1
WAC	0	-0.593713	0.988	0.882	0	WAC
EPC1	0	-0.426777	0.985	0.862	0	EPC1
CREM	0	2.19988	0.426	0.906	0	CREM
HNRNPF	0	0.540321	0.838	0.892	0	HNRNPF
MARCHF8	0	-0.534969	0.559	0	0	MARCHF8
TIMM23B	0	0.515839	0.204	0.575	0	TIMM23B
PRKG1	0	1.38127	0.198	0.599	0	PRKG1
LNCAROD	0	-0.624141	0.44	0	0	LNCAROD
RUFY2	0	-0.34028	0.652	0.326	0	RUFY2
SRGN	0	1.8737	0.971	0.984	0	SRGN
DDIT4	0	1.52141	0.449	0.836	0	DDIT4
KAT6B	0	-0.776081	0.948	0.748	0	KAT6B
PRXL2A	0	-0.349667	0.485	0	0	PRXL2A
PTEN	0	-0.66562	0.98	0.846	0	PTEN
MARCHF5	0	-1.14753	0.871	0	0	MARCHF5
R3HCC1L	0	-0.597974	0.751	0.318	0	R3HCC1L
CWF19L1	0	-0.563432	0.793	0.375	0	CWF19L1
OGA	0	-0.685881	0.898	0.578	0	OGA
NT5C2	0	-0.478016	0.97	0.836	0	NT5C2
ATP5MK	0	-1.26358	0.928	0	0	ATP5MK
PDCD4	0	-0.401483	0.946	0.8	0	PDCD4
FHIP2A	0	-0.890747	0.808	0	0	FHIP2A
DENND10	0	-0.359645	0.447	0	0	DENND10
WDR11	0	-0.354989	0.67	0.376	0	WDR11
EEF1AKMT2	0	-0.594454	0.789	0.335	0	EEF1AKMT2
AL731577.2	0	-0.441779	0.528	0	0	AL731577.2
MTG1	0	-0.384333	0.557	0.088	0	MTG1
RPLP2	0	0.329811	1	0.994	0	RPLP2
RPL27A	0	0.746769	0.996	0.991	0	RPL27A
MTRNR2L8	0	0.852781	0.08	0.705	0	MTRNR2L8
FAR1	0	-0.559028	0.845	0.549	0	FAR1
PSMA1	0	-0.417537	0.959	0.794	0	PSMA1
FBXO3	0	-0.402216	0.666	0.271	0	FBXO3
IFTAP	0	-0.32506	0.456	0	0	IFTAP
HSD17B12	0	0.63402	0.571	0.776	0	HSD17B12
AMBRA1	0	-0.441834	0.923	0.741	0	AMBRA1
ATG13	0	-0.432792	0.748	0.432	0	ATG13
CSTPP1	0	-1.0602	0.777	0	0	CSTPP1
FNBP4	0	-0.417965	0.966	0.831	0	FNBP4
TMX2	0	-0.543777	0.735	0.32	0	TMX2
ZFP91	0	-0.47881	0.732	0.374	0	ZFP91
OSBP	0	-0.385889	0.789	0.533	0	OSBP
FTH1	0	1.0441	1	0.997	0	FTH1
EEF1G	0	-4.03721	1	0.082	0	EEF1G
BSCL2	0	-0.282283	0.429	0.016	0	BSCL2
SNHG1	0	-0.4497	0.541	0	0	SNHG1
PLAAT4	0	-0.552449	0.652	0	0	PLAAT4
FKBP2	0	0.708699	0.097	0.678	0	FKBP2
ZNRD2	0	-0.25136	0.38	0	0	ZNRD2
FOSL1	0	0.599582	0.38	0.737	0	FOSL1
SF3B2	0	-0.426627	0.934	0.758	0	SF3B2
RBM4	0	-0.514804	0.909	0.613	0	RBM4
POLD4	0	-0.353619	0.52	0.073	0	POLD4
ARAP1	0	0.376625	0.162	0.466	0	ARAP1
GAB2	0	-0.77546	0.973	0.757	0	GAB2
AP003086.1	0	-1.11372	0.831	0.048	0	AP003086.1
AP003086.2	0	0.967652	0	0.645	0	AP003086.2
DISC1FP1	0	-0.817103	0.43	0	0	DISC1FP1
TAF1D	0	0.534975	0.935	0.93	0	TAF1D
MED17	0	-0.524827	0.77	0.384	0	MED17
BIRC3	0	1.65526	0.367	0.763	0	BIRC3
CUL5	0	-0.726688	0.941	0.679	0	CUL5
DDX6	0	-0.534025	0.969	0.824	0	DDX6
CENATAC	0	-0.272425	0.396	0	0	CENATAC
RPS25	0	0.352335	1	0.99	0	RPS25
NDUFA9	0	-0.472003	0.727	0.415	0	NDUFA9
GAPDH	0	-0.610246	1	0.989	0	GAPDH
SLC2A3	0	0.658765	0.46	0.748	0	SLC2A3
AC092821.3	0	-0.331471	0.388	0	0	AC092821.3
BORCS5	0	1.15613	0.431	0.668	0	BORCS5
H2AJ	0	-0.594269	0.663	0	0	H2AJ
GOLT1B	0	-0.341784	0.638	0.312	0	GOLT1B
IRAG2	0	-0.460456	0.5	0	0	IRAG2
RESF1	0	-0.440847	0.534	0	0	RESF1
DIP2B	0	-0.490205	0.863	0.636	0	DIP2B
DAZAP2	0	-0.51896	0.96	0.776	0	DAZAP2
TAMALIN	0	-0.450794	0.313	0	0	TAMALIN
NR4A1	0	2.31727	0.16	0.922	0	NR4A1
ATG101	0	0.343333	0.144	0.524	0	ATG101
MYG1	0	-0.449203	0.585	0	0	MYG1
PCBP2	0	-0.374401	0.996	0.943	0	PCBP2
SARNP	0	-1.12493	0.907	0.166	0	SARNP
RPL41	0	0.453919	1	0.998	0	RPL41
RBMS2	0	-0.413655	0.663	0.339	0	RBMS2
MARS1	0	-0.44566	0.544	0	0	MARS1
GIHCG	0	-1.38213	0.875	0	0	GIHCG
TAFA2	0	-1.85739	0.799	0	0	TAFA2
AC026124.2	0	-0.32228	0.466	0	0	AC026124.2
NUP107	0	-0.657972	0.806	0.428	0	NUP107
CPSF6	0	-0.410391	0.974	0.841	0	CPSF6
FRS2	0	-0.470525	0.817	0.547	0	FRS2
LINC01619	0	-0.921021	0.702	0	0	LINC01619
NR2C1	0	-0.403277	0.707	0.39	0	NR2C1
VEZT	0	-0.485527	0.916	0.72	0	VEZT
UHRF1BP1L	0	-0.462888	0.836	0.55	0	UHRF1BP1L
GNPTAB	0	-0.802399	0.875	0.577	0	GNPTAB
ABTB3	0	-1.39239	0.815	0	0	ABTB3
GIT2	0	-0.701222	0.833	0.514	0	GIT2
SH2B3	0	0.807283	0.508	0.83	0	SH2B3
BRAP	0	-0.447607	0.725	0.371	0	BRAP
NAA25	0	-0.450841	0.806	0.528	0	NAA25
LINC00173	0	-0.27675	0.357	0	0	LINC00173
TAOK3	0	-0.772932	0.991	0.923	0	TAOK3
DYNLL1	0	1.02494	0.624	0.893	0	DYNLL1
RNF10	0	-0.519369	0.929	0.734	0	RNF10
SPPL3	0	-0.575147	0.917	0.659	0	SPPL3
PSMD9	0	-0.37511	0.645	0.275	0	PSMD9
VPS33A	0	-0.315553	0.471	0.104	0	VPS33A
CLIP1	0	-0.484927	0.822	0.562	0	CLIP1
VPS37B	0	1.10213	0.857	0.906	0	VPS37B
CDK2AP1	0	-0.878855	0.821	0.178	0	CDK2AP1
RILPL2	0	1.1179	0.884	0.935	0	RILPL2
ZNF10	0	-0.534079	0.632	0.208	0	ZNF10
XPO4	0	-0.486079	0.901	0.644	0	XPO4
ZDHHC20	0	-0.706439	0.923	0.609	0	ZDHHC20
MICU2	0	-0.605396	0.893	0.658	0	MICU2
PARP4	0	-0.445486	0.816	0.578	0	PARP4
RPL21	0	0.446356	1	0.997	0	RPL21
PAN3	0	-1.10471	0.996	0.894	0	PAN3
FLT1	0	0.426763	0.025	0.273	0	FLT1
HSPH1	0	0.894297	0.28	0.545	0	HSPH1
RGCC	0	0.706551	0.229	0.509	0	RGCC
TSC22D1	0	1.86916	0.815	0.921	0	TSC22D1
TPT1	0	0.413025	1	0.998	0	TPT1
TPT1-AS1	0	-0.432214	0.497	0	0	TPT1-AS1
COG3	0	-0.337222	0.686	0.361	0	COG3
ITM2B	0	-0.379286	0.997	0.94	0	ITM2B
KPNA3	0	-0.541198	0.917	0.669	0	KPNA3
DLEU1	0	-0.461714	0.478	0	0	DLEU1
INTS6	0	1.38701	0.484	0.869	0	INTS6
PCDH9	0	1.17403	0.292	0.614	0	PCDH9
ERCC5	0	-0.338342	0.482	0.051	0	ERCC5
PNP	0	0.443643	0.184	0.531	0	PNP
HAUS4	0	-0.34329	0.576	0.188	0	HAUS4
SCFD1	0	-0.628526	0.936	0.744	0	SCFD1
EAPP	0	-0.623207	0.933	0.673	0	EAPP
BAZ1A	0	0.743265	0.79	0.868	0	BAZ1A
FAM177A1	0	1.04789	0.74	0.895	0	FAM177A1
PRORP	0	-0.510757	0.529	0	0	PRORP
PSMA6	0	-1.31142	0.928	0.271	0	PSMA6
NFKBIA	0	1.1277	0.893	0.933	0	NFKBIA
RALGAPA1	0	1.03784	0.759	0.872	0	RALGAPA1
SEC23A	0	-0.48122	0.777	0.429	0	SEC23A
FBXO33	0	-0.44463	0.879	0.653	0	FBXO33
RPS29	0	1.00081	1	0.994	0	RPS29
RPL36AL	0	0.632349	0.987	0.966	0	RPL36AL
NEMF	0	-0.628416	0.95	0.73	0	NEMF
SOS2	0	-0.444242	0.917	0.728	0	SOS2
DMAC2L	0	-0.441372	0.564	0	0	DMAC2L
MAP4K5	0	-0.43454	0.896	0.679	0	MAP4K5
AL365295.1	0	-0.482384	0.382	0	0	AL365295.1
MAPK1IP1L	0	-0.578996	0.963	0.783	0	MAPK1IP1L
ATG14	0	-0.397684	0.756	0.464	0	ATG14
ACTR10	0	-0.450084	0.824	0.53	0	ACTR10
ARID4A	0	-0.643068	0.91	0.632	0	ARID4A
PPM1A	0	-0.50643	0.826	0.533	0	PPM1A
HIF1A	0	-0.536674	0.968	0.8	0	HIF1A
HIF1A-AS3	0	-0.504972	0.528	0	0	HIF1A-AS3
CHURC1	0	-0.500987	0.903	0.632	0	CHURC1
MAX	0	-0.584919	0.952	0.789	0	MAX
PALS1	0	-0.646832	0.671	0	0	PALS1
DCAF5	0	-0.431778	0.717	0.384	0	DCAF5
SRSF5	0	0.71295	0.982	0.966	0	SRSF5
COX16	0	-0.739663	0.798	0.178	0	COX16
MIDEAS	0	-0.560082	0.614	0	0	MIDEAS
ZNF410	0	-0.796021	0.79	0.088	0	ZNF410
AL691403.1	0	0.713633	0.208	0.542	0	AL691403.1
FOS	0	2.94353	0.688	0.946	0	FOS
VASH1	0	0.264486	0.066	0.336	0	VASH1
FOXN3	0	-0.578776	0.987	0.909	0	FOXN3
ATXN3	0	-0.54117	0.872	0.608	0	ATXN3
WDR20	0	-0.394922	0.789	0.513	0	WDR20
KLC1	0	-0.477213	0.784	0.444	0	KLC1
ATP5MJ	0	-1.54696	0.953	0	0	ATP5MJ
GPR132	0	0.462514	0.142	0.496	0	GPR132
IGHG2	0	0.25549	0.003	0.166	0	IGHG2
IGHGP	0	0.41781	0.007	0.316	0	IGHGP
IGHA1	0	2.16979	0.016	0.768	0	IGHA1
IGHG1	0	0.582456	0.009	0.407	0	IGHG1
IGHG3	0	0.385654	0.004	0.36	0	IGHG3
SNHG14	0	-0.668247	0.667	0	0	SNHG14
MTMR10	0	-0.39029	0.722	0.394	0	MTMR10
KLF13	0	0.800878	0.649	0.833	0	KLF13
INO80	0	-0.433822	0.834	0.583	0	INO80
OIP5-AS1	0	-0.531857	0.638	0	0	OIP5-AS1
TMEM87A	0	-0.486876	0.872	0.687	0	TMEM87A
GOLM2	0	-0.77138	0.69	0	0	GOLM2
CTDSPL2	0	-0.491226	0.881	0.636	0	CTDSPL2
B2M	0	-0.568425	1	0.995	0	B2M
SECISBP2L	0	-0.526346	0.834	0.5	0	SECISBP2L
GABPB1-IT1	0	-0.599559	0.66	0	0	GABPB1-IT1
CIAO2A	0	-0.400673	0.525	0	0	CIAO2A
CSNK1G1	0	-0.770522	0.69	0.191	0	CSNK1G1
SMAD3	0	1.017	0.515	0.786	0	SMAD3
CLN6	0	-0.272836	0.443	0.096	0	CLN6
HEXA	0	-0.666786	0.838	0.394	0	HEXA
IREB2	0	-0.497414	0.84	0.527	0	IREB2
BCL2A1	0	0.58986	0.126	0.483	0	BCL2A1
RPS17	0	-1.35519	0.999	0.936	0	RPS17
AC087286.2	0	0.522417	0.193	0.49	0	AC087286.2
AP3S2	0	-0.606025	0.643	0.105	0	AP3S2
PRC1	0	-0.391811	0.463	0.134	0	PRC1
CHASERR	0	-1.65649	0.979	0	0	CHASERR
TARS3	0	-0.315035	0.394	0	0	TARS3
CRAMP1	0	-0.384137	0.581	0.185	0	CRAMP1
ATP6V0C	0	-1.30433	0.949	0.028	0	ATP6V0C
CREBBP	0	-0.613518	0.931	0.721	0	CREBBP
PAM16	0	-0.285954	0.451	0.073	0	PAM16
CORO7	0	-0.361482	0.594	0.258	0	CORO7
C16orf72	0	0.45055	0.392	0.679	0	C16orf72
MRTFB	0	-0.325125	0.398	0	0	MRTFB
BMERB1	0	-0.462054	0.469	0	0	BMERB1
CEP20	0	-0.447724	0.557	0	0	CEP20
LDAF1	0	-0.336455	0.445	0	0	LDAF1
TNRC6A	0	-0.622223	0.913	0.643	0	TNRC6A
KATNIP	0	-0.353777	0.397	0	0	KATNIP
SEPTIN1	0	-0.29988	0.408	0	0	SEPTIN1
HNRNPA1L3	0	-0.641987	0.702	0	0	HNRNPA1L3
PSME3IP1	0	-0.533064	0.637	0	0	PSME3IP1
CIAO2B	0	-0.479053	0.603	0	0	CIAO2B
PSMB10	0	-0.629055	0.803	0.36	0	PSMB10
WWP2	0	-0.624596	0.79	0.423	0	WWP2
DDX19B	0	-0.338415	0.559	0.204	0	DDX19B
PSMD7	0	-0.399288	0.922	0.717	0	PSMD7
AC009120.2	0	-0.305888	0.405	0	0	AC009120.2
RFWD3	0	-0.45864	0.711	0.37	0	RFWD3
KARS1	0	-0.680116	0.718	0	0	KARS1
CMIP	0	0.805017	0.687	0.827	0	CMIP
PLCG2	0	2.4317	0.533	0.968	0	PLCG2
SLC7A5	0	0.963866	0.312	0.711	0	SLC7A5
AC092120.3	0	-0.323071	0.41	0	0	AC092120.3
TCF25	0	-0.440373	0.968	0.855	0	TCF25
NUP88	0	-0.540809	0.842	0.569	0	NUP88
NLRP1	0	-0.468554	0.619	0.277	0	NLRP1
RNASEK	0	-1.31448	0.962	0.196	0	RNASEK
C17orf49	0	-0.828513	0.819	0.11	0	C17orf49
GABARAP	0	-1.77683	0.993	0.248	0	GABARAP
EIF5A	0	-0.602791	0.975	0.824	0	EIF5A
EIF4A1	0	-1.42053	0.994	0.806	0	EIF4A1
KDM6B	0	1.06787	0.248	0.813	0	KDM6B
VAMP2	0	-0.705304	0.952	0.714	0	VAMP2
TVP23C	0	-0.43881	0.541	0.069	0	TVP23C
SNHG29	0	-4.63721	1	0	0	SNHG29
USP22	0	-0.468295	0.951	0.791	0	USP22
RPL23A	0	0.528185	1	0.993	0	RPL23A
TAOK1	0	0.497182	0.458	0.692	0	TAOK1
AC005562.1	0	-0.439917	0.542	0	0	AC005562.1
RFFL	0	-0.814582	0.74	0.173	0	RFFL
SLFN11	0	0.462205	0.181	0.556	0	SLFN11
SNHG30	0	-0.252714	0.383	0	0	SNHG30
GGNBP2	0	-0.451561	0.876	0.654	0	GGNBP2
RPL23	0	0.692649	1	0.987	0	RPL23
FBXL20	0	-0.804368	0.892	0.528	0	FBXL20
RARA	0	0.557391	0.28	0.66	0	RARA
SMARCE1	0	-0.656965	0.876	0.492	0	SMARCE1
JUP	0	-0.513976	0.839	0.548	0	JUP
RAB5C	0	-0.48783	0.835	0.53	0	RAB5C
STAT3	0	-0.618033	0.988	0.887	0	STAT3
AARSD1	0	-0.268358	0.471	0.108	0	AARSD1
RPL27	0	0.44545	0.999	0.984	0	RPL27
CCDC200	0	-0.255392	0.349	0	0	CCDC200
LINC00910	0	-0.267894	0.369	0.026	0	LINC00910
GPATCH8	0	-0.624444	0.956	0.779	0	GPATCH8
EFTUD2	0	-0.410102	0.775	0.494	0	EFTUD2
HEXIM1	0	0.320822	0.146	0.423	0	HEXIM1
KANSL1	0	-0.84249	0.976	0.792	0	KANSL1
AC005670.3	0	-0.451749	0.522	0	0	AC005670.3
CDC27	0	-0.521152	0.882	0.589	0	CDC27
NPEPPS	0	-0.402064	0.872	0.658	0	NPEPPS
AC004797.1	0	-0.258345	0.369	0	0	AC004797.1
PHB1	0	-0.885317	0.791	0	0	PHB1
KAT7	0	-0.352699	0.738	0.438	0	KAT7
NME2	0	-2.98805	0.999	0.34	0	NME2
USP32	0	0.635237	0.423	0.66	0	USP32
STRADA	0	-0.450306	0.622	0.183	0	STRADA
HELZ	0	-0.464672	0.922	0.725	0	HELZ
RPL38	0	0.946003	0.999	0.99	0	RPL38
SLC25A19	0	0.250729	0.106	0.378	0	SLC25A19
H3-3B	0	-4.80286	1	0	0	H3-3B
MRPL38	0	-0.368021	0.532	0.045	0	MRPL38
SNHG16	0	-0.920269	0.829	0	0	SNHG16
SRSF2	0	0.577608	0.903	0.934	0	SRSF2
SEPTIN9	0	-0.422578	0.538	0	0	SEPTIN9
EIF4A3	0	0.54441	0.534	0.781	0	EIF4A3
SLC16A3	0	0.498123	0.263	0.605	0	SLC16A3
HEXD	0	-0.364661	0.478	0	0	HEXD
METRNL	0	0.908119	0.254	0.594	0	METRNL
THOC1	0	-0.506409	0.879	0.641	0	THOC1
CHMP1B	0	2.81222	0.505	0.871	0	CHMP1B
RNMT	0	-0.459902	0.946	0.753	0	RNMT
RIOK3	0	-0.474316	0.888	0.642	0	RIOK3
MIR924HG	0	-1.05468	0.478	0	0	MIR924HG
EPG5	0	-0.368594	0.707	0.411	0	EPG5
SMAD7	0	0.27915	0.099	0.364	0	SMAD7
RPL17	0	-3.4151	1	0.924	0	RPL17
SMAD4	0	-0.544005	0.809	0.414	0	SMAD4
NARS1	0	-0.417595	0.558	0	0	NARS1
MALT1	0	1.20113	0.493	0.728	0	MALT1
AC104365.1	0	0.657984	0.178	0.505	0	AC104365.1
RELCH	0	-0.477278	0.547	0	0	RELCH
RTTN	0	-0.471061	0.678	0.339	0	RTTN
ATP9B	0	-0.546772	0.927	0.727	0	ATP9B
NFATC1	0	1.00128	0.346	0.699	0	NFATC1
SLC66A2	0	-0.613489	0.681	0	0	SLC66A2
ADNP2	0	-0.475427	0.788	0.447	0	ADNP2
MIDN	0	1.12536	0.552	0.877	0	MIDN
CIRBP	0	-0.799009	0.999	0.948	0	CIRBP
FAM174C	0	-0.380899	0.505	0	0	FAM174C
TLE5	0	-1.06437	0.895	0	0	TLE5
EEF2	0	-0.399207	1	0.975	0	EEF2
RPL36	0	0.363039	1	0.993	0	RPL36
MICOS13	0	-0.772225	0.769	0	0	MICOS13
ARHGEF18	0	-0.314893	0.379	0.005	0	ARHGEF18
STXBP2	0	-0.286033	0.591	0.256	0	STXBP2
TRAPPC5	0	-1.00598	0.857	0.065	0	TRAPPC5
NDUFA7	0	-0.501997	0.702	0.218	0	NDUFA7
RPS28	0	0.371212	1	0.994	0	RPS28
SHFL	0	-0.341673	0.416	0	0	SHFL
ZNF700	0	-0.262354	0.397	0.072	0	ZNF700
ZNF433-AS1	0	-1.46452	0.921	0	0	ZNF433-AS1
ZNF709	0	-0.718417	0.701	0.012	0	ZNF709
GET3	0	-0.302588	0.445	0	0	GET3
JUNB	0	1.60847	0.752	0.938	0	JUNB
TPM4	0	0.774724	0.892	0.913	0	TPM4
KLF2	0	0.848147	0.163	0.603	0	KLF2
MYO9B	0	-0.512591	0.867	0.67	0	MYO9B
ARRDC2	0	0.615013	0.289	0.684	0	ARRDC2
MAU2	0	-0.333799	0.673	0.365	0	MAU2
NDUFA13	0	-0.866238	0.966	0.735	0	NDUFA13
ZNF682	0	-0.319993	0.558	0.223	0	ZNF682
ZNF738	0	-0.443283	0.713	0.362	0	ZNF738
AC010615.2	0	-0.39848	0.489	0	0	AC010615.2
ZNF254	0	-0.454296	0.905	0.696	0	ZNF254
UQCRFS1	0	-0.366196	0.964	0.834	0	UQCRFS1
LSM14A	0	-0.547574	0.962	0.789	0	LSM14A
NFKBID	0	0.756072	0.31	0.737	0	NFKBID
ZNF790-AS1	0	-0.381071	0.459	0	0	ZNF790-AS1
ZNF875	0	-0.393911	0.518	0	0	ZNF875
ACTN4	0	0.722228	0.672	0.828	0	ACTN4
HNRNPL	0	-0.472509	0.913	0.686	0	HNRNPL
ZFP36	0	1.59003	0.48	0.846	0	ZFP36
SERTAD1	0	0.750654	0.199	0.654	0	SERTAD1
BCKDHA	0	-0.383823	0.525	0.02	0	BCKDHA
PLAUR	0	1.44486	0.238	0.854	0	PLAUR
FOSB	0	2.55932	0.356	0.938	0	FOSB
PPP1R15A	0	0.970195	0.671	0.881	0	PPP1R15A
FTL	0	0.85177	1	0.994	0	FTL
ZNF766	0	-0.47763	0.765	0.412	0	ZNF766
ZNF331	0	2.06007	0.495	0.821	0	ZNF331
RPS9	0	0.465823	1	0.996	0	RPS9
UBE2S	0	0.923981	0.655	0.876	0	UBE2S
ZNF551	0	-0.378034	0.541	0.117	0	ZNF551
ZNF544	0	-0.361455	0.601	0.268	0	ZNF544
PSMF1	0	-0.427271	0.858	0.608	0	PSMF1
DNAAF9	0	-0.763089	0.646	0	0	DNAAF9
RASSF2	0	0.469389	0.374	0.656	0	RASSF2
CDS2	0	-0.384245	0.702	0.39	0	CDS2
GPCPD1	0	-0.526188	0.824	0.55	0	GPCPD1
DTD1	0	-0.47011	0.82	0.54	0	DTD1
ID1	0	1.94761	0.115	0.662	0	ID1
TM9SF4	0	-0.423464	0.767	0.469	0	TM9SF4
NOL4L	0	0.392706	0.203	0.505	0	NOL4L
COMMD7	0	-0.347142	0.851	0.628	0	COMMD7
ITCH	0	-0.722173	0.968	0.778	0	ITCH
RPRD1B	0	-0.396815	0.745	0.426	0	RPRD1B
SNHG17	0	-0.363434	0.488	0	0	SNHG17
OSER1	0	-0.359479	0.77	0.47	0	OSER1
ARFGEF2	0	-0.609106	0.882	0.568	0	ARFGEF2
ZFAS1	0	0.547216	0.999	0.982	0	ZFAS1
SLC9A8	0	-0.358014	0.649	0.311	0	SLC9A8
UBE2V1	0	-0.864235	0.892	0.269	0	UBE2V1
CEBPB	0	0.821484	0.463	0.733	0	CEBPB
PMEPA1	0	0.803679	0.152	0.662	0	PMEPA1
GNAS	0	0.457308	0.993	0.98	0	GNAS
ATP5F1E	0	0.496759	0.988	0.97	0	ATP5F1E
RPS21	0	0.404924	1	0.991	0	RPS21
PPDPF	0	-0.414313	0.988	0.916	0	PPDPF
LOC102724023	0	-0.298062	0.429	0	0	LOC102724023
SAMSN1	0	0.932763	0.586	0.833	0	SAMSN1
EVA1C	0	0.590419	0.276	0.591	0	EVA1C
IFNAR2	0	-0.613668	0.732	0.267	0	IFNAR2
IL10RB	0	-0.290949	0.407	0.05	0	IL10RB
CRYZL1	0	-0.453892	0.667	0.262	0	CRYZL1
AP000331.1	0	-0.65089	0.636	0	0	AP000331.1
DOP1B	0	-0.329864	0.409	0	0	DOP1B
BRWD1	0	-0.480977	0.94	0.752	0	BRWD1
GET1	0	-0.256174	0.379	0	0	GET1
SUMO3	0	-0.44666	0.914	0.699	0	SUMO3
SLX9	0	-0.257276	0.392	0	0	SLX9
MED15	0	-0.384647	0.765	0.505	0	MED15
IGLC2	0	3.37798	0.016	0.729	0	IGLC2
IGLC3	0	1.61768	0.008	0.534	0	IGLC3
BCR	0	-0.675202	0.896	0.654	0	BCR
MIF	0	-1.68515	0.996	0.829	0	MIF
SPECC1L	0	-0.702179	0.68	0.144	0	SPECC1L
TTC28-AS1	0	-0.305992	0.435	0	0	TTC28-AS1
OSM	0	0.855499	0.128	0.529	0	OSM
TUG1	0	-0.323633	0.454	0	0	TUG1
DEPDC5	0	-0.32613	0.432	0.078	0	DEPDC5
HMGXB4	0	-0.475365	0.78	0.49	0	HMGXB4
H1-0	0	-1.16866	0.625	0	0	H1-0
AL022311.1	0	-0.290254	0.414	0	0	AL022311.1
MAFF	0	1.43934	0.336	0.843	0	MAFF
JOSD1	0	1.08975	0.571	0.878	0	JOSD1
GTPBP1	0	0.60402	0.443	0.702	0	GTPBP1
AL021707.1	0	0.483976	0.265	0.564	0	AL021707.1
ADSL	0	-0.581522	0.76	0.264	0	ADSL
MRTFA	0	-1.26127	0.861	0	0	MRTFA
TOB2	0	0.74936	0.217	0.723	0	TOB2
ACO2	0	-0.3808	0.771	0.508	0	ACO2
MIR3667HG	0	-0.86442	0.693	0	0	MIR3667HG
PIM3	0	0.771762	0.524	0.812	0	PIM3
MLC1	0	0.457393	0.334	0.601	0	MLC1
CHKB	0	-0.312907	0.457	0.062	0	CHKB
AC079142.1	0	-0.529299	0.377	0	0	AC079142.1
SYAP1	0	0.92207	0.82	0.909	0	SYAP1
SAT1	0	1.01969	0.78	0.899	0	SAT1
EIF2S3	0	-0.439372	0.976	0.855	0	EIF2S3
BCOR	0	0.769774	0.36	0.747	0	BCOR
DDX3X	0	0.655917	0.934	0.932	0	DDX3X
KDM6A	0	-0.61618	0.977	0.823	0	KDM6A
RBM3	0	-0.624197	0.994	0.9	0	RBM3
AL050309.1	0	-0.677938	0.42	0	0	AL050309.1
LINC01278	0	-0.434371	0.472	0	0	LINC01278
TAF1	0	-0.610947	0.849	0.542	0	TAF1
RPL36A	0	-1.58677	1	0.959	0	RPL36A
ALG13	0	1.19169	0.656	0.809	0	ALG13
SEPTIN6	0	-2.30233	0.993	0	0	SEPTIN6
TAFAZZIN	0	-0.302434	0.425	0	0	TAFAZZIN
PRKY	0	-0.314864	0.35	0	0	PRKY
MT-ATP8	0	1.13923	0.649	0.929	0	MT-ATP8
MT-ND3	0	0.941248	1	0.992	0	MT-ND3
MT-ND4L	0	0.803502	0.802	0.928	0	MT-ND4L
MT-ND6	0	0.404766	0.277	0.567	0	MT-ND6
AL035413.1	0	0.336835	0	0.367	0	AL035413.1
MINOS1	0	0.664117	0	0.627	0	MINOS1
YARS	0	0.522723	0	0.538	0	YARS
C1orf123	0	0.363324	0	0.478	0	C1orf123
TCTEX1D1	0	0.528651	0	0.491	0	TCTEX1D1
HIST2H2AA4	0	0.407121	0	0.35	0	HIST2H2AA4
HIST2H2BE	0	0.308642	0	0.272	0	HIST2H2BE
HIST2H2AC	0	1.06791	0	0.71	0	HIST2H2AC
FAM129A	0	0.517175	0	0.379	0	FAM129A
TROVE2	0	0.719121	0	0.672	0	TROVE2
EPRS	0	0.713427	0	0.659	0	EPRS
H3F3A	0	4.23771	0	0.993	0	H3F3A
HIST3H2A	0	0.448932	0	0.484	0	HIST3H2A
ADSS	0	0.863505	0	0.735	0	ADSS
FAM49A	0	0.486463	0	0.372	0	FAM49A
GPR75-ASB3	0	0.587315	0	0.527	0	GPR75-ASB3
DARS	0	0.975492	0	0.76	0	DARS
45358	0	1.07189	0	0.815	0	45358
CCDC173	0	0.570779	0	0.47	0	CCDC173
AC009948.1	0	0.2681	0	0.36	0	AC009948.1
SSFA2	0	0.381755	0	0.453	0	SSFA2
45537	0	1.13887	0	0.817	0	45537
FAM208A	0	0.382728	0	0.456	0	FAM208A
H1FX	0	2.21557	0	0.907	0	H1FX
C3orf58	0	0.283374	0	0.295	0	C3orf58
MUC20-OT1	0	0.723414	0	0.597	0	MUC20-OT1
NCBP2-AS2	0	0.433046	0	0.521	0	NCBP2-AS2
AC058822.1	0	0.41946	0	0.45	0	AC058822.1
KIAA1211	0	0.590631	0	0.42	0	KIAA1211
UBA6-AS1	0	0.329963	0	0.251	0	UBA6-AS1
45546	0	0.898185	0	0.707	0	45546
H2AFZ	0	2.41574	0	0.941	0	H2AFZ
AC097376.2	0	0.364665	0	0.367	0	AC097376.2
45357	0	1.37649	0	0.866	0	45357
TARS	0	0.599313	0	0.603	0	TARS
C1QTNF3-AMACR	0	0.787937	0	0.581	0	C1QTNF3-AMACR
COL4A3BP	0	0.901164	0	0.702	0	COL4A3BP
45354	0	0.901233	0	0.56	0	45354
LINC01184	0	0.364037	0	0.394	0	LINC01184
AC116366.3	0	0.486867	0	0.508	0	AC116366.3
H2AFY	0	2.45474	0	0.958	0	H2AFY
TMEM173	0	0.55035	0	0.607	0	TMEM173
HARS	0	0.317988	0	0.418	0	HARS
LARS	0	1.04301	0	0.788	0	LARS
RARS	0	0.398644	0	0.479	0	RARS
HIST1H3B	0	0.301257	0	0.184	0	HIST1H3B
HIST1H1C	0	1.96835	0	0.818	0	HIST1H1C
HIST1H4C	0	2.96839	0	0.949	0	HIST1H4C
HIST1H2BC	0	0.514543	0	0.412	0	HIST1H2BC
HIST1H2AC	0	0.99478	0	0.614	0	HIST1H2AC
HIST1H1E	0	1.47247	0	0.804	0	HIST1H1E
AL031777.3	0	0.525836	0	0.401	0	AL031777.3
HIST1H4E	0	0.48742	0	0.489	0	HIST1H4E
HIST1H2AE	0	0.419248	0	0.371	0	HIST1H2AE
HIST1H1D	0	1.69402	0	0.735	0	HIST1H1D
HIST1H2BJ	0	0.28593	0	0.212	0	HIST1H2BJ
HIST1H2AG	0	0.510503	0	0.4	0	HIST1H2AG
HIST1H2AH	0	0.304223	0	0.276	0	HIST1H2AH
HIST1H2BN	0	0.342442	0	0.304	0	HIST1H2BN
HIST1H1B	0	0.761437	0	0.337	0	HIST1H1B
ZNRD1	0	0.637495	0	0.671	0	ZNRD1
C6orf48	0	1.84408	0	0.926	0	C6orf48
C6orf106	0	0.64265	0	0.592	0	C6orf106
DOPEY1	0	0.373257	0	0.378	0	DOPEY1
FGFR1OP	0	0.293642	0	0.348	0	FGFR1OP
RBAK-RBAKDN	0	0.310376	0	0.364	0	RBAK-RBAKDN
ISPD	0	0.351629	0	0.272	0	ISPD
TWISTNB	0	0.7845	0	0.655	0	TWISTNB
NUPL2	0	0.439106	0	0.512	0	NUPL2
GARS	0	0.545815	0	0.567	0	GARS
45542	0	1.64518	0	0.906	0	45542
H2AFV	0	1.70299	0	0.918	0	H2AFV
AC027644.4	0	0.452586	0	0.398	0	AC027644.4
POLR2J3.1	0	0.453441	0	0.484	0	POLR2J3.1
KIAA1147	0	0.487629	0	0.532	0	KIAA1147
WDR60	0	0.401408	0	0.434	0	WDR60
BX890604.1	0	0.269084	0	0.35	0	BX890604.1
AL445472.1	0	0.290508	0	0.224	0	AL445472.1
45541	0	2.0445	0	0.941	0	45541
C8orf59	0	1.24122	0	0.869	0	C8orf59
UBR5-AS1	0	0.610502	0	0.59	0	UBR5-AS1
AZIN1-AS1	0	0.262329	0	0.306	0	AZIN1-AS1
FAM49B	0	1.25974	0	0.79	0	FAM49B
RFX3-AS1	0	0.602337	0	0.497	0	RFX3-AS1
IARS	0	0.79645	0	0.649	0	IARS
C9orf3	0	0.687644	0	0.577	0	C9orf3
AAED1	0	0.518824	0	0.553	0	AAED1
C9orf16	0	1.16901	0	0.847	0	C9orf16
FAM69B	0	0.382386	0	0.487	0	FAM69B
C11orf74	0	0.380041	0	0.476	0	C11orf74
C11orf49	0	0.595706	0	0.545	0	C11orf49
RARRES3	0	0.606638	0	0.633	0	RARRES3
SSSCA1	0	0.27881	0	0.377	0	SSSCA1
RBM14-RBM4	0	0.34772	0	0.39	0	RBM14-RBM4
AP002495.2	0	0.278332	0	0.322	0	AP002495.2
RAB30-AS1	0	0.36678	0	0.428	0	RAB30-AS1
H2AFX	0	0.498796	0	0.486	0	H2AFX
FAM208B	0	0.936212	0	0.686	0	FAM208B
45359	0	0.298363	0	0.33	0	45359
AC074327.1	0	0.458196	0	0.297	0	AC074327.1
FAM213A	0	0.370237	0	0.453	0	FAM213A
45356	0	0.646162	0	0.628	0	45356
ATP5MD	0	1.25243	0	0.852	0	ATP5MD
FAM160B1	0	0.378239	0	0.446	0	FAM160B1
FAM45A	0	0.273303	0	0.319	0	FAM45A
H2AFJ	0	0.592114	0	0.594	0	H2AFJ
LRMP	0	0.361599	0	0.38	0	LRMP
KIAA1551	0	0.368634	0	0.414	0	KIAA1551
GRASP	0	1.90066	0	0.858	0	GRASP
C12orf10	0	0.418129	0	0.515	0	C12orf10
MARS	0	0.534543	0	0.561	0	MARS
AC084033.3	0	1.45089	0	0.793	0	AC084033.3
FAM19A2	0	2.27883	0	0.825	0	FAM19A2
C12orf45	0	0.422842	0	0.491	0	C12orf45
BTBD11	0	1.81158	0	0.748	0	BTBD11
C12orf65	0	0.250202	0	0.321	0	C12orf65
AC001226.2	0	0.352378	0	0.413	0	AC001226.2
ATP5S	0	0.315819	0	0.408	0	ATP5S
HIF1A-AS2	0	0.314363	0	0.328	0	HIF1A-AS2
MPP5	0	0.290365	0	0.343	0	MPP5
ELMSAN1	0	0.571145	0	0.533	0	ELMSAN1
ATP5MPL	0	1.39443	0	0.859	0	ATP5MPL
CASC4	0	0.655811	0	0.6	0	CASC4
AC090517.4	0	0.253312	0	0.244	0	AC090517.4
FAM96A	0	0.371233	0	0.472	0	FAM96A
AC069368.1	0	0.41633	0	0.385	0	AC069368.1
AC013394.1	0	1.22404	0	0.848	0	AC013394.1
TARSL2	0	0.370636	0	0.414	0	TARSL2
FOPNL	0	0.351773	0	0.452	0	FOPNL
TMEM159	0	0.282361	0	0.376	0	TMEM159
HNRNPA1P48	0	0.351147	0	0.459	0	HNRNPA1P48
FAM192A	0	0.46294	0	0.535	0	FAM192A
FAM96B	0	0.752532	0	0.738	0	FAM96B
AARS	0	0.452213	0	0.406	0	AARS
KARS	0	0.546291	0	0.587	0	KARS
LINC02001	0	0.324044	0	0.436	0	LINC02001
LINC00854	0	0.432919	0	0.349	0	LINC00854
PHB	0	0.854549	0	0.732	0	PHB
H3F3B	0	4.44157	0	0.988	0	H3F3B
45544	0	0.360235	0	0.43	0	45544
HEXDC	0	0.332689	0	0.424	0	HEXDC
AC016205.1	0	1.03759	0	0.394	0	AC016205.1
NARS	0	0.564395	0	0.6	0	NARS
KIAA1468	0	0.354359	0	0.385	0	KIAA1468
PQLC1	0	0.682324	0	0.634	0	PQLC1
AL136531.2	0	0.686362	0	0.466	0	AL136531.2
C20orf194	0	0.359772	0	0.331	0	C20orf194
C19orf24	0	0.410435	0	0.497	0	C19orf24
MUM1	0	0.300497	0	0.405	0	MUM1
AC005258.1	0	0.26235	0	0.318	0	AC005258.1
AES	0	0.939049	0	0.805	0	AES
C19orf70	0	0.729682	0	0.692	0	C19orf70
ASNA1	0	0.259283	0	0.39	0	ASNA1
AC010487.3	0	0.257382	0	0.321	0	AC010487.3
H1F0	0	0.772267	0	0.549	0	H1F0
TPTEP2-CSNK1E	0	0.73892	0	0.595	0	TPTEP2-CSNK1E
MKL1	0	1.16303	0	0.761	0	MKL1
C22orf34	0	1.19711	0	0.742	0	C22orf34
FAM207A	0	0.308666	0	0.412	0	FAM207A
NUTM2B-AS1	4.67217e-308	-0.436858	0.914	0.723	1.79631e-303	NUTM2B-AS1
LMNA	5.88694e-308	0.87736	0.448	0.727	2.26335e-303	LMNA
SCML2	8.38061e-308	-0.429597	0.755	0.49	3.22209e-303	SCML2
DNAJC7	1.15519e-307	-0.400268	0.912	0.728	4.44136e-303	DNAJC7
RNF38	1.74853e-307	-0.464053	0.958	0.802	6.72259e-303	RNF38
ALG9	2.2246e-307	-0.250628	0.399	0.084	8.55291e-303	ALG9
HMGB2	3.45984e-307	-0.46444	0.912	0.773	1.33021e-302	HMGB2
MAP3K20	7.74922e-307	-0.455954	0.773	0.519	2.97934e-302	MAP3K20
RNPS1	1.98129e-306	-0.409853	0.947	0.786	7.61745e-302	RNPS1
SUMO1	4.01786e-306	-0.35589	0.955	0.821	1.54475e-301	SUMO1
FKBP1A	6.96888e-306	-0.390743	0.961	0.825	2.67933e-301	FKBP1A
CEBPZ	7.85915e-306	0.440259	0.621	0.781	3.02161e-301	CEBPZ
BTG1	8.51108e-306	0.721236	0.866	0.915	3.27225e-301	BTG1
ADPGK	1.92e-305	-0.35746	0.747	0.478	7.38183e-301	ADPGK
AC009318.1	3.55604e-305	-0.37078	0.502	0.171	1.36719e-300	AC009318.1
UNKL	3.7871e-305	-0.302831	0.519	0.196	1.45602e-300	UNKL
CDK6	8.17725e-305	-0.613891	0.988	0.904	3.14391e-300	CDK6
SEC24C	1.10624e-304	-0.320413	0.608	0.301	4.25315e-300	SEC24C
EXOC6	1.53425e-304	-0.464813	0.859	0.623	5.89872e-300	EXOC6
INPP5A	2.94939e-304	0.750774	0.667	0.801	1.13395e-299	INPP5A
HNRNPAB	4.37104e-304	0.580831	0.849	0.893	1.68053e-299	HNRNPAB
GP1BB	4.83119e-304	-0.374993	0.28	0	1.85745e-299	GP1BB
SMIM7	6.12113e-304	-0.327553	0.705	0.422	2.35339e-299	SMIM7
ATF7	6.32368e-304	-0.35816	0.568	0.278	2.43127e-299	ATF7
AC020916.1	1.06279e-303	0.498409	0.375	0.678	4.08609e-299	AC020916.1
CLN5	1.43723e-303	-0.305541	0.593	0.274	5.52571e-299	CLN5
RPL13A	1.57854e-303	0.39075	1	0.993	6.069e-299	RPL13A
LY6E	2.82861e-303	-0.637107	0.844	0.646	1.08752e-298	LY6E
PARP9	5.21918e-303	-0.356066	0.539	0.229	2.00662e-298	PARP9
DLST	1.97707e-301	-0.337955	0.779	0.516	7.60124e-297	DLST
ZNF107	2.66429e-301	-0.326496	0.705	0.415	1.02434e-296	ZNF107
MDH2	4.03018e-301	-0.377386	0.915	0.74	1.54948e-296	MDH2
ZFYVE26	4.23217e-301	-0.264201	0.454	0.137	1.62714e-296	ZFYVE26
LINC01765	8.43072e-301	0.250931	0.076	0.3	3.24136e-296	LINC01765
DDX21	1.41669e-300	0.524862	0.9	0.912	5.44673e-296	DDX21
ARID1A	1.62494e-300	-0.450854	0.881	0.69	6.2474e-296	ARID1A
IL6ST	3.10087e-300	-0.40571	0.818	0.589	1.19219e-295	IL6ST
AHR	7.18778e-300	-0.375209	0.594	0.282	2.76349e-295	AHR
CABLES1	9.03364e-300	0.947917	0.776	0.862	3.47316e-295	CABLES1
SREBF2	4.43848e-299	-0.525021	0.809	0.589	1.70646e-294	SREBF2
WDR37	3.75266e-298	-0.441842	0.779	0.525	1.44278e-293	WDR37
SLC25A36	9.4575e-298	-0.386673	0.913	0.738	3.63612e-293	SLC25A36
KRT10	1.36557e-297	-0.341057	0.863	0.669	5.2502e-293	KRT10
TMOD3	1.7291e-297	-0.479277	0.857	0.65	6.64788e-293	TMOD3
OCIAD2	2.94872e-297	-0.359084	0.882	0.685	1.1337e-292	OCIAD2
TMED2	3.07459e-297	-0.359821	0.877	0.658	1.18209e-292	TMED2
IPO7	8.1336e-297	0.550778	0.73	0.828	3.12713e-292	IPO7
MARF1	8.81484e-297	-0.341229	0.663	0.378	3.38904e-292	MARF1
DDX24	3.00364e-296	0.462898	0.878	0.906	1.15481e-291	DDX24
KDM4A	3.74647e-296	-0.259807	0.47	0.158	1.44041e-291	KDM4A
SF1	4.52061e-296	-0.404933	0.995	0.93	1.73804e-291	SF1
SLC38A2	8.25181e-295	0.731446	0.807	0.884	3.17257e-290	SLC38A2
SNRPC	9.82616e-295	-0.345344	0.901	0.725	3.77787e-290	SNRPC
NFX1	1.06029e-294	-0.411605	0.764	0.503	4.07649e-290	NFX1
PTPRA	3.01742e-294	-0.407637	0.89	0.699	1.16011e-289	PTPRA
METTL14	7.93129e-294	-0.311249	0.61	0.302	3.04934e-289	METTL14
PBRM1	8.37935e-294	-0.437991	0.886	0.682	3.22161e-289	PBRM1
TAL1	1.08835e-293	0.370264	0.165	0.428	4.18437e-289	TAL1
CACUL1	1.89411e-293	-0.370212	0.852	0.606	7.28229e-289	CACUL1
SMC1B	4.79709e-293	0.258027	0.089	0.322	1.84434e-288	SMC1B
CKAP5	6.46042e-293	-0.37935	0.707	0.41	2.48384e-288	CKAP5
MED6	2.07438e-292	-0.294867	0.664	0.369	7.97536e-288	MED6
ZNF506	2.75941e-292	-0.313753	0.595	0.285	1.06091e-287	ZNF506
CASD1	4.3992e-292	-0.406959	0.814	0.575	1.69136e-287	CASD1
CRTC3	8.65632e-292	-0.36605	0.744	0.461	3.3281e-287	CRTC3
DPP8	8.82476e-292	-0.331757	0.647	0.35	3.39285e-287	DPP8
LAMP1	9.4599e-292	-0.326665	0.791	0.527	3.63705e-287	LAMP1
FADS3	1.03343e-291	0.292525	0.127	0.372	3.97322e-287	FADS3
PELI1	2.54321e-291	-0.399581	0.857	0.61	9.77787e-287	PELI1
TLK1	4.92337e-291	-0.407897	0.947	0.809	1.89289e-286	TLK1
IRF9	5.88973e-291	-0.4307	0.436	0.125	2.26442e-286	IRF9
REST	4.91576e-290	-0.363239	0.872	0.655	1.88996e-285	REST
CALCOCO2	7.37836e-290	-0.402185	0.79	0.536	2.83676e-285	CALCOCO2
CDC42	8.68633e-290	-0.359388	0.996	0.938	3.33963e-285	CDC42
WHAMM	9.16445e-290	-0.324261	0.733	0.463	3.52346e-285	WHAMM
EPSTI1	2.46989e-289	-0.613281	0.594	0.314	9.49598e-285	EPSTI1
SPATA13	2.74226e-289	-0.300334	0.495	0.189	1.05432e-284	SPATA13
ZNF148	3.37017e-289	-0.454075	0.907	0.726	1.29573e-284	ZNF148
ZFYVE1	5.71685e-289	-0.280914	0.485	0.166	2.19796e-284	ZFYVE1
CEP95	2.13286e-288	-0.386995	0.793	0.549	8.20019e-284	CEP95
HSPA1B	3.1509e-288	0.865391	0.104	0.332	1.21143e-283	HSPA1B
MLF2	4.76858e-288	-0.32912	0.896	0.703	1.83338e-283	MLF2
YEATS2	7.30217e-288	-0.360056	0.755	0.472	2.80746e-283	YEATS2
SORL1	7.9799e-288	-0.43204	0.819	0.637	3.06803e-283	SORL1
TNKS2	8.44683e-288	-0.364092	0.805	0.57	3.24755e-283	TNKS2
MCCC1	8.60336e-288	-0.315478	0.659	0.367	3.30773e-283	MCCC1
ABCB1	1.01118e-287	-0.482641	0.771	0.514	3.88769e-283	ABCB1
COIL	1.64786e-287	-0.277578	0.615	0.308	6.33553e-283	COIL
DOCK8	4.6674e-287	-0.4899	0.917	0.793	1.79448e-282	DOCK8
MYH9	2.45936e-286	0.597811	0.854	0.898	9.45549e-282	MYH9
NCOR1	2.92492e-286	-0.378109	0.965	0.852	1.12454e-281	NCOR1
RPL13	3.39854e-286	0.328907	1	0.997	1.30663e-281	RPL13
FAM117B	7.94199e-286	-0.419042	0.631	0.321	3.05346e-281	FAM117B
CDKAL1	5.66943e-285	-0.463076	0.965	0.835	2.17973e-280	CDKAL1
PCIF1	5.82745e-285	-0.291226	0.595	0.284	2.24048e-280	PCIF1
SNX1	8.61374e-285	-0.364391	0.806	0.578	3.31172e-280	SNX1
ARHGAP21	2.28854e-284	0.875236	0.429	0.663	8.79873e-280	ARHGAP21
AGK	2.29533e-284	-0.311501	0.595	0.292	8.82485e-280	AGK
JCHAIN	2.53515e-284	0.281128	0.021	0.178	9.74689e-280	JCHAIN
RNF103	4.14095e-284	-0.283737	0.578	0.267	1.59207e-279	RNF103
ZNF14	1.86196e-283	-0.291031	0.573	0.255	7.15867e-279	ZNF14
ERGIC3	2.8931e-283	-0.361438	0.877	0.69	1.11231e-278	ERGIC3
HBP1	2.94337e-283	-0.353831	0.794	0.533	1.13164e-278	HBP1
TAF2	4.19541e-283	-0.380349	0.845	0.617	1.61301e-278	TAF2
NAE1	1.03946e-282	-0.337406	0.789	0.551	3.9964e-278	NAE1
SNRPA1	1.131e-282	-0.346629	0.879	0.654	4.34835e-278	SNRPA1
RPL24	6.18791e-282	0.298352	1	0.994	2.37907e-277	RPL24
EP300	7.44135e-282	-0.384151	0.88	0.688	2.86098e-277	EP300
RANBP2	2.51988e-281	1.25809	0.937	0.929	9.68819e-277	RANBP2
PARN	2.87443e-280	-0.366967	0.722	0.451	1.10513e-275	PARN
H2BC5	5.73398e-280	-0.261639	0.261	0	2.20454e-275	H2BC5
CAPN7	9.71907e-280	-0.390321	0.827	0.609	3.73669e-275	CAPN7
UNK	1.16764e-279	-0.322818	0.714	0.429	4.48924e-275	UNK
INTS10	1.7025e-279	-0.367475	0.733	0.492	6.5456e-275	INTS10
PHACTR2	3.02095e-279	-0.43084	0.854	0.64	1.16146e-274	PHACTR2
RUNX3	5.88759e-279	0.569705	0.463	0.67	2.2636e-274	RUNX3
ARID2	1.99781e-278	-0.417384	0.959	0.82	7.68097e-274	ARID2
ESCO1	4.02811e-278	-0.350302	0.76	0.498	1.54869e-273	ESCO1
SRSF11	5.19274e-278	-0.353735	0.992	0.921	1.99645e-273	SRSF11
MT-ND1	9.58928e-278	0.504688	0.999	0.992	3.68679e-273	MT-ND1
SEC63	1.75498e-277	-0.383484	0.919	0.746	6.74737e-273	SEC63
WSB1	1.76154e-277	0.494744	0.894	0.921	6.77258e-273	WSB1
ARHGAP5	1.99344e-277	-0.399114	0.855	0.643	7.6642e-273	ARHGAP5
SLC25A16	4.77404e-277	-0.308756	0.61	0.312	1.83547e-272	SLC25A16
CLASRP	6.47891e-277	-0.326578	0.716	0.45	2.49095e-272	CLASRP
MTDH	8.69228e-277	-0.382781	0.992	0.92	3.34192e-272	MTDH
NUP93	2.07188e-276	-0.330541	0.68	0.397	7.96576e-272	NUP93
LDHB	2.90085e-276	-0.483613	0.998	0.95	1.11529e-271	LDHB
PNISR	3.74188e-276	-0.386655	0.991	0.92	1.43864e-271	PNISR
TUBGCP5	1.454e-274	-0.288472	0.537	0.24	5.59019e-270	TUBGCP5
TPD52	2.31181e-274	-0.378639	0.724	0.474	8.88823e-270	TPD52
ATP5PO	3.56799e-274	-0.330045	0.986	0.9	1.37179e-269	ATP5PO
ADIPOR1	3.98713e-274	-0.297169	0.687	0.417	1.53293e-269	ADIPOR1
NCL	8.0026e-274	0.53789	0.988	0.972	3.07676e-269	NCL
CYLD	1.01315e-273	-0.365162	0.849	0.638	3.89526e-269	CYLD
CTBP2	1.99897e-273	0.57824	0.724	0.835	7.68545e-269	CTBP2
FTX	2.76556e-273	0.617296	0.896	0.926	1.06328e-268	FTX
NR1D2	6.06706e-273	-0.397695	0.754	0.489	2.3326e-268	NR1D2
DNAJC25	6.8103e-273	-0.258932	0.426	0.134	2.61836e-268	DNAJC25
UBA2	8.65014e-273	-0.421722	0.922	0.752	3.32572e-268	UBA2
PAIP1	1.68502e-272	-0.332111	0.829	0.61	6.4784e-268	PAIP1
ATG5	2.50332e-272	-0.353832	0.776	0.539	9.62452e-268	ATG5
CD53	4.68429e-272	-0.39612	0.894	0.738	1.80097e-267	CD53
SRP72	6.8782e-272	-0.394822	0.954	0.79	2.64446e-267	SRP72
SFXN1	7.79812e-272	-0.422792	0.704	0.436	2.99814e-267	SFXN1
C1QTNF4	1.53118e-271	-0.672715	0.829	0.575	5.88694e-267	C1QTNF4
CDC14A	1.84672e-271	-0.42342	0.842	0.611	7.10008e-267	CDC14A
SEPSECS	2.19566e-271	-0.253723	0.45	0.148	8.44166e-267	SEPSECS
PARP6	8.50793e-271	-0.269451	0.532	0.228	3.27105e-266	PARP6
SAMD8	1.3646e-270	-0.343577	0.733	0.463	5.24649e-266	SAMD8
ARHGDIB	3.98039e-270	-0.349015	0.998	0.951	1.53034e-265	ARHGDIB
ITFG1	3.98284e-270	-0.484024	0.861	0.654	1.53128e-265	ITFG1
SLC1A4	5.08748e-270	0.352491	0.234	0.49	1.95598e-265	SLC1A4
CTCF	5.65183e-270	-0.389045	0.777	0.539	2.17296e-265	CTCF
SESN1	1.27325e-269	-0.321561	0.783	0.48	4.89525e-265	SESN1
WDR26	1.55234e-269	-0.389492	0.825	0.612	5.96827e-265	WDR26
CD99	1.25593e-268	-0.485289	0.975	0.858	4.82868e-264	CD99
HNRNPM	1.28539e-268	-0.344995	0.989	0.922	4.94193e-264	HNRNPM
RAP1GDS1	5.01976e-268	-0.378526	0.815	0.571	1.92995e-263	RAP1GDS1
RAB1A	6.08784e-268	-0.38324	0.954	0.848	2.34059e-263	RAB1A
RPS6KA5	1.2847e-267	-0.498136	0.861	0.649	4.93927e-263	RPS6KA5
H1-5	1.93618e-267	-0.2643	0.251	0	7.44402e-263	H1-5
CCND2	2.13868e-267	0.50401	0.848	0.893	8.22259e-263	CCND2
ARPC3	8.78717e-267	-0.331603	0.996	0.936	3.3784e-262	ARPC3
C2CD5	3.201e-266	-0.347026	0.637	0.346	1.23069e-261	C2CD5
TUFM	4.57735e-266	-0.399319	0.919	0.748	1.75985e-261	TUFM
IGHM	5.73109e-266	-0.514457	0.674	0.407	2.20343e-261	IGHM
CCNK	9.10572e-266	-0.337227	0.832	0.627	3.50088e-261	CCNK
MEST	1.13806e-265	-0.346225	0.707	0.445	4.37549e-261	MEST
TGFBR2	1.15819e-265	-0.360617	0.73	0.457	4.45288e-261	TGFBR2
SETDB1	1.15968e-265	-0.271811	0.619	0.328	4.45861e-261	SETDB1
MSANTD3	1.18689e-265	-0.264178	0.56	0.267	4.56325e-261	MSANTD3
GPR107	1.29582e-265	-0.312116	0.642	0.358	4.98203e-261	GPR107
RPRD2	2.79443e-265	-0.423273	0.775	0.537	1.07437e-260	RPRD2
COPE	2.94179e-265	-0.349513	0.918	0.76	1.13103e-260	COPE
PSMD5	3.88715e-265	-0.377824	0.755	0.511	1.49449e-260	PSMD5
GGCX	4.4057e-265	0.435467	0.348	0.595	1.69386e-260	GGCX
RALY	9.08704e-265	-0.376804	0.96	0.841	3.49369e-260	RALY
RTF1	1.06248e-264	-0.340912	0.957	0.832	4.08493e-260	RTF1
RTCA	1.67057e-264	-0.300336	0.658	0.392	6.42286e-260	RTCA
HSPA8	1.87199e-264	0.606892	0.895	0.919	7.19725e-260	HSPA8
HECTD4	2.15817e-264	-0.377352	0.844	0.599	8.29751e-260	HECTD4
TAPT1	2.32169e-264	-0.402465	0.86	0.67	8.92619e-260	TAPT1
CEP83	3.57348e-264	0.60779	0.595	0.733	1.3739e-259	CEP83
CTNND1	9.35255e-264	-0.35747	0.787	0.553	3.59578e-259	CTNND1
AC104389.5	1.5055e-263	-0.253136	0.248	0	5.78818e-259	AC104389.5
HERC6	2.04474e-263	-0.356715	0.403	0.115	7.86141e-259	HERC6
ING3	8.53387e-263	-0.302608	0.705	0.432	3.28102e-258	ING3
NDUFV1	1.20058e-262	-0.328844	0.854	0.655	4.61587e-258	NDUFV1
MT-CO3	1.30505e-262	-0.321214	1	0.996	5.01751e-258	MT-CO3
ANKRD28	3.05006e-262	-0.274681	0.995	0.932	1.17266e-257	ANKRD28
GRAMD1B	7.05031e-262	0.760325	0.334	0.56	2.71063e-257	GRAMD1B
PRH1	1.24962e-261	-0.432901	0.566	0.303	4.8044e-257	PRH1
XRCC6	1.80752e-261	-0.343191	0.964	0.856	6.94935e-257	XRCC6
FOXJ3	2.86674e-261	-0.388549	0.886	0.696	1.10218e-256	FOXJ3
ATF2	3.05077e-261	-0.353782	0.819	0.613	1.17293e-256	ATF2
PCBD2	1.25352e-260	-0.342478	0.632	0.352	4.8194e-256	PCBD2
PPM1D	2.6599e-260	-0.341486	0.722	0.457	1.02265e-255	PPM1D
PEX14	5.29906e-260	-0.322637	0.693	0.41	2.03733e-255	PEX14
EMC3	1.45424e-259	-0.307653	0.8	0.572	5.59111e-255	EMC3
PPP1R2	5.23686e-259	-0.325926	0.891	0.717	2.01341e-254	PPP1R2
RCN1	1.02613e-258	-0.294264	0.725	0.462	3.94515e-254	RCN1
FBXO7	2.65338e-258	-0.302453	0.819	0.605	1.02015e-253	FBXO7
SIAH1	2.8111e-258	-0.322553	0.752	0.503	1.08078e-253	SIAH1
ZFAND6	3.51845e-258	-0.407634	0.961	0.868	1.35274e-253	ZFAND6
AL627171.2	3.57271e-257	0.304366	0.171	0.419	1.3736e-252	AL627171.2
CASTOR2	5.3818e-257	-0.254323	0.413	0.124	2.06914e-252	CASTOR2
CNST	5.52957e-257	-0.392903	0.898	0.711	2.12595e-252	CNST
EPS15	8.64789e-257	-0.379374	0.938	0.784	3.32486e-252	EPS15
CALM1	1.16976e-256	0.534617	0.866	0.925	4.49737e-252	CALM1
CHD6	2.25675e-256	-0.401385	0.899	0.735	8.67653e-252	CHD6
RRAS2	2.35814e-256	-0.329051	0.419	0.122	9.06635e-252	RRAS2
CHPT1	2.36944e-256	-0.322291	0.81	0.578	9.10978e-252	CHPT1
FLT3	6.00768e-256	-0.491308	0.927	0.75	2.30977e-251	FLT3
ZCCHC8	8.33664e-256	-0.309961	0.715	0.465	3.20519e-251	ZCCHC8
SUPV3L1	8.63304e-256	-0.274543	0.657	0.378	3.31915e-251	SUPV3L1
TAPBP	1.3859e-255	-0.346859	0.913	0.76	5.32837e-251	TAPBP
PTPRC	1.61051e-255	-0.464141	0.989	0.93	6.19191e-251	PTPRC
KIZ-AS1	1.82759e-255	-0.253136	0.509	0.21	7.02652e-251	KIZ-AS1
N4BP2	1.87745e-255	-0.381738	0.799	0.572	7.21823e-251	N4BP2
PAFAH1B2	4.24278e-255	-0.349652	0.843	0.64	1.63122e-250	PAFAH1B2
METTL16	4.84662e-255	-0.367424	0.784	0.562	1.86338e-250	METTL16
STARD13	2.35169e-254	0.275595	0.033	0.192	9.04156e-250	STARD13
LYPLA1	6.49276e-254	-0.346389	0.862	0.661	2.49627e-249	LYPLA1
PTGER4	9.69859e-254	0.626743	0.403	0.616	3.72882e-249	PTGER4
DCTN2	9.8163e-254	-0.322121	0.815	0.596	3.77407e-249	DCTN2
TMEM65	2.2995e-253	-0.353764	0.773	0.521	8.8409e-249	TMEM65
MT-ND2	6.51985e-253	0.457607	0.999	0.991	2.50668e-248	MT-ND2
RNF111	7.65245e-252	-0.350508	0.85	0.627	2.94214e-247	RNF111
SNHG12	7.69075e-252	0.369649	0.386	0.645	2.95686e-247	SNHG12
RPLP0	8.6513e-252	-0.287153	1	0.994	3.32617e-247	RPLP0
BHLHE40	8.85145e-252	0.513093	0.411	0.623	3.40312e-247	BHLHE40
CUL3	1.42304e-251	-0.369306	0.976	0.88	5.47114e-247	CUL3
GADD45B	2.06957e-251	0.619227	0.292	0.535	7.95686e-247	GADD45B
KMT2C	3.08451e-251	-0.415934	0.989	0.912	1.1859e-246	KMT2C
ANAPC10	5.52775e-251	-0.306955	0.655	0.373	2.12525e-246	ANAPC10
TGFB1	1.50676e-250	0.705915	0.73	0.815	5.79305e-246	TGFB1
PIK3C2A	2.16877e-250	-0.385019	0.871	0.685	8.33828e-246	PIK3C2A
CDK11A	2.76719e-250	-0.285713	0.722	0.473	1.0639e-245	CDK11A
OST4	4.99179e-250	0.382584	0.935	0.934	1.91919e-245	OST4
TRMT10C	5.46023e-250	0.389536	0.57	0.735	2.0993e-245	TRMT10C
CDK14	1.14888e-249	-0.469324	0.915	0.745	4.41708e-245	CDK14
HOOK2	1.73027e-249	0.405018	0.244	0.492	6.65235e-245	HOOK2
BAG4	2.59979e-249	-0.315696	0.628	0.359	9.99542e-245	BAG4
MYL12A	3.04913e-249	0.417127	0.829	0.895	1.1723e-244	MYL12A
SMG7	2.04793e-248	-0.362513	0.754	0.503	7.87368e-244	SMG7
TCF4-AS1	2.09449e-248	0.385117	0.231	0.484	8.05267e-244	TCF4-AS1
C3orf38	2.44148e-248	-0.278181	0.6	0.314	9.38675e-244	C3orf38
DHX30	8.25316e-248	-0.295069	0.753	0.514	3.17309e-243	DHX30
CCDC12	1.22578e-247	-0.32397	0.829	0.639	4.71277e-243	CCDC12
PPIP5K2	1.45372e-247	-0.36039	0.855	0.675	5.58911e-243	PPIP5K2
RAB3GAP1	2.26761e-246	-0.390943	0.864	0.661	8.71826e-242	RAB3GAP1
ERVK3-1	5.79508e-246	-0.252236	0.56	0.271	2.22803e-241	ERVK3-1
UBE2B	5.83067e-245	-0.386617	0.97	0.866	2.24172e-240	UBE2B
TM7SF3	8.1187e-245	-0.352496	0.835	0.634	3.1214e-240	TM7SF3
EDRF1	3.58003e-244	-0.289822	0.679	0.426	1.37641e-239	EDRF1
RUNX2	3.87613e-244	-0.423701	0.774	0.555	1.49026e-239	RUNX2
MAPK6	5.9179e-244	-0.420488	0.815	0.602	2.27526e-239	MAPK6
RNGTT	1.65111e-243	-0.380224	0.813	0.589	6.34803e-239	RNGTT
RBL2	1.96848e-243	-0.322264	0.59	0.325	7.56822e-239	RBL2
TUBGCP3	4.41123e-243	-0.328552	0.699	0.444	1.69598e-238	TUBGCP3
PLEKHG1	4.72814e-243	0.276973	0.032	0.185	1.81783e-238	PLEKHG1
AGTPBP1	6.22269e-243	-0.468807	0.762	0.543	2.39244e-238	AGTPBP1
BANP	2.41276e-242	0.467248	0.377	0.603	9.27632e-238	BANP
FGD3	3.61833e-242	-0.260234	0.536	0.248	1.39114e-237	FGD3
MKNK2	6.31413e-242	0.337629	0.353	0.593	2.42759e-237	MKNK2
RIC1	9.65973e-242	-0.344502	0.845	0.628	3.71388e-237	RIC1
PPP2R5E	1.89568e-241	-0.349537	0.878	0.677	7.28832e-237	PPP2R5E
NFE2L3	3.28701e-241	0.340533	0.244	0.499	1.26376e-236	NFE2L3
TNRC6B	3.4678e-241	-0.41848	0.973	0.885	1.33327e-236	TNRC6B
ZBTB43	3.63587e-241	-0.298614	0.665	0.393	1.39788e-236	ZBTB43
BTF3	4.05343e-241	-0.306713	1	0.978	1.55842e-236	BTF3
C18orf25	5.58158e-241	-0.301709	0.759	0.51	2.14595e-236	C18orf25
AAGAB	5.58845e-241	-0.307473	0.607	0.332	2.14859e-236	AAGAB
TMA16	1.10499e-240	0.336145	0.369	0.601	4.24834e-236	TMA16
MAN2B1	1.46382e-240	-0.257316	0.536	0.25	5.62796e-236	MAN2B1
KDM5A	2.74711e-240	-0.334036	0.896	0.718	1.05618e-235	KDM5A
ZNF100	3.10952e-240	-0.304215	0.706	0.449	1.19552e-235	ZNF100
PHTF2	3.16306e-240	-0.337343	0.696	0.444	1.2161e-235	PHTF2
BCL6	3.69261e-240	-0.254787	0.516	0.226	1.4197e-235	BCL6
CSNK2B	2.3361e-239	-0.352306	0.914	0.758	8.98159e-235	CSNK2B
KLF9	2.36432e-239	-0.321097	0.65	0.354	9.09009e-235	KLF9
ATF4	4.33533e-239	0.409206	0.797	0.869	1.66681e-234	ATF4
GOLGA4	5.54802e-239	-0.382197	0.939	0.81	2.13305e-234	GOLGA4
AC005037.1	6.99554e-239	-0.321536	0.578	0.299	2.68957e-234	AC005037.1
DIS3L2	9.27648e-239	-0.347355	0.695	0.441	3.56653e-234	DIS3L2
ZDHHC17	1.00547e-238	-0.301211	0.67	0.403	3.86572e-234	ZDHHC17
AKAP13	1.25566e-238	0.757382	0.926	0.925	4.82764e-234	AKAP13
ABCB7	3.26914e-238	-0.32808	0.78	0.547	1.25689e-233	ABCB7
RBSN	4.75709e-238	-0.263293	0.494	0.204	1.82896e-233	RBSN
RLF	5.25779e-238	-0.357201	0.946	0.819	2.02146e-233	RLF
RBM26	8.16242e-238	-0.373116	0.881	0.691	3.13821e-233	RBM26
GTF3C2	2.39417e-237	-0.275696	0.579	0.311	9.20488e-233	GTF3C2
RBL1	3.00975e-237	-0.557427	0.502	0.251	1.15716e-232	RBL1
RC3H2	3.41537e-237	-0.354599	0.815	0.595	1.31311e-232	RC3H2
TLE4	7.8494e-237	-0.335227	0.937	0.787	3.01786e-232	TLE4
RNF130	1.83217e-236	-0.50301	0.974	0.845	7.04415e-232	RNF130
GMEB2	3.46683e-236	-0.272964	0.537	0.261	1.33289e-231	GMEB2
GIGYF2	8.07933e-236	-0.370964	0.885	0.706	3.10626e-231	GIGYF2
ZNF852	8.78035e-236	-0.272996	0.615	0.339	3.37578e-231	ZNF852
RPS6	1.33429e-235	0.264239	1	0.997	5.12995e-231	RPS6
STX16	2.78817e-235	-0.278108	0.675	0.424	1.07197e-230	STX16
RNF34	3.92457e-235	-0.288667	0.658	0.391	1.50888e-230	RNF34
SHLD2	5.69097e-235	-0.373417	0.767	0.532	2.18801e-230	SHLD2
TBC1D15	6.76009e-235	-0.361796	0.874	0.709	2.59905e-230	TBC1D15
ORC4	1.04696e-234	-0.274308	0.683	0.425	4.02526e-230	ORC4
ZNF43	1.14068e-234	-0.338017	0.797	0.58	4.38558e-230	ZNF43
MIR4435-2HG	1.5756e-234	0.382045	0.348	0.592	6.05771e-230	MIR4435-2HG
DENND1B	2.13405e-234	-0.362933	0.871	0.66	8.20479e-230	DENND1B
MX1	2.27859e-234	-0.691352	0.532	0.264	8.76051e-230	MX1
PTPN22	3.54844e-234	0.474279	0.294	0.535	1.36427e-229	PTPN22
ATXN2L	5.19706e-234	-0.313244	0.823	0.629	1.99811e-229	ATXN2L
UFL1	9.2017e-234	-0.312948	0.778	0.561	3.53778e-229	UFL1
RNPC3	1.62196e-233	-0.290906	0.674	0.412	6.23594e-229	RNPC3
ITGA4	1.75225e-233	-0.40354	0.901	0.732	6.73688e-229	ITGA4
AMFR	1.91996e-233	-0.279274	0.637	0.366	7.38166e-229	AMFR
CNOT11	2.40507e-233	-0.278224	0.641	0.381	9.24675e-229	CNOT11
KLHL2	4.69198e-233	-0.304339	0.596	0.327	1.80393e-228	KLHL2
SFSWAP	5.66215e-233	-0.30296	0.833	0.639	2.17693e-228	SFSWAP
COPS4	6.17493e-233	-0.28072	0.741	0.503	2.37408e-228	COPS4
KDM3B	7.29286e-233	-0.310296	0.737	0.499	2.80389e-228	KDM3B
EI24	8.9152e-233	-0.269093	0.65	0.391	3.42763e-228	EI24
EEF1D	1.14686e-232	-0.298008	1	0.968	4.40935e-228	EEF1D
ARHGEF7	1.8938e-232	-0.311102	0.75	0.518	7.28109e-228	ARHGEF7
DDX5	7.30101e-232	0.340672	0.999	0.978	2.80702e-227	DDX5
SLC9A7	2.14987e-231	-0.345678	0.702	0.453	8.26562e-227	SLC9A7
MEF2A	2.91739e-231	-0.373474	0.728	0.468	1.12165e-226	MEF2A
KIDINS220	1.20532e-230	-0.317064	0.784	0.569	4.63409e-226	KIDINS220
POLR2L	1.22412e-230	0.446373	0.808	0.871	4.70636e-226	POLR2L
LPCAT2	1.97731e-230	-0.438529	0.802	0.616	7.60215e-226	LPCAT2
RAD54L2	3.11883e-230	-0.304113	0.666	0.414	1.1991e-225	RAD54L2
PKN1	4.3106e-230	-0.262823	0.802	0.595	1.6573e-225	PKN1
ZNF704	7.94229e-230	-0.493892	0.609	0.332	3.05357e-225	ZNF704
HADHB	9.98556e-230	-0.328782	0.881	0.731	3.83915e-225	HADHB
PTPN1	1.76482e-229	-0.344233	0.86	0.691	6.7852e-225	PTPN1
CCNT2	1.4221e-228	-0.294885	0.769	0.549	5.46756e-224	CCNT2
SCARB2	4.30725e-228	-0.299206	0.704	0.458	1.65601e-223	SCARB2
SESTD1	2.60584e-227	-0.315407	0.706	0.427	1.00187e-222	SESTD1
MTCH2	3.14539e-227	-0.3091	0.749	0.514	1.20931e-222	MTCH2
CD164	3.5565e-227	0.492625	0.952	0.935	1.36737e-222	CD164
RPL35A	6.01719e-227	0.268551	1	0.993	2.31343e-222	RPL35A
BNIP3L	8.83857e-227	-0.30669	0.884	0.725	3.39816e-222	BNIP3L
OAZ1	1.99929e-226	0.362617	0.979	0.967	7.68666e-222	OAZ1
RNASEH1	4.66956e-226	-0.256166	0.618	0.363	1.79531e-221	RNASEH1
ELP2	6.93154e-226	-0.311054	0.842	0.656	2.66497e-221	ELP2
HNRNPA1	3.10942e-225	-0.319558	1	0.983	1.19548e-220	HNRNPA1
PRAM1	4.4548e-225	-0.337865	0.647	0.39	1.71274e-220	PRAM1
DNAJC15	8.36669e-225	-0.324028	0.808	0.623	3.21674e-220	DNAJC15
AFF4	1.24245e-224	-0.338612	0.975	0.88	4.77684e-220	AFF4
MED13L	2.49976e-224	-0.37517	0.98	0.882	9.61085e-220	MED13L
PLIN3	3.28728e-224	-0.305165	0.757	0.52	1.26386e-219	PLIN3
STRN3	7.41872e-224	0.494144	0.648	0.779	2.85228e-219	STRN3
POLK	1.03004e-223	-0.306473	0.665	0.406	3.96018e-219	POLK
STRN	1.87791e-223	-0.302137	0.699	0.453	7.22001e-219	STRN
WDSUB1	3.81863e-223	-0.262363	0.586	0.318	1.46815e-218	WDSUB1
GON4L	5.59032e-223	-0.307978	0.769	0.544	2.14931e-218	GON4L
UQCRC2	1.0828e-222	-0.296515	0.94	0.811	4.16306e-218	UQCRC2
IFI44L	1.47237e-222	-0.828873	0.363	0.116	5.66084e-218	IFI44L
NUBPL	1.48903e-222	-0.402082	0.694	0.45	5.72488e-218	NUBPL
CAPZA1	2.19386e-222	-0.313249	0.956	0.849	8.43474e-218	CAPZA1
SF3B6	2.88518e-222	-0.290102	0.966	0.868	1.10927e-217	SF3B6
SSH1	5.49643e-222	0.420207	0.242	0.47	2.11321e-217	SSH1
ZNF274	6.65218e-222	-0.3367	0.643	0.385	2.55756e-217	ZNF274
TM9SF2	7.51403e-222	-0.288135	0.827	0.618	2.88892e-217	TM9SF2
AP3M1	1.55451e-221	-0.279151	0.646	0.394	5.97664e-217	AP3M1
IFI6	1.82719e-221	-1.14163	0.684	0.478	7.02499e-217	IFI6
STAG1	2.02022e-221	-0.405835	0.983	0.91	7.76715e-217	STAG1
RAB3GAP2	3.25805e-221	-0.314511	0.766	0.525	1.25262e-216	RAB3GAP2
TLK2	3.83731e-221	-0.337893	0.902	0.751	1.47533e-216	TLK2
TASP1	5.49785e-221	-0.342898	0.733	0.482	2.11376e-216	TASP1
TATDN3	7.17283e-221	-0.266494	0.484	0.22	2.75774e-216	TATDN3
GNAI1	8.81224e-221	-0.404075	0.676	0.428	3.38804e-216	GNAI1
INTS12	1.04507e-220	-0.263144	0.578	0.299	4.01799e-216	INTS12
MAP4K3	7.27024e-220	-0.327171	0.847	0.629	2.79519e-215	MAP4K3
AL118516.1	1.24225e-219	0.442043	0.334	0.561	4.77609e-215	AL118516.1
NDUFA5	2.68341e-219	-0.301604	0.878	0.699	1.03169e-214	NDUFA5
CELF2	3.99231e-219	-0.367274	0.99	0.905	1.53492e-214	CELF2
DTNBP1	9.21001e-219	-0.356457	0.758	0.545	3.54097e-214	DTNBP1
EZH2	1.03268e-218	-0.332583	0.846	0.616	3.97034e-214	EZH2
AP3S1	1.59468e-218	-0.291753	0.786	0.563	6.13105e-214	AP3S1
CCDC97	3.37909e-218	0.426418	0.317	0.54	1.29916e-213	CCDC97
POLE	3.92073e-218	-0.331864	0.556	0.294	1.5074e-213	POLE
CSF3R	5.09957e-218	-0.384134	0.91	0.728	1.96063e-213	CSF3R
NDUFC2	5.47862e-218	-0.31166	0.906	0.77	2.10636e-213	NDUFC2
JMJD6	2.82499e-217	0.305609	0.292	0.522	1.08612e-212	JMJD6
UHRF1BP1	3.35517e-217	-0.27636	0.688	0.443	1.28996e-212	UHRF1BP1
PLB1	6.25664e-217	0.252434	0.124	0.33	2.40549e-212	PLB1
TMEM14B	1.16391e-216	-0.290034	0.913	0.786	4.47487e-212	TMEM14B
PPWD1	2.19932e-216	-0.27799	0.702	0.469	8.45573e-212	PPWD1
TNPO3	2.71554e-216	-0.300163	0.726	0.485	1.04404e-211	TNPO3
NLRC3	3.34801e-216	0.377031	0.255	0.478	1.28721e-211	NLRC3
SUCLA2	3.91272e-216	-0.33892	0.788	0.579	1.50433e-211	SUCLA2
S1PR4	7.41959e-216	0.277406	0.308	0.548	2.85261e-211	S1PR4
STARD4	9.50042e-216	0.366611	0.197	0.416	3.65263e-211	STARD4
PLEKHM2	1.8993e-214	-0.324429	0.816	0.631	7.30223e-210	PLEKHM2
ATP6AP2	2.69217e-214	-0.270229	0.856	0.674	1.03506e-209	ATP6AP2
USP3	1.34636e-213	-0.31314	0.808	0.578	5.17636e-209	USP3
UBE2D3	1.85585e-213	-0.279581	0.994	0.937	7.1352e-209	UBE2D3
UQCRC1	2.50358e-213	-0.274379	0.725	0.5	9.62552e-209	UQCRC1
LIN52	7.431e-213	-0.300749	0.488	0.224	2.857e-208	LIN52
NCK1	7.95909e-213	-0.337626	0.862	0.664	3.06003e-208	NCK1
TCEA1	9.13746e-213	-0.297352	0.954	0.829	3.51308e-208	TCEA1
ETFDH	9.30847e-213	-0.270247	0.583	0.326	3.57883e-208	ETFDH
PGD	1.00668e-212	-0.298764	0.753	0.537	3.87038e-208	PGD
SMARCA4	1.36083e-212	-0.34165	0.791	0.577	5.23198e-208	SMARCA4
DDX17	2.61784e-212	0.366481	0.953	0.935	1.00648e-207	DDX17
SPINK2	2.70264e-212	-0.363164	0.989	0.934	1.03908e-207	SPINK2
FGFR1OP2	2.72549e-212	0.378839	0.739	0.844	1.04787e-207	FGFR1OP2
CSNK1E	4.43218e-212	-0.264323	0.684	0.436	1.70404e-207	CSNK1E
C16orf87	4.57144e-212	-0.270711	0.694	0.443	1.75758e-207	C16orf87
ECD	6.82729e-212	-0.29268	0.841	0.654	2.62489e-207	ECD
CSE1L	7.00633e-212	-0.316809	0.717	0.477	2.69372e-207	CSE1L
USP42	8.9237e-212	-0.306004	0.741	0.519	3.4309e-207	USP42
IKZF1	2.80877e-211	-0.357865	0.856	0.649	1.07989e-206	IKZF1
S100A9	2.99849e-211	0.948122	0.027	0.16	1.15283e-206	S100A9
ARF1	1.0916e-210	-0.300505	0.965	0.865	4.19689e-206	ARF1
NAA16	1.13811e-210	-0.277266	0.704	0.46	4.37571e-206	NAA16
FOXO1	2.41569e-210	-0.431194	0.815	0.585	9.28761e-206	FOXO1
CD44	2.52073e-210	0.652872	0.952	0.939	9.69143e-206	CD44
OCIAD1	2.80856e-210	-0.296502	0.953	0.837	1.07981e-205	OCIAD1
AP1G1	3.89086e-210	-0.275629	0.841	0.669	1.49592e-205	AP1G1
EIF4G2	5.0654e-210	0.410058	0.87	0.903	1.94749e-205	EIF4G2
RRM2B	6.03893e-210	0.325835	0.33	0.554	2.32179e-205	RRM2B
SNRPA	7.22088e-210	-0.353642	0.783	0.564	2.77621e-205	SNRPA
PLCB1	2.61507e-209	-0.424447	0.981	0.903	1.00542e-204	PLCB1
FBXO42	2.84202e-209	-0.316285	0.693	0.445	1.09267e-204	FBXO42
BTBD10	3.02398e-209	-0.305661	0.667	0.419	1.16263e-204	BTBD10
SH3KBP1	3.39647e-209	-0.366595	0.881	0.719	1.30584e-204	SH3KBP1
TBC1D23	4.65404e-209	-0.286196	0.747	0.524	1.78934e-204	TBC1D23
IGLL1	5.29287e-209	-0.804684	0.691	0.43	2.03495e-204	IGLL1
TNKS	1.49869e-208	-0.350999	0.894	0.71	5.762e-204	TNKS
DRG1	1.57041e-208	-0.28578	0.796	0.582	6.03774e-204	DRG1
SOCS5	1.66846e-208	0.261507	0.19	0.406	6.41471e-204	SOCS5
TRAPPC11	4.56743e-208	-0.291622	0.629	0.386	1.75604e-203	TRAPPC11
KCNQ1OT1	6.80134e-208	0.475917	0.251	0.497	2.61491e-203	KCNQ1OT1
ABHD3	8.08295e-208	-0.387994	0.68	0.44	3.10765e-203	ABHD3
SLC35G2	1.03622e-207	-0.299598	0.487	0.223	3.98394e-203	SLC35G2
TMEM50A	2.23832e-207	-0.267234	0.889	0.73	8.60568e-203	TMEM50A
ILF3	2.48342e-207	-0.320698	0.93	0.793	9.54799e-203	ILF3
RCOR3	2.93698e-207	-0.299762	0.768	0.553	1.12918e-202	RCOR3
FAM76B	3.18129e-207	-0.260026	0.687	0.458	1.22311e-202	FAM76B
PCNX4	5.88342e-207	0.518393	0.55	0.688	2.262e-202	PCNX4
GSPT1	7.24168e-207	0.418783	0.746	0.811	2.78421e-202	GSPT1
DSTYK	7.38678e-207	-0.272125	0.628	0.361	2.83999e-202	DSTYK
BIRC2	1.22455e-206	0.556594	0.577	0.728	4.70802e-202	BIRC2
PPT1	1.66487e-206	-0.269235	0.742	0.519	6.40091e-202	PPT1
IER3IP1	1.74177e-206	-0.267895	0.63	0.416	6.69659e-202	IER3IP1
MRPS28	2.01983e-206	-0.269675	0.578	0.338	7.76565e-202	MRPS28
NNT	2.12074e-206	-0.282522	0.649	0.405	8.15361e-202	NNT
DNAJC2	4.00177e-206	-0.312455	0.884	0.708	1.53856e-201	DNAJC2
COG5	4.37105e-206	-0.365346	0.881	0.685	1.68054e-201	COG5
CEP85L	4.53628e-206	-0.309421	0.795	0.571	1.74406e-201	CEP85L
SIK2	4.78465e-206	0.521286	0.632	0.773	1.83956e-201	SIK2
TCERG1	5.55877e-206	-0.323172	0.9	0.72	2.13718e-201	TCERG1
GNE	2.83935e-205	-0.253966	0.54	0.28	1.09165e-200	GNE
SNX6	4.41306e-205	-0.293621	0.88	0.715	1.69669e-200	SNX6
ICA1L	9.12342e-205	-0.252738	0.464	0.203	3.50768e-200	ICA1L
TKT	1.09893e-204	-0.331682	0.986	0.899	4.22507e-200	TKT
UBAP2	1.50898e-204	0.48504	0.667	0.769	5.80158e-200	UBAP2
PHLDB2	1.71817e-204	0.260672	0.089	0.273	6.60586e-200	PHLDB2
CTSD	3.0396e-204	-0.270975	0.801	0.59	1.16863e-199	CTSD
GNL3	1.40523e-203	0.393871	0.6	0.72	5.40269e-199	GNL3
SAP130	1.9799e-203	-0.262562	0.552	0.292	7.61211e-199	SAP130
RNF7	5.03053e-203	-0.258	0.908	0.76	1.93409e-198	RNF7
PTPN2	5.36125e-203	-0.350558	0.89	0.743	2.06124e-198	PTPN2
AL450384.2	2.24118e-202	0.312398	0.179	0.394	8.61665e-198	AL450384.2
LEPROT	3.96742e-202	-0.31351	0.862	0.693	1.52535e-197	LEPROT
SYNGR1	4.32782e-202	-0.286283	0.8	0.613	1.66392e-197	SYNGR1
BCL7A	4.53543e-202	-0.28937	0.749	0.528	1.74374e-197	BCL7A
ERGIC1	4.70731e-202	-0.343484	0.875	0.701	1.80982e-197	ERGIC1
SCCPDH	8.91554e-202	-0.29464	0.84	0.656	3.42776e-197	SCCPDH
ANXA7	1.52644e-201	-0.291743	0.925	0.789	5.86869e-197	ANXA7
PTBP3	2.35687e-201	-0.306525	0.892	0.734	9.06146e-197	PTBP3
PAIP2	2.41291e-201	-0.292276	0.988	0.914	9.2769e-197	PAIP2
JUND	7.54207e-201	0.576706	0.998	0.983	2.8997e-196	JUND
DHX32	1.34945e-200	-0.275305	0.542	0.296	5.18824e-196	DHX32
STRAP	4.02586e-200	-0.279425	0.96	0.843	1.54782e-195	STRAP
IDH2	5.75865e-200	-0.338001	0.855	0.672	2.21403e-195	IDH2
ATP2B1-AS1	1.21164e-199	0.488373	0.306	0.521	4.65841e-195	ATP2B1-AS1
PHF21A	1.47973e-199	-0.360521	0.73	0.511	5.68912e-195	PHF21A
PDS5B	1.49669e-199	-0.327271	0.9	0.729	5.75434e-195	PDS5B
NDUFA11	1.94257e-199	-0.296125	0.959	0.85	7.46858e-195	NDUFA11
ZNF714	2.66791e-199	-0.282856	0.657	0.41	1.02573e-194	ZNF714
ARHGAP26	4.81553e-199	-0.40056	0.809	0.612	1.85143e-194	ARHGAP26
G2E3	4.92664e-199	-0.283802	0.661	0.42	1.89414e-194	G2E3
ARRDC3	5.06862e-199	-0.362026	0.675	0.449	1.94873e-194	ARRDC3
MED30	7.25836e-199	-0.251554	0.797	0.577	2.79062e-194	MED30
VTA1	1.63073e-198	-0.285694	0.663	0.436	6.26967e-194	VTA1
GPBP1L1	3.66289e-198	-0.320038	0.916	0.764	1.40827e-193	GPBP1L1
TEC	7.32e-198	-0.314176	0.719	0.503	2.81432e-193	TEC
SCAF4	8.63784e-198	-0.275951	0.8	0.594	3.32099e-193	SCAF4
SDE2	1.00746e-197	0.365878	0.496	0.671	3.87337e-193	SDE2
ANKRD36C	1.06655e-197	-0.288096	0.803	0.605	4.10057e-193	ANKRD36C
FRMD4B	1.52391e-197	-0.39052	0.694	0.49	5.85897e-193	FRMD4B
XPO1	1.52501e-197	-0.411162	0.82	0.672	5.86321e-193	XPO1
SON	4.88648e-197	0.304676	0.967	0.948	1.8787e-192	SON
TRIM37	5.01772e-196	-0.27589	0.64	0.402	1.92916e-191	TRIM37
TTF1	6.81691e-196	-0.292256	0.633	0.394	2.6209e-191	TTF1
PGM2L1	2.04496e-195	-0.294686	0.622	0.372	7.86225e-191	PGM2L1
CASTOR3	7.37402e-195	-0.25239	0.535	0.276	2.83509e-190	CASTOR3
SNU13	9.37241e-195	0.544791	0.953	0.933	3.60341e-190	SNU13
CAT	1.13238e-194	-0.37577	0.94	0.771	4.35365e-190	CAT
SMARCB1	1.32874e-194	-0.263533	0.772	0.564	5.1086e-190	SMARCB1
SNRPD3	2.96907e-194	0.37653	0.776	0.824	1.14152e-189	SNRPD3
KLHL5	4.66073e-194	-0.335263	0.849	0.658	1.79191e-189	KLHL5
CBX4	5.45734e-193	0.317335	0.28	0.494	2.09818e-188	CBX4
PSMB1	9.77956e-193	-0.268487	0.978	0.887	3.75995e-188	PSMB1
UBE2L3	1.09568e-192	-0.288536	0.925	0.799	4.21255e-188	UBE2L3
AL590226.1	1.5079e-192	0.285309	0.298	0.526	5.79743e-188	AL590226.1
NDUFAF6	1.96281e-192	-0.321024	0.843	0.639	7.5464e-188	NDUFAF6
FAF1	4.01045e-192	-0.352015	0.943	0.802	1.5419e-187	FAF1
CRBN	6.00993e-192	-0.277303	0.868	0.691	2.31064e-187	CRBN
RAB18	7.92706e-192	-0.283402	0.817	0.622	3.04772e-187	RAB18
HNRNPH2	9.25658e-192	-0.280712	0.723	0.501	3.55888e-187	HNRNPH2
ERH	1.09732e-191	-0.315005	0.96	0.859	4.21888e-187	ERH
XYLT1	1.66894e-191	0.683128	0.785	0.824	6.41657e-187	XYLT1
RTCB	3.73985e-191	-0.277449	0.794	0.61	1.43786e-186	RTCB
ARID4B	7.51916e-191	-0.313406	0.987	0.93	2.89089e-186	ARID4B
AC007384.1	9.63116e-191	0.282053	0.146	0.345	3.70289e-186	AC007384.1
ANAPC5	1.14448e-190	-0.29589	0.859	0.703	4.40017e-186	ANAPC5
GSK3B	1.37042e-190	-0.326509	0.906	0.731	5.26886e-186	GSK3B
ERO1B	1.80523e-190	-0.257729	0.809	0.591	6.94057e-186	ERO1B
CNOT4	1.9417e-190	-0.312485	0.896	0.751	7.46526e-186	CNOT4
HCG18	7.22744e-190	0.271683	0.261	0.484	2.77873e-185	HCG18
JAK3	1.53868e-189	-0.273561	0.709	0.499	5.91575e-185	JAK3
TENT5A	1.67517e-189	-0.275497	0.535	0.273	6.44054e-185	TENT5A
ABHD14B	2.12753e-189	-0.263951	0.759	0.537	8.17972e-185	ABHD14B
GPSM2	6.06283e-189	-0.286875	0.708	0.492	2.33098e-184	GPSM2
HLA-DQA1	7.43686e-189	0.782845	0.491	0.654	2.85925e-184	HLA-DQA1
YRDC	7.61041e-189	0.266864	0.393	0.6	2.92597e-184	YRDC
S100A8	3.99803e-188	0.892652	0.02	0.133	1.53712e-183	S100A8
ATF7IP	6.19629e-188	-0.296682	0.798	0.592	2.38229e-183	ATF7IP
PHLPP1	6.54311e-188	-0.306255	0.872	0.658	2.51563e-183	PHLPP1
COA1	9.53476e-188	-0.30392	0.782	0.591	3.66583e-183	COA1
IFI44	1.67871e-187	-0.388493	0.544	0.315	6.45414e-183	IFI44
LGALS9	1.81907e-187	-0.269196	0.735	0.527	6.99379e-183	LGALS9
NEDD4L	1.99487e-187	0.740589	0.296	0.495	7.66969e-183	NEDD4L
STAT1	2.00097e-187	-0.438125	0.675	0.465	7.69312e-183	STAT1
DAZAP1	3.50906e-187	-0.273333	0.833	0.629	1.34913e-182	DAZAP1
CCNB1IP1	3.80176e-187	-0.288187	0.875	0.683	1.46166e-182	CCNB1IP1
MPHOSPH9	4.3775e-187	-0.285109	0.713	0.503	1.68302e-182	MPHOSPH9
CTSW	6.41384e-187	-0.270673	0.8	0.595	2.46593e-182	CTSW
ZNF430	7.69404e-187	-0.252618	0.709	0.475	2.95813e-182	ZNF430
PKM	8.36194e-187	-0.389111	0.879	0.719	3.21491e-182	PKM
PSMB7	1.17362e-186	-0.270679	0.924	0.817	4.5122e-182	PSMB7
EIF5B	3.57859e-186	0.444238	0.789	0.808	1.37586e-181	EIF5B
SNX3	4.03109e-186	-0.268248	0.974	0.87	1.54983e-181	SNX3
DTNB	4.60447e-186	-0.347208	0.698	0.473	1.77028e-181	DTNB
PIM1	5.80646e-186	-0.291155	0.495	0.251	2.23241e-181	PIM1
ARID1B	1.23605e-185	-0.342089	0.996	0.953	4.75223e-181	ARID1B
SKI	1.49219e-185	0.364499	0.671	0.822	5.73704e-181	SKI
DNAJC1	1.5007e-185	-0.295241	0.986	0.925	5.76976e-181	DNAJC1
SDHB	3.95974e-185	-0.27725	0.78	0.611	1.5224e-180	SDHB
HMGA1	4.46596e-185	-0.331451	0.97	0.868	1.71703e-180	HMGA1
PTRH2	5.69037e-185	0.290296	0.376	0.581	2.18778e-180	PTRH2
SCAMP1	1.14705e-184	-0.263915	0.634	0.409	4.41005e-180	SCAMP1
ANTXR2	1.27379e-184	-0.468539	0.839	0.684	4.89735e-180	ANTXR2
CDYL2	2.02764e-184	-0.291831	0.652	0.412	7.79567e-180	CDYL2
LATS1	3.11605e-184	-0.281489	0.784	0.57	1.19803e-179	LATS1
PRPF39	5.49998e-184	-0.254551	0.7	0.472	2.11458e-179	PRPF39
MAPK8	7.19092e-184	-0.379692	0.942	0.775	2.76469e-179	MAPK8
PIAS2	7.66716e-184	-0.267405	0.752	0.528	2.94779e-179	PIAS2
TIMP2	9.80708e-184	0.416656	0.486	0.655	3.77053e-179	TIMP2
TMED10	4.08779e-183	-0.298474	0.889	0.712	1.57163e-178	TMED10
CDK8	5.16757e-183	0.39351	0.31	0.512	1.98677e-178	CDK8
ZC3H7A	9.51557e-183	-0.26178	0.728	0.512	3.65845e-178	ZC3H7A
ALYREF	3.68511e-182	-0.353612	0.776	0.59	1.41682e-177	ALYREF
TTC7B	7.40197e-182	-0.289408	0.613	0.37	2.84583e-177	TTC7B
DIDO1	7.68811e-182	-0.276175	0.783	0.583	2.95585e-177	DIDO1
COX7C	1.09632e-181	0.26565	0.999	0.966	4.21502e-177	COX7C
SH3D19	1.1735e-181	-0.262278	0.711	0.486	4.51174e-177	SH3D19
TRRAP	1.43824e-181	-0.261329	0.771	0.568	5.52961e-177	TRRAP
GTF3A	1.83004e-181	-0.311662	0.938	0.813	7.03595e-177	GTF3A
EIF3J	2.67284e-181	0.354368	0.863	0.872	1.02763e-176	EIF3J
UBE2H	4.27918e-181	-0.325307	0.934	0.806	1.64522e-176	UBE2H
ZNF706	5.47926e-181	0.338346	0.72	0.801	2.10661e-176	ZNF706
MAP2K4	6.06304e-181	-0.284407	0.887	0.725	2.33106e-176	MAP2K4
PABPN1	1.06561e-180	-0.270088	0.881	0.707	4.09696e-176	PABPN1
ATR	1.51073e-180	-0.29475	0.694	0.455	5.8083e-176	ATR
RBM23	2.81294e-180	-0.3375	0.774	0.578	1.08149e-175	RBM23
UBE3A	3.13341e-180	-0.321286	0.949	0.824	1.2047e-175	UBE3A
SNW1	7.51009e-180	-0.256457	0.864	0.705	2.8874e-175	SNW1
PTP4A2	9.29502e-180	-0.274079	0.942	0.813	3.57366e-175	PTP4A2
WDR33	2.94333e-179	-0.304782	0.929	0.8	1.13162e-174	WDR33
HFM1	2.95322e-179	-0.263017	0.363	0.132	1.13542e-174	HFM1
EEA1	3.03066e-179	0.34868	0.395	0.587	1.1652e-174	EEA1
CCNG1	4.33671e-179	-0.300119	0.827	0.636	1.66733e-174	CCNG1
PPP6R2	6.05179e-179	-0.303001	0.83	0.647	2.32673e-174	PPP6R2
LRRC8C	6.4303e-179	-0.267332	0.343	0.126	2.47226e-174	LRRC8C
DNM1L	6.58635e-179	-0.288505	0.9	0.759	2.53226e-174	DNM1L
CHD8	1.649e-178	-0.273794	0.733	0.535	6.3399e-174	CHD8
TOPBP1	3.37398e-178	-0.29274	0.744	0.529	1.2972e-173	TOPBP1
CUL4A	8.53743e-178	-0.25648	0.799	0.6	3.28238e-173	CUL4A
PIK3CB	9.89468e-178	-0.266275	0.758	0.542	3.80421e-173	PIK3CB
KIAA1109	1.04918e-177	-0.2588	0.749	0.537	4.0338e-173	KIAA1109
AC008105.3	1.80886e-177	0.432261	0.542	0.715	6.95453e-173	AC008105.3
CHD9	2.74797e-177	-0.288644	0.94	0.794	1.05651e-172	CHD9
NFIL3	2.89733e-177	0.416564	0.376	0.582	1.11394e-172	NFIL3
KLHDC10	3.31684e-177	-0.307508	0.599	0.364	1.27523e-172	KLHDC10
PTPN11	3.47368e-177	-0.285838	0.845	0.672	1.33552e-172	PTPN11
SERP1	4.50228e-177	0.325395	0.991	0.963	1.73099e-172	SERP1
RTRAF	1.60085e-176	-0.271667	0.982	0.886	6.1548e-172	RTRAF
EMP1	1.87207e-176	0.633659	0.319	0.512	7.19756e-172	EMP1
DNAAF2	3.97489e-176	0.282311	0.342	0.545	1.52823e-171	DNAAF2
BTBD1	9.76167e-176	-0.253453	0.752	0.536	3.75307e-171	BTBD1
BTAF1	1.11172e-175	-0.283772	0.908	0.759	4.27423e-171	BTAF1
TBL1XR1	1.28676e-175	-0.298474	0.954	0.824	4.94721e-171	TBL1XR1
FLNA	1.29437e-175	0.405867	0.474	0.644	4.97645e-171	FLNA
HSD17B11	1.71604e-175	-0.33917	0.928	0.774	6.59767e-171	HSD17B11
CAAP1	1.86524e-175	-0.264817	0.69	0.463	7.1713e-171	CAAP1
KLHL20	4.29813e-175	-0.261399	0.634	0.387	1.6525e-170	KLHL20
PLCL2	5.7254e-175	-0.257435	0.825	0.627	2.20124e-170	PLCL2
PRPF38B	6.67015e-175	0.361481	0.735	0.793	2.56447e-170	PRPF38B
ATXN2	1.01876e-174	0.478049	0.755	0.799	3.91684e-170	ATXN2
NIFK	1.36846e-174	0.352145	0.517	0.66	5.26131e-170	NIFK
PIAS1	1.91606e-174	-0.293637	0.952	0.834	7.36669e-170	PIAS1
ATP5MC2	2.28895e-174	-0.26957	1	0.968	8.80032e-170	ATP5MC2
UIMC1	2.3182e-174	-0.268532	0.816	0.627	8.91279e-170	UIMC1
ETV6	5.85329e-174	-0.373352	0.996	0.953	2.25041e-169	ETV6
PNRC2	7.04334e-174	0.337618	0.814	0.859	2.70795e-169	PNRC2
ATXN7L3B	7.17047e-174	0.358221	0.669	0.769	2.75683e-169	ATXN7L3B
LIPA	7.71622e-174	-0.30178	0.603	0.374	2.96666e-169	LIPA
GRB2	1.03907e-173	-0.335073	0.924	0.827	3.99491e-169	GRB2
PARP14	1.362e-173	-0.324	0.77	0.578	5.23647e-169	PARP14
ISG20	1.38605e-173	0.2744	0.227	0.436	5.32894e-169	ISG20
RBBP7	2.66944e-173	-0.261202	0.854	0.673	1.02632e-168	RBBP7
YLPM1	2.81413e-173	-0.275792	0.85	0.67	1.08195e-168	YLPM1
ODR4	3.36202e-173	-0.256952	0.784	0.582	1.2926e-168	ODR4
NSD1	3.36258e-173	-0.257526	0.818	0.625	1.29281e-168	NSD1
NINJ1	4.59661e-173	0.283897	0.234	0.433	1.76726e-168	NINJ1
MAPKAPK2	1.30293e-172	-0.280151	0.833	0.666	5.00939e-168	MAPKAPK2
TCEAL9	1.35649e-172	0.361473	0.508	0.668	5.21529e-168	TCEAL9
COQ10B	1.37128e-172	-0.287132	0.793	0.602	5.27215e-168	COQ10B
RBBP4	1.42539e-172	-0.309609	0.914	0.749	5.4802e-168	RBBP4
PIGX	3.13978e-172	-0.29578	0.626	0.41	1.20715e-167	PIGX
CALM2	5.5173e-172	0.349107	0.968	0.953	2.12124e-167	CALM2
PRMT3	6.79055e-172	-0.279691	0.605	0.373	2.61076e-167	PRMT3
ORC2	7.17133e-172	-0.275535	0.647	0.428	2.75716e-167	ORC2
RFC1	8.6964e-172	-0.282119	0.807	0.602	3.3435e-167	RFC1
TMED8	1.08908e-171	-0.272329	0.583	0.357	4.18717e-167	TMED8
THRB	2.19598e-171	0.61632	0.286	0.489	8.44289e-167	THRB
PRKRIP1	2.27914e-171	-0.282829	0.81	0.61	8.76261e-167	PRKRIP1
PPP2R1A	5.3385e-171	-0.259462	0.762	0.57	2.05249e-166	PPP2R1A
INVS	5.92346e-171	-0.363785	0.651	0.419	2.27739e-166	INVS
NDUFB1	1.01078e-170	0.331108	0.75	0.819	3.88613e-166	NDUFB1
SVIL	1.95404e-170	-0.334825	0.797	0.621	7.51271e-166	SVIL
TRAK1	3.05813e-170	-0.309244	0.824	0.638	1.17576e-165	TRAK1
IFIT3	3.10878e-170	-0.520871	0.235	0.04	1.19523e-165	IFIT3
ZNF586	4.74425e-170	-0.252265	0.65	0.423	1.82402e-165	ZNF586
SRP9	4.98789e-170	-0.285308	0.95	0.82	1.91769e-165	SRP9
ADIPOR2	5.17562e-170	0.455135	0.647	0.767	1.98987e-165	ADIPOR2
AC139720.1	5.21574e-170	0.334415	0.209	0.411	2.0053e-165	AC139720.1
RAB8A	5.39275e-170	0.326356	0.626	0.754	2.07335e-165	RAB8A
ATF3	9.72844e-170	0.575417	0.412	0.588	3.74029e-165	ATF3
KPNA4	1.0241e-169	0.394664	0.823	0.862	3.93736e-165	KPNA4
NSMCE2	1.19046e-169	-0.358654	0.822	0.645	4.57696e-165	NSMCE2
ABHD17B	1.21288e-169	-0.275184	0.821	0.632	4.66314e-165	ABHD17B
AQR	1.3091e-169	-0.261478	0.817	0.647	5.0331e-165	AQR
FARSB	2.52822e-169	-0.272387	0.646	0.433	9.72023e-165	FARSB
TMCC1	2.71025e-169	-0.265773	0.628	0.389	1.04201e-164	TMCC1
LYL1	2.88609e-169	0.359336	0.653	0.777	1.10961e-164	LYL1
LAPTM4B	3.2446e-169	-0.325356	0.941	0.817	1.24745e-164	LAPTM4B
CAND1	4.0511e-169	-0.255861	0.836	0.651	1.55752e-164	CAND1
DTL	1.80495e-168	-0.372255	0.503	0.245	6.9395e-164	DTL
MESD	2.91469e-168	0.299405	0.515	0.671	1.12061e-163	MESD
ROCK1	3.43883e-168	-0.312589	0.963	0.864	1.32213e-163	ROCK1
PAPSS1	7.43655e-168	-0.261169	0.676	0.476	2.85913e-163	PAPSS1
TGIF2	1.04437e-167	-0.295567	0.721	0.527	4.01529e-163	TGIF2
PPP1R12A	1.10935e-167	-0.300027	0.949	0.852	4.26513e-163	PPP1R12A
GYPC	9.92085e-167	-0.485553	0.977	0.873	3.81427e-162	GYPC
RAB7A	2.45921e-166	-0.260019	0.978	0.891	9.45493e-162	RAB7A
HNRNPU	2.70104e-166	0.421243	0.976	0.952	1.03847e-161	HNRNPU
MRE11	4.3635e-166	-0.269889	0.672	0.481	1.67763e-161	MRE11
AVL9	6.61134e-166	-0.26031	0.622	0.392	2.54186e-161	AVL9
SPNS3	1.01209e-165	-0.3371	0.601	0.391	3.89117e-161	SPNS3
ARFGEF1	1.69326e-165	-0.269517	0.95	0.813	6.51006e-161	ARFGEF1
SQSTM1	3.05467e-165	0.793898	0.898	0.919	1.17443e-160	SQSTM1
HMGN2	3.43806e-165	-0.378953	0.989	0.93	1.32183e-160	HMGN2
PGLS	6.88346e-165	-0.28001	0.905	0.75	2.64648e-160	PGLS
CHORDC1	2.74688e-164	0.342225	0.428	0.608	1.05609e-159	CHORDC1
SRSF9	2.98954e-164	-0.264083	0.983	0.894	1.14939e-159	SRSF9
SARAF	4.44651e-164	-0.272172	0.998	0.955	1.70955e-159	SARAF
ASH2L	1.85092e-163	-0.256065	0.591	0.381	7.11623e-159	ASH2L
LONP2	2.18171e-163	-0.263654	0.831	0.65	8.38801e-159	LONP2
GUSB	1.0777e-162	-0.262799	0.68	0.48	4.14342e-158	GUSB
CDYL	1.28801e-162	-0.270667	0.769	0.575	4.95203e-158	CDYL
CSRNP1	2.30637e-162	0.315155	0.452	0.642	8.86731e-158	CSRNP1
USP36	1.00675e-161	0.509893	0.786	0.832	3.87066e-157	USP36
PHB2	2.05707e-161	-0.267023	0.943	0.823	7.90881e-157	PHB2
ROCK2	3.0655e-161	0.327652	0.382	0.564	1.17859e-156	ROCK2
PPP1CA	5.36225e-161	-0.266427	0.808	0.622	2.06162e-156	PPP1CA
MEG3	7.08829e-161	0.405427	0.106	0.273	2.72523e-156	MEG3
APBB1IP	1.14844e-160	-0.351093	0.775	0.638	4.4154e-156	APBB1IP
COP1	1.16531e-160	-0.288046	0.949	0.826	4.48027e-156	COP1
PRKCH	1.2602e-160	-0.391318	0.932	0.796	4.8451e-156	PRKCH
MBP	1.50048e-160	0.43641	0.713	0.788	5.7689e-156	MBP
NBAS	2.39083e-160	-0.29104	0.779	0.6	9.19204e-156	NBAS
EIF2S2	3.39669e-160	0.342119	0.859	0.866	1.30593e-155	EIF2S2
LSP1	5.70938e-160	-0.282156	0.792	0.579	2.19508e-155	LSP1
FCHO2	6.47443e-159	-0.252175	0.579	0.349	2.48922e-154	FCHO2
MT-CYB	7.34601e-159	-0.381105	1	0.995	2.82432e-154	MT-CYB
TSG101	1.33835e-158	-0.293155	0.784	0.62	5.14556e-154	TSG101
RPN2	4.36571e-158	-0.269723	0.915	0.784	1.67849e-153	RPN2
HDAC2	4.41665e-158	-0.290002	0.863	0.679	1.69807e-153	HDAC2
INO80D	7.0265e-158	-0.277516	0.826	0.664	2.70148e-153	INO80D
BTBD9	8.89201e-157	-0.338102	0.804	0.588	3.41871e-152	BTBD9
OXR1	7.65861e-156	-0.271565	0.773	0.567	2.9445e-151	OXR1
FAM102B	8.59733e-156	0.649906	0.602	0.718	3.30542e-151	FAM102B
GADD45A	1.09265e-155	0.764729	0.509	0.652	4.20092e-151	GADD45A
ASXL1	1.2191e-155	-0.284156	0.91	0.766	4.68706e-151	ASXL1
SENP5	1.92856e-155	-0.275362	0.919	0.783	7.41474e-151	SENP5
DHX9	2.58016e-155	-0.279675	0.934	0.816	9.91995e-151	DHX9
PJA2	5.79779e-155	-0.293985	0.913	0.785	2.22908e-150	PJA2
TUBB	1.03872e-154	-0.677982	0.907	0.771	3.99358e-150	TUBB
USP14	1.75776e-154	-0.282001	0.92	0.782	6.75806e-150	USP14
LRRFIP2	3.93127e-154	-0.263846	0.897	0.766	1.51145e-149	LRRFIP2
GPD2	4.29794e-154	0.418341	0.354	0.541	1.65243e-149	GPD2
BRCA2	5.76608e-154	-0.310775	0.534	0.31	2.21688e-149	BRCA2
UBE2J1	1.86468e-153	-0.284902	0.857	0.69	7.16915e-149	UBE2J1
NPAT	1.02523e-152	0.256958	0.252	0.449	3.9417e-148	NPAT
MBOAT7	3.46714e-152	-0.29501	0.893	0.75	1.33301e-147	MBOAT7
YPEL5	1.11915e-151	0.826417	0.895	0.879	4.3028e-147	YPEL5
NAF1	2.82654e-151	0.473364	0.482	0.632	1.08672e-146	NAF1
ACTG1	1.07199e-150	-0.350434	1	0.982	4.12146e-146	ACTG1
DAP	3.08268e-149	-0.252245	0.75	0.566	1.1852e-144	DAP
PPP1CC	2.46462e-148	-0.253571	0.829	0.648	9.47573e-144	PPP1CC
HERC1	3.63742e-148	-0.253929	0.961	0.864	1.39848e-143	HERC1
SHOC2	1.91481e-147	-0.266232	0.916	0.81	7.36186e-143	SHOC2
CAMTA1	3.61045e-147	-0.273098	0.941	0.833	1.38811e-142	CAMTA1
ITGA5	4.41557e-147	0.314251	0.364	0.546	1.69765e-142	ITGA5
ZNF804B	5.13165e-147	0.564541	0.02	0.115	1.97297e-142	ZNF804B
ASXL2	5.7974e-147	0.258646	0.24	0.423	2.22893e-142	ASXL2
RPS11	8.2151e-147	0.259863	1	0.987	3.15846e-142	RPS11
ZNF654	9.41723e-147	-0.288895	0.827	0.658	3.62064e-142	ZNF654
MAFG	1.01798e-146	0.273765	0.423	0.6	3.91384e-142	MAFG
NT5C3A	1.35186e-146	-0.289205	0.902	0.734	5.19748e-142	NT5C3A
ATAD5	5.07871e-146	-0.305448	0.577	0.349	1.95261e-141	ATAD5
RNF169	6.72087e-146	-0.276944	0.672	0.476	2.58397e-141	RNF169
RCOR1	8.85286e-146	0.483235	0.764	0.834	3.40366e-141	RCOR1
RABL6	1.87753e-144	-0.251083	0.701	0.514	7.21854e-140	RABL6
YEATS4	8.96274e-144	-0.255472	0.618	0.417	3.44591e-139	YEATS4
CSTF3	2.58133e-143	0.280203	0.39	0.557	9.92445e-139	CSTF3
TCF4	2.59873e-143	0.528631	0.986	0.957	9.99136e-139	TCF4
GBE1	3.06373e-143	1.1769	0.755	0.777	1.17791e-138	GBE1
ABL1	3.85544e-143	0.464607	0.547	0.656	1.4823e-138	ABL1
MLXIP	6.08045e-143	-0.271545	0.77	0.612	2.33775e-138	MLXIP
CENPU	9.69559e-142	-0.339548	0.51	0.298	3.72766e-137	CENPU
RFX2	1.66668e-141	0.316032	0.591	0.748	6.40787e-137	RFX2
ATP2B4	1.78803e-141	-0.305407	0.72	0.557	6.87443e-137	ATP2B4
DUSP16	1.89704e-140	0.533404	0.278	0.448	7.29356e-136	DUSP16
UBAC2	4.61949e-140	-0.259306	0.889	0.734	1.77606e-135	UBAC2
HIST1H2BG	2.10209e-139	0.322269	0.126	0.288	8.0819e-135	HIST1H2BG
SLC25A5	3.23063e-139	-0.321897	0.982	0.912	1.24208e-134	SLC25A5
SYK	5.13905e-139	-0.277583	0.882	0.744	1.97581e-134	SYK
NSMAF	1.55945e-138	-0.258274	0.866	0.708	5.99561e-134	NSMAF
MAGT1	3.28458e-138	-0.263009	0.824	0.664	1.26282e-133	MAGT1
EREG	5.85166e-138	1.30115	0.631	0.693	2.24979e-133	EREG
COX5A	6.06113e-138	-0.282108	0.955	0.846	2.33032e-133	COX5A
ATRX	6.79754e-137	0.356677	0.936	0.901	2.61345e-132	ATRX
RIF1	1.00495e-136	-0.281367	0.856	0.69	3.86372e-132	RIF1
DLEU2	1.34776e-136	0.604032	0.792	0.801	5.18172e-132	DLEU2
DACH1	2.06955e-136	-0.250714	0.897	0.761	7.95681e-132	DACH1
LST1	4.77726e-136	0.37974	0.657	0.772	1.83671e-131	LST1
MORF4L2	2.15329e-135	0.336633	0.905	0.888	8.27876e-131	MORF4L2
RNF220	3.14127e-135	-0.370531	0.985	0.913	1.20772e-130	RNF220
AL162493.1	3.38248e-135	-0.254595	0.138	0	1.30046e-130	AL162493.1
SOS1	1.58452e-134	-0.275478	0.936	0.795	6.09199e-130	SOS1
MRPL33	2.69192e-134	0.319855	0.562	0.672	1.03496e-129	MRPL33
TRMT112	7.92953e-134	0.313871	0.827	0.864	3.04866e-129	TRMT112
SSB	9.10767e-134	0.299553	0.905	0.892	3.50162e-129	SSB
CELF1	4.37421e-133	-0.258044	0.909	0.779	1.68175e-128	CELF1
WDHD1	1.01854e-132	-0.266794	0.435	0.246	3.91599e-128	WDHD1
LCOR	1.62532e-132	-0.251586	0.938	0.812	6.24888e-128	LCOR
RANBP17	8.19901e-132	-0.276623	0.529	0.31	3.15227e-127	RANBP17
SLIRP	2.17043e-131	0.303343	0.778	0.817	8.34466e-127	SLIRP
CCNT1	3.14807e-131	0.344163	0.6	0.727	1.21034e-126	CCNT1
EXOC6B	4.48586e-131	-0.277967	0.698	0.484	1.72468e-126	EXOC6B
ARNTL2-AS1	1.16318e-130	0.304991	0.131	0.287	4.47209e-126	ARNTL2-AS1
NUP160	2.8717e-130	-0.308537	0.7	0.544	1.10408e-125	NUP160
FRYL	8.69925e-130	0.40713	0.791	0.825	3.3446e-125	FRYL
USP47	1.21582e-129	-0.256802	0.938	0.815	4.67448e-125	USP47
ATP2C1	6.06604e-129	-0.302216	0.968	0.876	2.33221e-124	ATP2C1
TFAM	7.57227e-129	0.302042	0.607	0.685	2.91131e-124	TFAM
TAB2	1.0423e-128	-0.257087	0.872	0.722	4.00733e-124	TAB2
MT-ND4	7.38592e-128	-0.254888	1	0.992	2.83967e-123	MT-ND4
ATP5MC3	1.62553e-127	-0.264495	0.974	0.88	6.24969e-123	ATP5MC3
NXT1	3.71948e-127	0.306743	0.553	0.682	1.43003e-122	NXT1
TOX	7.85428e-127	-0.493204	0.777	0.618	3.01973e-122	TOX
MYCT1	2.36708e-126	0.333928	0.297	0.479	9.10071e-122	MYCT1
TRMO	3.34925e-126	0.323083	0.314	0.484	1.28768e-121	TRMO
RCHY1	6.25434e-126	0.254323	0.317	0.494	2.40461e-121	RCHY1
C1orf21	8.45402e-126	0.390409	0.673	0.761	3.25032e-121	C1orf21
NASP	9.27568e-126	0.397116	0.817	0.887	3.56622e-121	NASP
HS6ST1	9.75201e-126	0.276067	0.323	0.492	3.74936e-121	HS6ST1
PRIM2	1.56118e-125	-0.262353	0.677	0.462	6.00225e-121	PRIM2
NOLC1	1.12919e-124	0.302	0.514	0.638	4.34141e-120	NOLC1
USP12	1.65516e-123	0.473123	0.78	0.82	6.3636e-119	USP12
NRIP1	2.72189e-123	-0.305452	0.984	0.917	1.04648e-118	NRIP1
OFD1	3.40085e-123	0.379256	0.498	0.643	1.30753e-118	OFD1
INSIG1	4.81319e-123	0.454899	0.46	0.595	1.85053e-118	INSIG1
LINC00513	8.49037e-123	0.496581	0.375	0.533	3.26429e-118	LINC00513
ZBTB1	1.094e-122	0.388413	0.747	0.797	4.20612e-118	ZBTB1
MPP7	2.32693e-122	-0.254365	0.583	0.394	8.94635e-118	MPP7
NDUFB3	2.52715e-122	0.260376	0.534	0.661	9.71613e-118	NDUFB3
P2RX1	4.14474e-122	0.388702	0.613	0.719	1.59353e-117	P2RX1
SYTL3	9.732e-122	0.490744	0.51	0.653	3.74166e-117	SYTL3
SEC61G	2.9985e-121	-0.301541	0.932	0.827	1.15283e-116	SEC61G
DENND5A	3.58173e-121	-0.287039	0.965	0.887	1.37707e-116	DENND5A
ENO1	4.23222e-121	-0.27363	0.996	0.952	1.62716e-116	ENO1
HSH2D	4.78957e-121	0.381728	0.69	0.75	1.84144e-116	HSH2D
MAZ	1.29382e-120	-0.270261	0.826	0.673	4.97436e-116	MAZ
HACD3	2.23888e-120	-0.257631	0.675	0.495	8.60784e-116	HACD3
PRKCB	3.87522e-120	-0.284128	0.872	0.732	1.48991e-115	PRKCB
CCDC85B	5.31476e-120	0.329246	0.847	0.874	2.04337e-115	CCDC85B
UBL5	6.56873e-120	0.280405	0.925	0.916	2.52548e-115	UBL5
COX17	1.04854e-119	0.259778	0.432	0.58	4.03133e-115	COX17
DUSP6	1.13486e-119	0.339919	0.202	0.358	4.36318e-115	DUSP6
STK10	1.24018e-119	0.302285	0.501	0.638	4.76813e-115	STK10
MAMDC2	1.33983e-119	-0.303533	0.309	0.138	5.15124e-115	MAMDC2
NUCB2	1.79797e-119	-0.305058	0.984	0.926	6.91265e-115	NUCB2
KMT5A	3.85876e-119	0.25379	0.404	0.558	1.48358e-114	KMT5A
TMEM241	3.88031e-119	0.58916	0.648	0.731	1.49186e-114	TMEM241
GK	1.56586e-118	0.255664	0.192	0.346	6.02025e-114	GK
SMARCA5	7.86599e-117	0.305818	0.835	0.852	3.02424e-112	SMARCA5
CDV3	1.1246e-116	0.289779	0.851	0.865	4.32374e-112	CDV3
EIF5	1.61237e-116	0.320713	0.942	0.922	6.19908e-112	EIF5
TAGLN2	3.53491e-116	-0.281811	0.987	0.93	1.35907e-111	TAGLN2
MAN1A1	4.93835e-116	-0.320947	0.902	0.819	1.89865e-111	MAN1A1
KATNBL1	1.27778e-115	0.257293	0.523	0.655	4.91268e-111	KATNBL1
AC005237.1	3.71907e-115	0.320724	0.087	0.215	1.42987e-110	AC005237.1
PURB	4.94505e-115	0.278981	0.499	0.632	1.90122e-110	PURB
ADGRE2	4.96659e-115	0.348064	0.302	0.458	1.90951e-110	ADGRE2
MAP2K1	5.517e-115	0.463422	0.52	0.644	2.12112e-110	MAP2K1
SMIM24	6.78415e-115	-0.25909	0.918	0.758	2.6083e-110	SMIM24
UBE2L6	1.12253e-114	-0.254684	0.738	0.581	4.31579e-110	UBE2L6
CYTIP	1.43352e-114	0.345417	0.489	0.619	5.51147e-110	CYTIP
RAB10	3.26693e-114	0.334496	0.817	0.842	1.25604e-109	RAB10
JDP2	1.07896e-113	0.29645	0.259	0.415	4.14827e-109	JDP2
HNRNPC	1.60064e-113	0.271745	0.996	0.974	6.15398e-109	HNRNPC
ROMO1	2.29528e-113	0.287743	0.73	0.784	8.82464e-109	ROMO1
BRIP1	2.62676e-113	-0.250093	0.494	0.282	1.00991e-108	BRIP1
EVA1B	3.33757e-113	0.298436	0.523	0.673	1.2832e-108	EVA1B
AGO2	5.78431e-113	0.334486	0.812	0.834	2.22389e-108	AGO2
MRPL51	8.72469e-112	0.287818	0.691	0.769	3.35438e-107	MRPL51
SEMA4A	2.44179e-111	0.350736	0.123	0.26	9.38793e-107	SEMA4A
ZNF33A	2.59861e-111	-0.252167	0.731	0.574	9.99087e-107	ZNF33A
UBR1	1.22886e-110	0.481713	0.804	0.83	4.72461e-106	UBR1
SC5D	3.25974e-110	0.264315	0.279	0.437	1.25327e-105	SC5D
MLF1	7.95441e-110	0.367575	0.178	0.328	3.05823e-105	MLF1
AC022217.3	8.00378e-109	0.386477	0.281	0.44	3.07721e-104	AC022217.3
NOP56	8.43666e-109	0.318854	0.609	0.694	3.24364e-104	NOP56
MRFAP1	2.54058e-108	0.257261	0.75	0.81	9.76775e-104	MRFAP1
IVNS1ABP	3.77306e-108	0.273756	0.461	0.602	1.45063e-103	IVNS1ABP
IQGAP2	1.02632e-107	0.537482	0.978	0.955	3.94591e-103	IQGAP2
FCHSD2	1.28069e-107	-0.333413	0.914	0.81	4.92388e-103	FCHSD2
MYADM	1.3006e-107	0.30797	0.633	0.751	5.00041e-103	MYADM
LARP4B	3.40347e-107	0.34382	0.796	0.8	1.30853e-102	LARP4B
SUMF1	3.92562e-107	-0.280161	0.713	0.528	1.50928e-102	SUMF1
METTL21A	1.1865e-106	0.276981	0.385	0.538	4.56174e-102	METTL21A
ARGLU1	1.04422e-105	0.265909	0.955	0.938	4.01472e-101	ARGLU1
NUTM2A-AS1	2.04832e-105	-0.251005	0.828	0.684	7.87516e-101	NUTM2A-AS1
SLC8A3	2.06543e-105	0.266567	0.208	0.368	7.94097e-101	SLC8A3
PAK2	3.45252e-105	0.280739	0.871	0.872	1.32739e-100	PAK2
IL12A-AS1	5.8303e-105	0.428867	0.383	0.548	2.24158e-100	IL12A-AS1
STK38	6.42733e-104	0.383157	0.652	0.726	2.47112e-99	STK38
ST7	6.47322e-104	0.370959	0.501	0.614	2.48876e-99	ST7
ULK4	1.14929e-103	-0.259423	0.843	0.683	4.41869e-99	ULK4
DHRSX	4.71591e-103	0.311487	0.46	0.604	1.81313e-98	DHRSX
TPI1	4.7443e-103	-0.327451	0.956	0.891	1.82404e-98	TPI1
PCBP3	4.79188e-103	0.577382	0.46	0.575	1.84233e-98	PCBP3
NORAD	5.49026e-103	0.256059	0.668	0.762	2.11084e-98	NORAD
SIK3	7.70951e-103	0.447626	0.993	0.96	2.96407e-98	SIK3
USP37	1.14863e-102	0.900988	0.572	0.675	4.41613e-98	USP37
CCNY	1.99619e-102	0.415042	0.953	0.918	7.67476e-98	CCNY
HIST1H2BF	2.06919e-102	0.270319	0.176	0.323	7.9554e-98	HIST1H2BF
HERPUD1	4.85931e-102	0.335877	0.376	0.52	1.86826e-97	HERPUD1
ITGA9	5.25308e-102	-0.262115	0.813	0.65	2.01965e-97	ITGA9
BCL2L13	6.20222e-102	0.289888	0.499	0.618	2.38457e-97	BCL2L13
CERK	1.35596e-101	0.258751	0.495	0.623	5.21325e-97	CERK
ARL6IP1	2.60632e-101	-0.282221	0.876	0.749	1.00205e-96	ARL6IP1
IGF2BP2	2.78418e-101	-0.269237	0.967	0.881	1.07043e-96	IGF2BP2
GCH1	8.95511e-101	0.350831	0.316	0.471	3.44297e-96	GCH1
ERG	1.32912e-100	-0.281593	0.911	0.81	5.11006e-96	ERG
AC012447.1	2.78114e-100	0.291454	0.192	0.343	1.06926e-95	AC012447.1
RBPMS	3.3439e-100	-0.256022	0.799	0.669	1.28563e-95	RBPMS
AGPAT4	6.79089e-100	0.340926	0.437	0.588	2.61089e-95	AGPAT4
RNF149	4.88447e-99	0.413399	0.737	0.758	1.87793e-94	RNF149
SGIP1	6.10301e-99	0.955134	0.402	0.523	2.34642e-94	SGIP1
ICE2	1.12183e-98	0.341116	0.512	0.634	4.31311e-94	ICE2
TNS3	2.53067e-98	-0.253502	0.786	0.64	9.72966e-94	TNS3
ATP11C	2.59952e-97	0.304541	0.413	0.547	9.99436e-93	ATP11C
SATB1	2.89899e-97	0.299904	0.518	0.62	1.11458e-92	SATB1
CYBA	3.92163e-97	-0.265378	0.965	0.892	1.50775e-92	CYBA
HIP1R	6.06167e-97	0.313143	0.245	0.382	2.33053e-92	HIP1R
KLHL18	6.21584e-97	0.30649	0.349	0.491	2.3898e-92	KLHL18
ANKRD13D	1.08494e-96	0.453113	0.62	0.684	4.17126e-92	ANKRD13D
AC044849.1	2.3754e-96	0.26217	0.271	0.42	9.13269e-92	AC044849.1
CCDC91	1.40051e-95	-0.289423	0.82	0.689	5.38455e-91	CCDC91
MT-ND5	2.33465e-95	0.282113	0.998	0.98	8.97603e-91	MT-ND5
MRPL20	3.75364e-95	0.258724	0.703	0.767	1.44316e-90	MRPL20
HOXA9	6.07789e-95	0.286995	0.517	0.622	2.33677e-90	HOXA9
FYN	7.14012e-95	0.793678	0.55	0.664	2.74516e-90	FYN
GPAT3	9.10541e-95	0.667386	0.252	0.392	3.50076e-90	GPAT3
MAGI2	2.73487e-94	0.500675	0.257	0.412	1.05147e-89	MAGI2
IER2	4.4467e-94	0.600074	0.814	0.86	1.70962e-89	IER2
GNA13	5.83026e-94	0.389738	0.736	0.766	2.24156e-89	GNA13
PDE4D	8.55184e-94	0.429644	0.7	0.779	3.28793e-89	PDE4D
DNAJB1	3.99034e-93	0.727295	0.475	0.579	1.53417e-88	DNAJB1
IGFBP7	9.08996e-93	-0.258823	0.868	0.716	3.49482e-88	IGFBP7
TCAIM	1.28449e-92	0.252405	0.31	0.458	4.93847e-88	TCAIM
CTR9	3.9461e-92	0.331538	0.512	0.629	1.51716e-87	CTR9
MYB	4.02152e-92	0.336182	0.613	0.687	1.54615e-87	MYB
RAP2B	6.10452e-92	0.254442	0.402	0.539	2.347e-87	RAP2B
SLC44A1	6.31516e-92	0.317696	0.392	0.526	2.42799e-87	SLC44A1
CCT5	8.5267e-92	0.273553	0.718	0.76	3.27826e-87	CCT5
GABPB1	9.78616e-92	-0.274665	0.897	0.807	3.76249e-87	GABPB1
IL1B	1.51732e-91	0.330342	0.179	0.31	5.83364e-87	IL1B
KCTD20	3.39732e-91	0.367332	0.763	0.805	1.30617e-86	KCTD20
PTTG1IP	3.87289e-91	0.263959	0.656	0.726	1.48901e-86	PTTG1IP
ANKRD27	6.91839e-91	0.273897	0.39	0.518	2.65991e-86	ANKRD27
POLQ	1.00556e-90	-0.322285	0.326	0.174	3.86606e-86	POLQ
S100A6	1.16783e-90	0.448106	0.785	0.85	4.48996e-86	S100A6
PPIA	1.2472e-90	0.257213	0.998	0.979	4.7951e-86	PPIA
ADGRE5	3.6922e-90	0.499195	0.432	0.552	1.41954e-85	ADGRE5
AKAP12	1.05742e-89	0.263755	0.032	0.113	4.06546e-85	AKAP12
IMMP2L	1.52366e-89	0.466353	0.903	0.902	5.85802e-85	IMMP2L
ARHGAP10	2.27253e-89	0.429669	0.343	0.479	8.73721e-85	ARHGAP10
ZC3HAV1	2.71986e-89	0.550632	0.883	0.866	1.04571e-84	ZC3HAV1
LPXN	3.90065e-89	0.264518	0.281	0.421	1.49968e-84	LPXN
[truncated: 189 more rows]
